# Supplementary material for: Asymmetric Hapln1a drives regionalized cardiac ECM expansion and promotes heart morphogenesis in zebrafish development
Source: Cardiovasc Res. 2021 Feb 22;118(1):226–40. doi: 10.1093/cvr/cvab004 (PMC8752364; doi:10.1093/cvr/cvab004)
Supplement: cvab004_Supplementary_Data [file cvab004_supplementary_data.zip]

Archive with 6 entries (6 files):
- Derrick Sanchez Posada Supplemental Data Resubmission 3.pdf
- Movie S1.avi
- Table S2.csv
- Table S3.csv
- Table S4.csv
- Table S5.csv
