# Supplementary material for: Asymmetric Hapln1a drives regionalized cardiac ECM expansion and promotes heart morphogenesis in zebrafish development
Source: Cardiovasc Res. 2021 Feb 22;118(1):226–40. doi: 10.1093/cvr/cvab004 (PMC8752364; doi:10.1093/cvr/cvab004)
Supplement: cvab004_Supplementary_Data [file cvab004_supplementary_data.zip › Table S3.csv]

1	2	3	4	5	6	7	8	9	10	11	12	13	14	15	16	17	18	19	20	21	22	23	24	25	26	27	28	29	30	31	32	33	34	35	36	37	38	39	40	41	42	43	44	45	46	47	48
1	ccdc80	0	0	0	0	0	0	0	0	0	0	0	0	0	0.0896860986547085	0.0469483568075117	0	0	0	0	0	0	0	0	0	0.0225733634311512	0	0	0	0	0	0	0	0	0	0	0	0	0	0	0	0	0	0	0	0	0	0
2	ube2h	0	0	0	0.033003300330033	0	0	0	0	0	0	0	0	0	0.134529147982063	0.187793427230047	0.10752688172043	0	0	0	0.0578034682080925	0	0	0	0	0.0451467268623025	0	0	0	0	0.0858369098712446	0	0	0	0	0	0	0	0	0	0	0	0	0	0	0	0	0
3	slc9a3r1	0	0	0	0	0	0	0	0	0	0	0	0	0	0.358744394618834	0	0.10752688172043	0	0	0	0	0	0	0	0	0	0	0	0	0	0	0	0	0	0	0	0	0	0	0	0	0	0	0	0	0	0	0
4	dap	0	0	0	0	0	0	0	0	0	0	0	0	0	0.134529147982063	0	0.10752688172043	0	0	0	0	0	0.194174757281553	0	0	0	0	0	0	0	0	0	0	0	0	0	0	0	0	0	0	0	0	0	0	0	0	0
5	myh10	0	0	0	0	0	0	0	0	0	0	0	0	0	0	0	0.32258064516129	0	0	0.317460317460317	0.0578034682080925	0	0	0	0.194174757281553	0	0.0395256916996047	0	0	0	0	0	0	0	0	0	0	0	0	0	0	0	0	0	0	0	0	0
6	krt97	0	0	0	0.165016501650165	0	0	0	0	0	0	0	0	0	0	0	0	0	0	0	0	0	0	0	0	0	0	0	0	0	0	0	0	0	0	0	0.34965034965035	0	0	0	0	0	0	0	0	0	0	0
7	slc40a1	0	0	0	0	0	0	0	0	0	0	0	0	0	0	0.0469483568075117	0.10752688172043	0	0	0	0	0	0	0	0	0	0	0	0	0	0	0	0	0	0	0	0	0	0	0	0	0	0	0	0	0	0	0
8	dcaf8	0	0	0	0	0	0	0	0	0	0	0	0	0	0	0	0	0	0	0	0	0	0	0	0	0.0451467268623025	0	0	0	0	0	0	0	0	0	0	0	0	0	0	0	0	0	0	0	0	0	0
9	prkag3b	0	0	0	0	0	0	0	0	0	0	0	0	0	0	0	0	0	0	0	0	0	0	0	0.0970873786407767	0	0	0	0	0	0	0	0	0	0	0	0	0	0	0	0	0	0	0	0	0	0	0
10	triob	0	0	0	0	0	0	0	0	0	0	0	0	0	0	0	0	0	0	0	0	0.377358490566038	0	0	0	0	0	0	0	0	0	0	0	0	0	0	0	0	0	0	0	0	0	0	0	0	0	0
11	matr3l1.1	0	0	0	0	0	0	0	0	0	0	0	0	0	0.0448430493273543	0	0	0	0	0	0	0	0	0	0	0.0225733634311512	0	0	0	0	0	0	0	0	0	0	0	0	0	0	0	0	0	0	0	0	0	0
12	upf3b	0	0	0	0	0	0	0	0	0	0	0	0	0	0.0896860986547085	0	0.10752688172043	0	0	0	0	0	0	0	0	0	0	0	0	0	0	0	0	0	0	0	0	0	0	0	0	0	0	0	0	0	0	0
13	stx1b	0	0	0	0	0	0	0	0	0	0	0	0	0	0.0448430493273543	0	0	0	0	0.476190476190476	0	0	0	0	0	0	0	0	0	0	0	0	0.0823045267489712	0	0	0	0	0	0	0	0	0	0	0	0	0	0	0
14	asnsd1	0	0	0	0	0	0	0	0	0	0	0	0	0	0	0	0	0	0	0	0	0	0	0	0	0	0.0790513833992095	0	0	0	0	0	0	0	0	0	0	0	0	0	0	0	0	0	0	0	0	0
15	slc1a4	0	0	0	0.066006600660066	0	0	0	0	0	0	0	0	0	0	0	0	0	0	0	0	0	0	0	0	0	0	0	0	0	0	0	0	0	0	0	0	0	0	0.0970873786407767	0	0	0	0	0	0	0	0
16	ttnb	0	0	0	0.363036303630363	0	0	0	0	0	0	0	0.116618075801749	0.0938967136150235	2.55605381165919	0.140845070422535	2.04301075268817	0	0.303030303030303	1.9047619047619	0.289017341040462	0.754716981132075	1.06796116504854	0	0.0970873786407767	0.158013544018059	0.0790513833992095	0	0	0.0813008130081301	0	0	0	0	0	0.115606936416185	0	0.0578034682080925	0	0	0	0	0	0	0	0	0	0
17	znf281a	0	0	0	0	0	0	0	0	0	0	0	0	0	0	0	0	0	0	0	0	0	0	0	0.0970873786407767	0	0	0	0	0	0	0	0	0	0	0	0	0	0	0	0	0	0	0	0	0	0	0
18	grasp	0	0	0	0	0	0	0	0	0	0	0	0	0	0.0896860986547085	0	0	0	0	0	0	0.188679245283019	0.194174757281553	0	0	0	0	0	0	0	0	0	0	0	0	0	0	0	0	0	0	0	0	0	0	0	0	0
19	ptpn4a	0	0	0	0	0	0	0	0	0	0	0	0	0	0.0448430493273543	0	0	0	0	0	0	0	0	0	0	0	0	0	0	0	0	0	0	0	0	0	0	0	0	0	0	0	0	0	0	0	0	0
20	creg2	0	0	0	0	0	0	0	0	0	0	0	0	0	0	0	0	0	0	0	0	0	0	0	0	0	0	0	0	0	0	0	0	0	0	0	0	0	0	0.194174757281553	0	0	0	0	0	0	0	0
21	sypl2b	0	0	0	0	0	0	0	0	0	0	0	0	0	0.0448430493273543	0.0469483568075117	0	0	0	0.476190476190476	0	0	0	0	0	0.0677200902934537	0	0	0	0	0	0	0	0	0	0	0	0	0	0	0	0	0	0	0	0	0	0
22	telo2	0	0	0	0	0	0	0	0	0	0	0	0	0	0	0	0	0	0	0	0	0	0	0	0	0.0451467268623025	0	0	0	0	0	0	0	0	0	0	0	0	0	0	0	0	0	0	0	0	0	0
23	mapk14a	0	0	0	0	0	0	0	0	0	0	0	0	0	0.0896860986547085	0	0.10752688172043	0	0	0	0	0	0	0	0	0	0	0	0	0.0813008130081301	0	0	0	0	0	0	0	0	0	0	0	0	0	0	0	0	0	0
24	X	0	0	0	0	0	0	0	0	0	0	0	0	0	0	0	0.10752688172043	0	0	0	0	0	0	0	0	0	0	0	0	0	0	0	0	0	0	0	0	0	0	0	0	0	0	0	0	0	0	0
25	unk	0	0	0	0	0	0	0	0	0	0	0	0	0	0.0896860986547085	0	0	0	0	0	0	0	0	0	0	0	0	0	0	0	0	0	0	0	0	0	0	0	0	0	0	0	0	0	0	0	0	0
26	ncor2	0	0	0	0	0	0	0	0	0	0	0	0	0	0	0	0.21505376344086	0	0	0	0	0	0	0	0	0.0451467268623025	0	0	0	0	0	0	0	0	0	0	0	0	0	0	0	0	0	0	0	0	0	0
27	bysl	0	0	0	0	0	0	0	0	0	0	0	0	0	0.0448430493273543	0	0	0	0	0	0	0	0	0	0	0	0	0	0.0429184549356223	0	0	0	0	0	0	0.115606936416185	0	0	0	0	0	0	0	0	0	0	0	0
28	dicer1	0	0	0	0	0	0	0	0	0	0	0	0.0583090379008746	0	0.134529147982063	0	0.10752688172043	0	0	0	0	0	0	0	0.0970873786407767	0	0	0	0	0	0	0	0	0	0	0	0	0	0	0	0	0	0	0	0	0	0	0
29	matr3l1.1.1	0	0	0	0	0	0	0	0	0	0	0	0	0	0	0	0.10752688172043	0	0	0	0	0	0	0	0	0	0	0	0	0	0	0	0	0	0	0	0	0	0	0	0	0	0	0	0	0	0	0
30	arl14ep	0	0	0	0	0	0	0	0	0	0	0	0	0	0.0896860986547085	0	0.21505376344086	0	0	0	0.0578034682080925	0	0	0	0	0	0	0	0	0	0	0	0	0	0	0	0	0	0	0	0	0	0	0	0	0	0	0
31	mycbp2	0	0	0	0	0	0	0	0	0	0	0	0	0.0469483568075117	0.134529147982063	0	0	0	0	0.158730158730159	0	0	0	0	0	0	0	0	0	0	0	0	0	0	0	0	0	0	0	0	0	0	0	0	0	0	0	0
32	map4k2	0	0	0	0	0	0	0	0	0	0	0	0	0	0	0	0	0	0	0	0	0	0	0	0	0.0225733634311512	0	0	0	0	0	0	0	0	0	0	0	0	0	0	0	0	0	0	0	0	0	0
33	puf60b	0	0	0	0	0	0	0	0	0	0	0	0	0	0	0	0	0	0	0	0.0578034682080925	0	0	0	0	0	0	0	0.300429184549356	0	0	0	0	0	0	0	0	0	0	0	0	0	0	0	0	0	0	0
34	srrm1	0	0	0	0	0	0	0	0	0	0	0	0	0	0.179372197309417	0	0.32258064516129	0	0	0	0	0	0	0	0	0.0451467268623025	0	0	0	0	0	0	0	0	0	0	0	0	0	0	0	0	0	0	0	0.0985221674876847	0	0
35	pcgf1	0	0	0	0	0	0	0	0	0	0	0	0	0	0	0	0	0	0	0	0	0	0	0	0.194174757281553	0	0	0	0	0	0	0	0	0	0	0	0	0	0	0	0	0	0	0	0	0	0	0
36	mier1b	0	0	0	0	0	0	0	0	0	0	0	0	0	0.0896860986547085	0	0	0	0	0	0.0578034682080925	0	0	0	0	0	0	0	0	0	0	0	0	0	0	0	0	0	0	0	0	0	0	0	0	0	0	0
37	adam8a	0	0	0	0	0	0	0	0	0	0	0	0.0291545189504373	0	0	0	0	0	0	0	0	0	0	0	0	0	0	0.232558139534884	0	0	0.0429184549356223	0	0	0	0	0	0	0	0	0	0	0	0	0	0	0	0	0
38	mhc1zea	0	0	0	0	0	0	0	0	0	0	0	0	0	0.0448430493273543	0	0	0	0	0	0	0	0	0	0	0	0	0	0	0	0	0	0	0	0	0	0	0	0	0	0	0	0	0	0	0	0	0
39	sp3a	0	0	0	0	0	0	0	0	0	0	0	0	0	0.0448430493273543	0	0.10752688172043	0	0	0	0	0	0	0.476190476190476	0	0	0	0	0	0	0	0	0	0	0	0	0	0	0	0	0	0	0	0	0	0	0	0
40	tomm34	0	0	0	0	0	0	0	0	0	0	0	0.0291545189504373	0	0	0	0	0	0	0	0	0	0	0	0	0	0	0	0	0	0	0	0	0	0	0	0	0	0	0	0	0	0	0	0	0	0	0
41	kifc1	0	0	0	0	0	0	0	0	0	0	0	0	0	0.134529147982063	0	0	0	0	0	0	0	0	0	0	0	0	0	0	0	0	0	0	0	0.176991150442478	0	0	0	0	0	0	0	0	0	0	0	0	0
42	echs1	0	0	0	0	0	0	0	0	0	0	0	0	0	0.31390134529148	0.234741784037559	0.32258064516129	0	0	0	0	0	0	0	0	0.0225733634311512	0	0	0	0	0	0	0	0	0	0	0	0	0	0	0	0	0	0	0	0	0	0
43	nfyal	0	0	0	0	0	0	0	0	0	0	0	0	0	0	0	0	0	0	0	0	0	0	0	0	0	0.0790513833992095	0	0	0	0	0	0	0	0	0	0	0	0	0	0	0	0	0	0	0	0	0
44	kirrela	0	0	0	0	0	0	0	0	0	0	0	0	0	0	0	0	0	0	0	0	0	0	0	0	0.0225733634311512	0	0	0	0	0	0	0	0	0	0	0	0	0	0	0	0	0	0	0	0	0	0
45	gpm6bb	0	0	0	0	0	0	0	0	0	0	0	0	0	0	0	0	0	0	0	0.115606936416185	0	0	0	0	0	0	0	0	0	0	0	0	0	0	0	0	0	0	0	0	0	0	0	0	0	0	0
46	flot1a	0	0	0	0	0	0	0	0	0	0	0.028328611898017	0.0291545189504373	0	0	0	0	0	0	0	0.115606936416185	0	0	0	0	0	0	0	0	0	0	0	0	0	0	0	0	0	0	0	0	0	0	0	0	0	0	0
47	strn3	0	0	0	0	0	0	0	0	0	0	0	0.0291545189504373	0	0.0896860986547085	0.140845070422535	1.0752688172043	0	0	0.158730158730159	0	0	0	0	0.29126213592233	0.406320541760722	0	0	0.0858369098712446	0.0813008130081301	0	0	0	0	0	0	0	0	0	0	0	0	0	0	0	0	0	0
48	fkbp8	0	0	0	0	0	0	0	0	0	0	0	0.0583090379008746	0	0.224215246636771	0.234741784037559	0.10752688172043	0	0	0	0	0	0.776699029126214	0	0	0.135440180586907	0	0	0	0	0	0	0	0	0	0	0	0	0	0	0	0	0	0	0	0	0	0
49	noc2l	0	0	0	0	0	0	0	0	0	0	0	0	0	0	0	0.21505376344086	0	0	0	0	0	0	0	0	0	0	0	0	0	0	0	0	0	0	0	0	0	0	0	0	0	0	0	0	0	0	0
50	ptpra	0	0	0	0	0	0	0	0	0	0	0	0.087463556851312	0	0	0	0	0	0	0.158730158730159	0	0	0	0	0	0.0225733634311512	0	0	0	0	0	0	0	0	0	0	0	0	0	0	0	0	0	0	0	0	0	0
51	stim2b	0	0	0	0	0	0	0	0	0	0	0	0.0291545189504373	0	0	0	0	0	0	0	0.0578034682080925	0	0	0	0	0	0	0	0	0	0	0	0	0	0	0	0	0	0	0	0	0	0	0	0	0	0	0
52	nup155	0	0	0	0	0	0	0	0	0	0	0	0	0	0.179372197309417	0	0	0	0	0	0	0	0	0	0	0.0225733634311512	0.0790513833992095	0	0	0	0	0	0	0	0	0	0	0	0	0	0	0	0	0	0	0	0	0
53	atp5o	0	0	0	0	0	0	0	0	0	0	0.113314447592068	0.0583090379008746	0	0.0896860986547085	0.0469483568075117	0	0	0	0.158730158730159	0.115606936416185	0.188679245283019	0.194174757281553	0	0.388349514563107	0.0677200902934537	0	0	0.0429184549356223	0	0	0	0	0	0	0	0	0	0	0	0	0	0	0	0	0	0	0
54	kcnh6a	0	0	0	0	0	0	0	0	0	0	0	0	0	0	0.0469483568075117	0.21505376344086	0	0	0	0	0	0.0970873786407767	0	0	0.0225733634311512	0	0	0	0	0	0	0	0	0	0	0	0	0	0	0	0	0	0	0	0	0	0
55	tnfrsf21	0	0	0	0	0	0	0	0	0	0	0	0	0	0	0	0	0	0	0	0	0	0	0	0	0	0	0	0	0	0	0	0	0	0	0	0	0.0578034682080925	0	0	0	0	0	0	0	0	0	0
56	zgc.112982	0	0	0	0	0	0	0	0	0	0	0	0	0	0	0.234741784037559	0	0	0	0	0	0	0	0	0	0	0	0	0	0	0	0	0	0	0	0	0	0	0	0	0	0	0	0	0	0	0	0
57	phgdh	0	0	0	0	0	0	0	0	0	0	0	0.087463556851312	0	0	0	0	0	0	0	0	0	0	0	0	0	0	0	0	0	0	0	0	0	0	0	0	0	0	0	0	0	0.0366300366300366	0	0	0	0	0
58	stx3a	0	0	0	0	0	0	0	0	0	0	0	0	0	0.134529147982063	0	0	0	0	0	0	0	0	0	0	0	0	0	0	0	0	0	0	0	0	0	0	0	0	0	0	0	0	0	0	0	0	0
59	tuba1a	0	0	0	0	0	0	0	0	0	0	0	0.0291545189504373	0	0	0	0	0	0	0	0.115606936416185	0	0	0	0	0.158013544018059	0.158102766798419	0	0	0	0	0	0	0	0	0	0	0	0	0	0	0	0	0	0	0.147783251231527	0	0
60	STT3B	0	0	0	0	0	0	0	0	0	0	0	0	0	0.0448430493273543	0	0	0	0	0	0	0	0	0	0	0	0	0	0	0	0	0	0	0	0	0	0	0	0	0	0	0	0	0	0	0	0	0
61	man2b1	0	0	0	0	0	0	0	0	0	0	0	0	0	0	0	0.10752688172043	0	0	0	0	0	0	0	0	0.0225733634311512	0	0	0	0	0	0	0	0	0	0	0	0	0	0	0	0	0	0	0	0	0	0
62	rorab	0	0	0	0	0	0	0	0	0	0	0	0	0	0.0448430493273543	0	0	0	0	0	0	0	0	0	0	0	0	0	0	0	0	0	0	0	0	0	0	0	0	0	0	0	0	0	0	0	0	0
63	klhl15	0	0	0	0	0	0	0	0	0	0	0	0	0	0	0.0469483568075117	0	0	0	0	0	0	0	0	0	0	0	0	0	0	0	0	0	0	0	0	0	0	0	0	0	0	0	0	0	0	0	0
64	dnajc1	0	0	0	0	0	0	0	0	0	0	0	0	0	0.0448430493273543	0	0	0	0	0	0	0	0	0	0	0	0	0	0	0	0	0	0	0	0	0	0	0	0	0	0	0	0	0	0	0	0	0
65	ak1	0	0	0	0.033003300330033	0	0	0	0	0	0	0	0.0583090379008746	0	0	0	0	0	0	0	0	0	0	0	0	0	0	0	0	0	0	0	0	0	0	0	0	0.23121387283237	0	0	0	0	0	0	0	0	0	0
66	hsd11b2	0	0	0	0	0	0	0	0	0	0	0	0.145772594752187	0	0.493273542600897	0.234741784037559	0.860215053763441	0	0	0.158730158730159	0	0	0	0	0.0970873786407767	0.0225733634311512	0.118577075098814	0	0.0429184549356223	0.0813008130081301	0	0	0	0	0	0	0	0	0	0	0	0	0	0	0	0	0	0
67	rxrbb	0	0	0	0	0	0	0	0	0	0	0	0	0	0	0	0.10752688172043	0	0	0.634920634920635	0.115606936416185	0	0.485436893203883	0	0	0	0	0	0	0	0	0	0	0	0	0	0	0	0	0	0	0	0	0	0	0	0	0
68	grb10a	0	0	0	0	0	0	0	0	0	0	0	0.0583090379008746	0	0.179372197309417	0.234741784037559	0.10752688172043	0	0.909090909090909	0	0	0	0	0	0.194174757281553	0.0225733634311512	0	0	0	0	0	0	0	0	0	0	0	0	0	0	0	0	0	0	0	0	0	0
69	ppil2	0	0	0	0.033003300330033	0	0	0	0	0	0	0	0	0	0	0	0	0	0	0	0	0	0	0	0	0	0	0	0	0	0	0	0	0	0	0	0	0	0	0	0	0	0	0	0	0	0	0
70	pygb	0	0	0	0	0	0	0	0	0	0	0	0.0291545189504373	0	0.179372197309417	0.0469483568075117	0.10752688172043	0	0.303030303030303	0	0	0.566037735849056	0	0	0	0	0.0395256916996047	0	0	0	0	0	0	0	0	0	0	0	0	0	0	0	0	0	0	0	0	0
71	adss	0	0	0	0	0	0	0	0	0	0	0	0	0	0	0	0.10752688172043	0	0	0	0.0578034682080925	0	0	0	0	0	0	0	0	0	0	0	0	0	0	0	0	0	0	0	0	0	0	0	0	0	0	0
72	mnat1	0	0	0	0	0	0	0	0	0	0	0	0	0	0	0	0	0	0	0	0	0	0	0	0	0	0	0.465116279069767	0	0	0	0	0	0	0	0	0	0	0	0	0	0	0	0	0	0	0	0
73	csnk2a1	0	0	0	0	0	0	0	0	0	0	0	0	0	0	0.0938967136150235	0	0	0	0.158730158730159	0.173410404624277	0	0	0	0	0.0225733634311512	0.0395256916996047	0	0.0429184549356223	0	0	0	0	0	0	0	0	0	0	0	0	0	0	0	0	0	0	0
74	lamb2	0	0	0	0	0	0	0	0	0	0	0.056657223796034	0.0291545189504373	0.140845070422535	0.269058295964126	0.28169014084507	0.43010752688172	0	0	0.317460317460317	0	0.377358490566038	0	0	0	0	0	0	0	0	0	0	0	0	0	0	0	0	0	0	0	0	0	0	0	0	0	0
75	stam	0	0	0	0	0	0	0	0	0	0	0	0.0291545189504373	0	0.0896860986547085	0.234741784037559	0	0	0	0	0	0	0	0	0	0	0	0	0	0	0	0	0	0	0	0	0	0	0	0	0	0	0	0	0	0	0	0
76	cwf19l1	0	0	0	0	0	0	0	0	0	0	0	0	0	0	0	0.10752688172043	0	0	0	0	0	0	0	0	0	0	0	0	0	0	0	0	0	0	0	0	0	0	0	0	0	0	0	0	0	0	0
77	celf2	0	0	0	0.099009900990099	0	0	0	0	0	0	0	0	0	0.0896860986547085	0	0	0	0	0	0	0	0	0	0.29126213592233	0	0	0	0	0	0	0	0	0	0	0	0	0.0578034682080925	0	0	0	0	0	0	0	0	0	0
78	cacnb1	0	0	0	0.033003300330033	0	0	0	0	0	0	0	0	0	0	0	0	0	0	0	0	0	0	0	0.194174757281553	0	0	0	0	0	0	0	0	0	0	0	0	0	0	0	0	0	0	0	0	0	0	0
79	tra2b	0	0	0	0	0	0	0	0	0	0	0	0	0	0	0	0	0	0	0	0	0	0	0	0	0	0	0	0	0	0.0429184549356223	0	0	0	0	0	0	0	0	0	0	0	0	0	0	0	0	0
80	aplnra	0	0	0	0	0	0	0	0	0	0	0	0	0	0.0896860986547085	0	0	0	0	0	0	0	0	0	0	0	0	0	0	0	0	0	0	0	0	0	0	0	0	0	0	0	0	0	0	0	0	0
81	igbp1	0	0	0	0	0	0	0	0	0	0	0	0	0	0	0	0.21505376344086	0	0	0	0.115606936416185	0	0	0	0	0	0	0	0	0	0	0	0	0	0	0	0	0	0	0	0	0	0	0	0	0	0	0
82	chmp2bb	0	0	0	0	0	0	0	0	0	0	0	0.0583090379008746	0	0	0.0938967136150235	0	0	0.303030303030303	0	0	0	0	0	0	0	0.0395256916996047	0	0	0	0	0	0	0	0	0	0	0	0	0	0	0	0	0	0	0	0	0
83	stk25a	0	0	0	0	0	0	0	0	0	0	0	0	0	0	0	0	0	0	0	0	0	0	0	0	0	0.118577075098814	0	0	0	0	0	0	0	0	0	0	0	0	0	0	0	0	0	0	0	0	0
84	rtca	0	0	0	0	0	0	0	0	0	0	0	0.0291545189504373	0	0	0.0469483568075117	0.10752688172043	0	0	0	0	0	0	0	0	0.112866817155756	0	0	0.0429184549356223	0	0	0	0	0	0	0	0	0.289017341040462	0	0	0	0	0	0	0	0	0	0
85	scocb	0	0	0	0.033003300330033	0	0	0	0	0	0	0.056657223796034	0.0291545189504373	0	0.0448430493273543	0	0.10752688172043	0	0	0	0	0	0	0	0	0	0.0395256916996047	0	0	0	0	0	0	0	0	0	0	0	0	0	0	0	0	0	0	0	0	0
86	C5H9orf78	0	0	0	0	0	0	0	0	0	0	0	0	0	0	0	0.32258064516129	0	0	0	0	0	0	0	0	0	0	0	0	0	0	0	0	0	0	0	0	0	0	0	0	0	0	0	0	0	0	0
87	psmb6	0	0	0	0	0	0	0	0	0	0	0	0	0	0.0896860986547085	0.0938967136150235	0	0	0	0	0	0.188679245283019	0	0.158730158730159	0	0.0225733634311512	0	0	0.0858369098712446	0	0.0858369098712446	0	0	0	0	0	0	0	0	0	0.0492610837438424	0	0	0	0	0	0	0
88	dcaf13	0	0	0	0	0	0	0	0	0	0	0	0	0	0	0.0469483568075117	0	0	0	0	0	0	0	0	0	0.0677200902934537	0	0	0	0	0	0	0	0	0	0	0	0	0	0	0	0	0	0	0	0	0	0
89	zfand5b	0	0	0	0	0	0	0	0	0	0	0	0	0	0.224215246636771	0.0938967136150235	0.10752688172043	0	0	0	0	0	0.0970873786407767	0	0.194174757281553	0.0225733634311512	0	0	0	0	0	0	0	0	0	0	0	0	0	0	0	0	0	0	0	0	0	0
90	mcoln1a	0	0	0	0	0	0	0	0	0	0	0	0.0291545189504373	0	0.0448430493273543	0	0	0	0	0	0	0	0	0	0	0	0	0	0	0	0	0	0	0	0	0	0	0	0	0	0	0	0	0	0	0	0	0
91	gins2	0	0	0	0	0	0	0	0	0	0	0	0	0	0	0	0	0	0	0	0.173410404624277	0	0	0	0	0	0	0	0	0	0	0	0	0	0	0	0	0	0	0	0	0	0	0	0	0	0	0
92	me3	0	0	0	0	0	0	0	0	0	0.0985221674876847	0	0	0	0	0	0	0	0	0	0	0	0	0	0	0.0451467268623025	0	0	0	0	0	0	0	0	0	0	0	0	0	0	0	0	0	0	0	0	0	0
93	fabp11b	0	0	0	0	0	0	0	0	0	0	0	0	0	0	0	0	0	0	0	0	0	0	0	0	0	0	0	0	0	0	0	0	0	0	0	0	0	0	0	0	0	0	0	0	0.0492610837438424	0	0
94	frmd6	0	0	0	0	0	0	0	0	0	0	0	0	0	0	0	0.32258064516129	0	0	0	0	0	0	0	0	0	0.0395256916996047	0	0	0	0	0	0	0	0	0	0	0	0	0	0	0	0	0	0	0	0	0
95	fam102bb	0	0	0	0	0	0	0	0	0	0	0	0	0	0	0	0	0	0	0	0	0.188679245283019	0	0	0	0	0	0	0	0	0	0	0	0	0	0	0	0	0	0	0	0	0	0	0	0	0	0
96	tubb4b	0	0	0	0.099009900990099	0	0	0	0	0	0	0	0.0291545189504373	0	0.358744394618834	0.0469483568075117	0.32258064516129	0	0	0	0	0	0.29126213592233	0	0	0.225733634311512	0.237154150197628	0	0.343347639484979	0	0.0429184549356223	0	0	0	0	0	0	0.115606936416185	0	0.388349514563107	0	0	0	0	0.0578034682080925	0	0	0
97	shpk	0	0	0	0	0	0	0	0	0	0	0	0	0	0.0896860986547085	0	0	0	0	0	0	0	0	0	0	0	0	0	0	0	0	0	0	0	0	0	0	0	0	0	0	0	0	0	0	0	0	0
98	ubald1a	0	0	0	0	0	0	0	0	0	0	0	0	0	0.179372197309417	0	0	0	0	0	0	0	0	0	0	0	0	0	0	0	0	0	0	0	0	0	0	0	0	0	0	0	0	0	0	0	0	0
99	cers5	0	0	0	0	0	0	0	0	0	0	0	0	0	0	0.0469483568075117	0	0	0	0	0	0	0.388349514563107	0	0	0	0	0	0	0	0	0	0	0	0	0	0	0	0	0	0	0	0	0	0	0	0	0
100	UBC..1.of.2.	0	0	0	0	0	0	0	0	0	0	0.141643059490085	0.116618075801749	0	0.448430493273543	0.140845070422535	0.32258064516129	0	0	0.158730158730159	0	0.188679245283019	0.388349514563107	0	0.0970873786407767	0.248306997742664	0	0	0	0	0	0	0	0	0	0	0	0	0.0613496932515337	0	0	0	0	0	0	0	0	0
101	gale	0	0	0	0	0	0	0	0	0	0	0	0	0	0	0	0	0	0	0	0	0	0	0	0.0970873786407767	0	0.0790513833992095	0	0	0	0	0	0	0	0	0	0	0.115606936416185	0	0	0	0	0	0	0	0	0	0
102	nusap1	0	0	0	0	0	0	0	0	0	0	0	0	0	0	0	0	0	0	0	0	0.943396226415094	0	0	0	0	0	0	0	0	0	0	0	0	0	0	0	0	0	0	0	0	0	0	0	0.0492610837438424	0	0
103	rdh14b	0	0	0	0	0	0	0	0	0	0	0	0	0	0	0	0	0	0	0	0.115606936416185	0.188679245283019	0	0	0.0970873786407767	0	0	0.232558139534884	0	0	0	0	0	0	0	0	0	0	0	0	0	0	0	0	0	0	0	0
104	ercc6l	0	0	0	0	0	0	0	0	0	0	0	0	0	0.0448430493273543	0	0	0	0	0	0	0	0	0	0	0	0	0	0	0	0	0	0	0	0	0	0	0	0	0	0	0	0	0	0	0	0	0
105	noc3l	0	0	0	0	0	0	0	0	0	0	0	0	0	0	0	0	0	0	0	0	0	0	0	0	0	0	0	0	0	0.171673819742489	0	0	0	0	0	0	0	0	0	0	0	0	0	0	0	0	0
106	C7H16orf87	0	0	0	0	0	0	0	0	0	0	0	0.0291545189504373	0	0.0448430493273543	0	0	0	0	0	0	0	0	0	0	0	0.0790513833992095	0	0	0	0	0	0	0	0	0	0	0	0	0	0	0	0	0	0	0	0	0
107	hsdl2	0	0	0	0	0	0	0	0	0	0	0	0	0.0469483568075117	0	0	0.43010752688172	0	0	0	0	0	0	0	0	0.0451467268623025	0.0790513833992095	0	0	0	0	0	0	0	0	0	0	0	0	0	0	0	0	0	0	0	0	0
108	tm9sf4	0	0	0	0	0	0	0	0	0	0	0	0	0	0	0.187793427230047	0	0	0	0	0	0	0	0	0	0	0	0	0	0	0	0	0	0	0	0	0	0	0	0	0	0	0	0	0	0	0	0
109	rundc3ab	0	0	0	0.033003300330033	0	0	0	0	0	0	0	0	0	0	0	0	0	0	0	0	0	0	0	0	0	0	0	0	0	0	0	0	0	0	0	0	0	0	0	0	0	0	0	0	0	0	0
110	mapkapk2a	0	0	0	0	0	0	0	0	0	0	0	0	0	0	0	0.10752688172043	0	0	0	0.0578034682080925	0	0.0970873786407767	0	0	0.090293453724605	0.0395256916996047	0	0	0.0813008130081301	0	0	0	0	0	0	0	0	0	0	0	0	0	0	0	0	0	0
111	tmod2	0	0	0	0	0	0	0	0	0	0	0	0	0	0.403587443946188	0.0469483568075117	0.43010752688172	0	0	0	0	0	0	0	0	0.0451467268623025	0	0	0	0.16260162601626	0	0	0	0	0	0	0	0	0	0	0	0	0	0	0	0	0	0
112	dpysl3	0	0	0	0	0	0	0	0	0	0	0	0	0	0	0	0.21505376344086	0	0	0	0	0	0	0	0	0	0	0	0	0	0	0	0	0	0	0	0	0	0	0	0	0	0	0	0.173410404624277	0	0	0
113	mylpfb	0	0	0	0.099009900990099	0	0	0	0	0	0	0	0	0	0	0	0	0	0	0	0	0	0	0	0	0	0	0	0	0	0	0	0	0	0	0	0	0	0	0.194174757281553	0	0	0	0	0.0578034682080925	0.0985221674876847	0	0
114	ruvbl1	0	0	0	0.033003300330033	0	0	0	0	0	0	0	0	0	0	0	0	0	0	0	0	0	0	0	0.58252427184466	0	0	0	0	0	0	0	0	0	0	0	0	0	0	0	0	0	0	0	0	0	0	0
115	rnf145a	0	0	0	0	0	0	0	0	0	0	0	0	0	0	0	0.10752688172043	0	0	0	0	0	0	0	0	0	0	0	0.0429184549356223	0	0	0	0	0	0	0	0	0	0	0	0	0	0	0	0	0	0	0
116	rpa3	0	0	0	0	0	0	0	0	0	0	0.028328611898017	0	0	0	0	0	0	0	0	0	0	0	0	0	0	0	0	0	0	0	0	0	0	0	0	0	0	0	0	0	0	0	0	0	0	0	0
117	anxa11b	0	0.16260162601626	0	0	0	0	0	0	0	0	0	0	0	0.0448430493273543	0.0469483568075117	0.21505376344086	0	0	0	0.289017341040462	0	0	0	0	0.0225733634311512	0	0	0	0	0	0	0	0	0	0	0	0	0	0	0	0	0	0	0	0	0	0
118	b4galt1	0	0	0	0	0	0	0	0	0	0	0	0	0	0	0	0	0	0	0	0	0	0	0	0	0.112866817155756	0	0	0	0	0	0	0	0	0	0	0	0	0	0	0	0	0	0	0	0	0	0
119	sh3gl1b	0	0	0	0	0	0	0	0	0	0	0	0	0	0	0	0	0	0	0	0	0	0	0	0	0	0	0	0.0429184549356223	0	0	0	0	0	0	0	0	0	0	0	0	0	0	0	0	0	0	0
120	rgs5a	0	0	0	0	0	0	0	0	0	0	0	0	0	0	0	0	0	0	0	0	0	0	0	0	0.0225733634311512	0.0790513833992095	0	0	0	0	0	0	0	0	0	0	0.0578034682080925	0	0	0	0	0	0	0	0	0	0
121	mapre1b	0	0	0	0	0	0	0	0	0	0	0	0	0	0	0.0938967136150235	0.10752688172043	0	0	0	0.0578034682080925	0	0	0	0	0	0.0395256916996047	0	0	0	0	0	0	0	0	0	0	0	0	0	0	0	0	0	0	0.0492610837438424	0	0
122	optn	0	0	0	0	0	0	0	0	0	0	0	0.0291545189504373	0	0	0	0	0	0	0	0	0	0	0	0	0	0	0	0	0	0	0	0	0	0	0	0	0	0	0	0	0	0	0	0	0	0	0
123	tbcela	0	0	0	0	0	0	0	0	0	0	0	0	0	0.0448430493273543	0	0	0	0	0	0	0	0	0	0.0970873786407767	0	0	0	0	0	0	0	0	0	0	0	0	0	0	0	0	0	0	0	0	0	0	0
124	rabif	0	0	0	0	0	0	0	0	0	0	0	0	0	0	0	0	0	0	0	0	0	0.0970873786407767	0	0	0.0225733634311512	0	0	0	0	0	0	0	0	0	0	0	0	0	0	0	0	0	0	0	0	0	0
125	ncl	0	0	0	0	0	0	0	0	0	0	0	0	0	0.0448430493273543	0	0	0	0	0.158730158730159	0	0	0	0	0	0.112866817155756	0	0	0	0	0	0	0	0	0	0	0	0.0578034682080925	0	0	0	0	0	0	0	0.0492610837438424	0	0
126	sdc2	0	0	0	0	0	0	0	0	0	0	0	0	0	0	0.0469483568075117	0	0	0	0	0.173410404624277	0	0	0	0	0	0	0	0	0	0	0	0	0	0	0	0	0	0	0	0	0	0	0	0	0	0	0
127	tdh	0	0	0	0	0	0	0	0	0	0	0	0	0	0	0	0	0	0	0	0.0578034682080925	0	0	0	0	0	0	0	0	0	0	0	0	0	0	0	0	0	0	0	0	0	0	0	0	0	0	0
128	pvalb2	0	0	0	1.41914191419142	0	0	0	0	0	0	0	0	0	0	0	0	0	0	0	0	0	0	0	0	0	0	0	0	0	0	0	0	0	0	0	0	0.289017341040462	0	0.29126213592233	0.0492610837438424	0.27972027972028	0	0	0	0.0492610837438424	0	0
129	tle3a	0	0	0	0	0	0	0	0	0	0	0	0	0	0.134529147982063	0.0469483568075117	0	0	0	0	0	0	0	0	0	0	0	0	0	0	0	0	0	0	0	0	0	0	0	0	0	0	0	0	0	0	0	0
130	ap2m1a	0	0	0	0	0	0	0	0	0	0	0	0	0	0.0448430493273543	0.140845070422535	0.21505376344086	0	0.303030303030303	0	0.0578034682080925	0	0	0.158730158730159	0	0.135440180586907	0	0	0	0	0	0	0	0	0	0	0	0.23121387283237	0	0	0	0	0	0	0	0	0	0
131	atp1a1a.1	0	0	0	0	0	0	0	0	0	0	0	0.0291545189504373	0	0.269058295964126	0.140845070422535	0.752688172043011	0	0	0.158730158730159	0	0.188679245283019	0.58252427184466	0	0	0.0451467268623025	0.0395256916996047	0	0.128755364806867	0	0	0	0	0	0	0	0.13986013986014	0.0578034682080925	0	0	0	0	0	0	0	0	0	0
132	arcn1a	0	0	0	0	0	0	0	0	0	0	0	0	0	0.134529147982063	0	0	0	0	0	0	0	0	0	0	0	0	0	0	0	0	0	0	0	0	0	0	0	0	0	0	0	0	0	0	0	0	0
133	si.dkey.28b4.8	0	0	0	0	0	0	0	0	0	0	0	0	0	0	0.0938967136150235	0	0	0	0	0	0	0	0	0	0	0	0	0	0	0	0	0	0	0	0	0	0	0	0	0	0	0	0	0	0	0	0
134	ccdc132	0.0970873786407767	0	0	0	0	0	0	0	0	0	0	0	0	0	0	0	0	0	0	0	0	0	0	0	0	0	0	0	0	0	0	0	0	0	0	0	0	0	0	0	0	0	0	0	0	0	0
135	INPP1	0	0	0	0	0	0	0	0	0	0	0	0.0291545189504373	0	0	0	0	0	0	0	0.115606936416185	0	0	0	0	0.0677200902934537	0	0	0	0	0	0	0	0	0	0	0	0	0	0	0	0	0	0	0	0	0	0
136	tjp3	0	0	0	0	0	0	0	0	0	0	0	0	0	0	0	0	0	0	0	0	0	0	0	0	0	0	0	0	0	0.0429184549356223	0	0	0	0	0	0	0	0	0	0	0	0	0	0	0	0	0
137	adipor1a	0	0	0	0	0	0	0	0	0	0	0	0	0	0	0	0.10752688172043	0	0	0	0	0	0.0970873786407767	0	0	0	0	0	0	0	0	0	0	0	0	0	0	0	0	0	0	0	0	0	0	0	0	0
138	sec31b	0	0	0	0	0	0	0	0	0	0	0	0	0	0.0896860986547085	0	0	0	0	0	0	0	0	0	0	0	0	0	0	0	0	0	0	0	0	0	0	0	0	0	0	0	0	0	0	0	0	0
139	gls2b	0	0	0	0	0	0	0	0	0	0	0	0	0	0.0448430493273543	0	0	0	0	0	0	0	0	0	0	0	0	0	0	0	0	0	0	0	0	0	0	0	0	0	0	0	0	0	0	0	0	0
140	abcd3b	0	0	0	0.033003300330033	0	0	0	0	0	0	0	0	0	0	0	0.21505376344086	0	0	0	0	0	0	0	0	0	0	0	0	0	0	0	0	0	0	0	0	0	0	0	0	0	0	0	0	0	0	0
141	ppp6c	0	0	0	0	0	0	0	0	0	0	0	0.0291545189504373	0	0.0448430493273543	0.140845070422535	0	0	0	0	0	0.377358490566038	0	0	0	0	0.0790513833992095	0	0	0	0	0	0	0	0	0	0	0	0	0	0	0	0	0	0	0	0	0
142	smo	0	0	0	0	0	0	0	0	0	0	0	0.0291545189504373	0	0.269058295964126	0	0	0	0	0	0.115606936416185	0.188679245283019	0	0	0.194174757281553	0	0	0	0	0	0	0	0	0	0	0	0	0	0	0	0	0	0	0	0	0	0	0
143	pdap1b	0	0	0	0	0	0	0	0	0	0	0.028328611898017	0.0291545189504373	0	0	0	0.10752688172043	0	0	0.158730158730159	0	0	0	0	0	0	0	0	0	0	0	0	0	0	0	0	0	0	0	0	0	0	0	0	0	0	0	0
144	ss18	0	0	0	0	0	0	0	0	0	0	0	0	0	0	0	0	0	0	0	0	0	0	0	0	0	0	0	0.0429184549356223	0	0	0	0	0	0	0	0	0	0	0	0	0	0	0	0	0	0	0
145	phc1	0	0	0	0	0	0	0	0	0	0	0	0	0	0	0	0	0	0	0	0	0	0	0	0	0	0.0790513833992095	0	0	0	0	0	0	0	0	0	0	0	0	0	0	0	0	0	0	0	0	0
146	tnnt2d	0	0	0	0	0	0	0	0	0	0	0	0	0	0	0	0	0	0	0	0	0	0	0	0.194174757281553	0	0	0	0	0	0	0	0	0	0	0	0	0.115606936416185	0	0	0	0	0	0	0	0	0	0
147	itpkca	0	0	0	0	0	0	0	0	0	0	0	0	0	0	0.28169014084507	0	0	0	0	0	0	0	0	0	0.0451467268623025	0	0	0	0	0	0	0	0	0	0	0	0	0	0	0	0	0	0	0	0	0	0
148	prkcea	0	0	0	0	0	0	0	0	0	0	0	0.087463556851312	0.140845070422535	0.0448430493273543	0	0	0	0	0	0	0	0	0	0	0.112866817155756	0	0	0	0	0	0	0	0	0	0	0	0	0	0	0	0	0	0	0	0	0	0
149	zgc.55512	0	0	0	0	0	0	0	0	0	0	0	0	0	0	0.0938967136150235	0	0	0	0	0	0	0	0	0	0.135440180586907	0	0	0.128755364806867	0	0	0	0	0	0	0	0	0	0	0	0	0	0	0	0	0	0	0
150	hdac8	0	0	0	0.033003300330033	0	0	0	0	0	0	0	0	0	0	0	0	0	0	0	0	0	0	0	0	0	0	0	0	0	0	0	0	0	0	0	0	0	0	0	0	0	0	0	0	0	0	0
151	limk1b	0	0	0	0	0	0	0	0	0	0	0	0	0	0.0896860986547085	0	0	0	0	0	0	0	0	0	0	0	0	0	0	0	0	0	0	0	0	0	0	0	0	0	0	0	0	0	0	0	0	0
152	eif4a1b	0	0	0	0	0	0	0	0	0	0	0	0	0	0.717488789237668	0.0469483568075117	0.860215053763441	0.303030303030303	0	0.476190476190476	0.0578034682080925	0	0	0	0	0.112866817155756	0	0	0	0	0.0858369098712446	0	0	0	0	0	0	0	0	0	0	0	0	0	0	0	0	0
153	hspa9	0	0	0	0	0	0	0	0	0	0	0	0	0	0.134529147982063	0	0	0	0	0.317460317460317	0	0	0	0	0	0.0225733634311512	0	0	0	0	0	0	0	0	0	0	0	0	0	0	0	0	0	0	0	0	0	0
154	CABZ01111496.1	14.4660194174757	0.48780487804878	0.740740740740741	2.93729372937294	1.03626943005181	0.418250950570342	1.39318885448916	1.53005464480874	2.70676691729323	3.10344827586207	1.27478753541076	95.1895043731779	1.40845070422535	5.42600896860987	2.3943661971831	6.34408602150538	0.909090909090909	8.18181818181818	6.50793650793651	2.25433526011561	3.9622641509434	4.46601941747573	1.74603174603175	4.1747572815534	3.38600451467269	1.97628458498024	1.86046511627907	1.07296137339056	0.650406504065041	0.600858369098712	0.37593984962406	0.823045267489712	0.606060606060606	2.74336283185841	2.65895953757225	0.909090909090909	1.73410404624277	1.22699386503067	1.94174757281553	0.738916256157635	1.25874125874126	0.183150183150183	2.74760383386581	1.44508670520231	0.591133004926108	0.418250950570342	0.0804289544235925
155	sorbs2a	0	0	0	0	0	0	0	0	0	0	0	0.0291545189504373	0	0.31390134529148	0.0469483568075117	1.0752688172043	0	0	0.158730158730159	0.0578034682080925	0.566037735849056	0.29126213592233	0.158730158730159	0.388349514563107	0.0677200902934537	0.0395256916996047	0	0	0	0	0	0	0	0	0	0	0	0	0	0	0	0	0	0	0	0	0
156	fgfr1op	0	0	0	0	0	0	0	0	0	0	0	0.0291545189504373	0	0	0	0	0	0	0	0	0	0	0	0	0.0677200902934537	0	0	0	0	0	0	0	0	0	0	0	0	0	0	0	0	0	0	0	0	0	0
157	cd276	0	0	0	0	0	0	0	0	0	0	0	0	0	0	0	0.10752688172043	0	0	0	0	0	0	0	0.194174757281553	0.338600451467269	0.0395256916996047	0	0	0	0	0	0	0	0	0	0	0	0	0	0	0	0	0	0	0	0	0
158	gorasp1	0	0	0	0	0	0	0	0	0	0	0	0	0	0	0	0.10752688172043	0	0	0	0	0	0	0.158730158730159	0.194174757281553	0	0	0	0	0	0	0	0	0	0	0	0	0	0	0	0	0	0	0	0	0	0	0
159	btbd7	0	0	0	0	0	0	0	0	0	0	0	0	0	0.0896860986547085	0	0	0	0	0	0	0	0	0	0	0.0677200902934537	0	0	0	0	0	0	0	0	0	0	0	0	0	0	0	0	0	0	0	0	0	0
160	mybphb	0	0	0	0	0	0	0	0	0	0	0	0	0	0	0	0.32258064516129	0	0	0	0	0	0	0	0	0.0225733634311512	0	0	0	0	0	0	0	0	0	0	0	0	0	0	0	0	0	0	0	0	0	0
161	ubxn6	0	0	0	0	0	0	0	0	0	0	0	0	0	0	0	0.10752688172043	0	0	0	0	0	0	0	0	0	0	0	0	0	0	0	0	0	0	0	0	0	0	0	0	0	0	0	0	0	0	0
162	kdm5bb	0	0	0	0	0	0	0	0	0	0	0	0	0	0	0.0469483568075117	0.10752688172043	0	0.303030303030303	0	0	0	0	0	0	0.0451467268623025	0.0395256916996047	0	0	0	0	0	0	0	0	0	0	0	0	0	0	0	0	0	0	0	0	0
163	rcan1a	0	0	0	0	0	0	0	0	0	0	0	0.0291545189504373	0	0.224215246636771	0.0469483568075117	0	0	0.303030303030303	0	0.115606936416185	0	0.194174757281553	0	0	0.0677200902934537	0	0	0	0	0	0	0	0	0	0	0	0	0	0	0	0	0	0	0	0	0	0
164	zgc.123105	0	0	0	0	0	0	0	0	0	0	0	0	0	0	0.0938967136150235	0.21505376344086	0	0	0	0	0	0	0	0	0	0	0	0	0	0	0	0	0	0	0	0	0	0	0	0	0	0	0	0	0	0	0
165	apip	0	0	0	0	0	0	0	0	0	0	0	0	0	0	0	0	0	0	0	0	0	0	0	0	0	0.118577075098814	0	0	0	0	0	0	0	0	0	0	0	0	0	0	0	0	0	0	0	0	0
166	skp1	0	0	0	0	0	0	0	0	0	0	0	0	0	0	0	0.32258064516129	0	0	0	0.115606936416185	0	0	0	0.0970873786407767	0.0677200902934537	0	0	0	0	0	0	0	0	0	0	0	0	0	0	0	0	0	0	0	0	0	0
167	cpsf5	0	0	0	0	0	0	0	0	0	0	0	0	0	0.0896860986547085	0	0	0	0	0	0	0	0	0	0	0	0	0	0	0	0	0	0	0	0	0	0	0	0	0	0	0	0	0	0	0	0	0
168	nr2f6b	0	0	0	0	0	0	0	0	0	0	0	0	0	0	0	0	0	0	0.158730158730159	0	0	0.194174757281553	0	0	0	0	0	0	0	0	0	0	0	0	0	0	0	0	0	0	0	0	0	0	0	0	0
169	mlst8	0	0	0	0	0	0	0	0	0	0	0	0.0291545189504373	0	0	0.187793427230047	0	0	0	0	0	0	0	0	0	0.112866817155756	0	0	0	0	0	0	0	0	0	0	0	0	0	0	0	0	0	0	0	0	0	0
170	magi1b	0	0	0	0	0	0	0	0	0	0	0.028328611898017	0	0	0	0	0	0	0	0	0	0	0	0	0	0	0	0	0	0	0	0	0	0	0	0	0	0	0	0	0	0	0	0	0	0	0	0
171	psmd1	0	0	0	0	0	0	0	0	0	0	0	0	0	0.0896860986547085	0.0469483568075117	0.32258064516129	0	0	0	0	0	0	0	0.29126213592233	0	0	0	0.0429184549356223	0	0	0	0	0	0	0	0	0	0	0	0	0	0	0	0	0	0	0
172	chchd6a	0	0	0	0	0	0	0	0	0	0	0	0.0291545189504373	0	0.0448430493273543	0	0	0	0	0	0	0	0	0	0	0	0	0	0	0	0	0	0	0	0	0	0	0	0	0	0	0	0	0	0	0	0	0
173	pomk	0	0	0	0	0	0	0	0	0	0	0	0.0583090379008746	0	0	0	0	0	0	0	0	0	0	0	0	0	0	0	0	0	0	0	0	0	0	0	0	0	0	0	0	0	0	0	0	0	0	0
174	naa15a	0	0	0	0.033003300330033	0	0	0	0	0	0	0	0	0	0	0	0.10752688172043	0	0	0.158730158730159	0	0	0	0	0	0.0225733634311512	0	0	0	0	0	0	0	0	0	0	0	0.173410404624277	0	0	0	0	0	0	0	0	0	0
175	anxa2a	0	0	0	0	0	0	0	0	0	0	0	0	0	0	0.140845070422535	0	0	0	0	0.0578034682080925	0	0	0	0	0	0	0	0	0	0	0	0	0	0	0	0	0	0	0	0	0	0	0	0	0	0	0
176	zgc.101559	0	0	0	0	0	0	0	0	0	0	0	0	0	0.0448430493273543	0	0	0	0	0	0	0	0	0	0	0	0	0	0	0	0	0	0	0	0	0	0	0	0	0	0	0	0	0	0	0	0	0
177	clcn3	0	0	0	0	0	0	0	0	0	0	0	0.0583090379008746	0	0.269058295964126	0	0.43010752688172	0	0.909090909090909	0.793650793650794	0.115606936416185	0	0	0	0.194174757281553	0.090293453724605	0	0	0	0	0	0	0	0	0	0	0	0	0	0	0	0	0	0	0	0	0	0
178	dhps	0	0	0	0	0	0	0	0	0	0	0	0	0	0.0448430493273543	0	0	0	0	0	0	0	0	0	0	0	0	0	0	0	0	0	0	0	0	0	0	0	0	0	0	0	0	0	0	0	0	0
179	wdr12	0	0	0	0	0	0	0	0	0	0	0	0	0	0	0	0	0	0	0	0	0	0.0970873786407767	0	0	0	0.0395256916996047	0	0.0429184549356223	0	0	0	0	0	0	0	0	0	0	0	0	0	0	0	0	0	0	0
180	stx16	0	0	0	0.033003300330033	0	0	0	0	0	0	0	0	0	0.0448430493273543	0	0	0	0	0	0.115606936416185	0	0	0	0	0	0	0	0	0	0	0	0	0	0	0	0	0	0	0	0	0	0	0	0	0	0	0
181	emc2	0	0	0	0	0	0	0	0	0	0	0	0	0	0	0.0469483568075117	0	0	0	0.158730158730159	0.0578034682080925	0	0	0	0	0	0	0	0	0	0	0	0	0	0	0	0	0.0578034682080925	0	0	0	0	0	0	0	0	0	0
182	pank2	0	0	0	0	0	0	0	0	0	0	0	0	0	0	0.0469483568075117	0.21505376344086	0	0	0	0.0578034682080925	0	0	0.317460317460317	0	0	0	0	0	0	0	0	0	0	0	0	0	0	0	0	0	0	0	0	0	0	0	0
183	commd2	0	0	0	0	0	0	0	0	0	0	0	0.0583090379008746	0	0.0896860986547085	0.0469483568075117	0	0	0	0	0	0	0	0	0.0970873786407767	0.18058690744921	0	0	0	0	0	0	0	0	0	0	0	0	0	0	0	0	0	0	0	0	0	0
184	gng12a	0	0	0	0	0	0	0	0	0	0	0	0	0	0.179372197309417	0.0469483568075117	0	0	0	0.158730158730159	0	0	0	0	0	0	0	0	0	0	0	0	0	0	0	0	0	0	0	0	0	0	0	0	0	0	0	0
185	PAOX	0	0	0	0	0	0	0	0	0	0	0	0	0	0	0	0	0	0	0	0	0	0	0	0	0.0451467268623025	0	0	0	0	0	0	0	0	0	0	0	0	0	0	0	0	0.0366300366300366	0	0	0	0	0
186	cwc25	0	0	0	0	0	0	0	0	0	0	0	0	0.0938967136150235	0	0	0	0	0	0	0	0	0	0	0	0	0	0	0	0	0	0	0	0	0	0	0	0	0	0	0	0	0	0	0	0	0	0
187	rbpja	0	0	0	0	0	0	0	0	0	0	0	0	0	0	0	0	0	0	0	0	0	0	0	0	0	0	0	0	0	0	0	0	0	0	0	0	0	0	0	0	0	0.0366300366300366	0	0	0	0	0
188	fgf8a	0	0	0	0	0	0	0	0	0	0	0	0	0	0	0	0	0	0	0	0	0	0	0	0	0.0225733634311512	0	0	0	0	0	0	0	0	0	0	0	0	0	0	0	0	0	0	0	0	0	0
189	tenm1	0	0	0	0	0	0	0	0	0	0	0	0	0	0	0	0	0	0	0	0	0	0.485436893203883	0	0	0	0	0	0	0	0	0	0	0	0	0	0	0	0	0	0	0	0	0	0	0	0	0
190	hnrpdl	0	0	0	0.099009900990099	0	0	0	0	0	0	0	0.087463556851312	0	0.358744394618834	0.0469483568075117	0.752688172043011	0	0.303030303030303	0	0.115606936416185	0	0	0.793650793650794	0.388349514563107	0.203160270880361	0.237154150197628	0	0	0.16260162601626	0.0858369098712446	0	0	0	0	0	0	0	0	0	0	0	0	0	0	0	0	0
191	ppp1caa	0	0	0	0	0	0	0	0	0	0	0	0	0	0.179372197309417	0.234741784037559	0.32258064516129	0	0.606060606060606	0.158730158730159	0.0578034682080925	0	0	0	0.485436893203883	0	0	0.697674418604651	0.0429184549356223	0	0	0	0	0	0	0	0	0	0	0	0	0	0	0	0	0	0	0
192	nup93	0	0	0	0	0	0	0	0	0	0	0	0	0	0	0.0469483568075117	0.10752688172043	0	0	0	0	0	0.0970873786407767	0.158730158730159	0	0	0	0	0	0	0	0	0	0	0	0	0	0	0	0	0	0	0	0	0	0	0	0
193	madd	0	0	0	0	0	0	0	0	0	0	0	0	0	0.0896860986547085	0	0	0	0	0	0	0	0	0	0	0	0	0	0	0	0	0	0	0	0	0	0	0	0	0	0	0	0	0	0	0	0	0
194	anks1b	0	0	0	0	0	0	0	0	0	0	0	0	0	0.0896860986547085	0.0469483568075117	0.21505376344086	0	0	0	0	0	0	0	0.0970873786407767	0.0225733634311512	0	0	0	0	0	0	0	0	0	0	0	0	0	0	0	0	0	0	0	0.0985221674876847	0	0
195	impa1	0	0	0	0	0	0	0	0	0	0	0	0.0291545189504373	0	0.31390134529148	0	0	0	0	0	0	0	0	0	0	0	0	0	0	0	0	0	0	0	0	0	0	0	0	0	0	0	0	0	0	0	0	0
196	aprt	0	0	0	0	0	0	0	0	0	0	0	0	0	0.0448430493273543	0	0	0	0.909090909090909	0	0	0	0	0	0	0	0.316205533596838	0	0	0	0	0	0	0	0	0	0	0	0	0	0	0	0	0	0	0	0	0
197	psma5	0	0	0	0	0	0	0	0	0	0	0	0	0	0	0	0	0	0	0	0	0	0	0	0	0.158013544018059	0	0	0	0	0	0	0	0	0	0	0	0	0	0	0	0	0	0	0	0	0	0
198	mak16	0	0	0	0	0	0	0	0	0	0	0	0	0	0.0448430493273543	0	0	0	0	0	0	0	0	0	0	0	0	0	0	0	0	0	0	0	0	0	0	0	0	0	0	0	0	0	0	0	0	0
199	tcea1	0	0	0	0	0	0	0	0	0	0	0	0.0291545189504373	0	0.0448430493273543	0	0	0	0	0	0	0	0	0	0	0	0	0	0	0	0	0	0	0	0	0	0	0	0	0	0	0	0	0	0	0	0	0
200	dohh	0	0	0	0	0	0	0	0	0	0	0	0	0	0.134529147982063	0	0	0	0	0	0	0	0	0	0	0	0	0	0	0	0	0	0	0	0	0	0	0	0	0	0	0	0	0	0	0	0	0
201	hsp90b1	0	0	0	0	0	0	0	0	0	0	0	0	0	0.0448430493273543	0	0	0	0	0	0.0578034682080925	0	0	0	0	0	0	0	0	0	0	0	0	0	0	0	0	0	0	0	0.197044334975369	0	0	0	0	0	0	0
202	dctn5	0	0	0	0	0	0	0	0	0	0	0	0	0	0	0	0	0	0	0	0	0	0	0	0	0	0	0	0	0	0.0429184549356223	0	0	0	0	0	0	0	0	0	0	0	0	0	0	0	0	0
203	pla2g7	0	0	0	0	0	0	0	0	0	0	0	0	0	0	0	0	0	0	0.317460317460317	0	0	0	0	0	0	0	0	0	0	0	0	0	0	0	0	0	0	0	0	0	0	0	0	0	0	0	0
204	surf1	0	0	0	0	0	0	0	0	0	0	0	0	0	0	0	0	0	0	0	0	0	0	0	0.0970873786407767	0	0	0	0	0	0	0	0	0	0	0	0	0	0	0	0	0	0	0	0	0	0	0
205	rpl3	0	0	0	0	0	0	0	0	0	0	0	0.087463556851312	0	0	0	0	0	0	0	0	0	0	0	0	0	0	0	0	0	0	0	0	0	0	0	0	0	0	0	0	0	0	0	0	0	0	0
206	nr2f6a	0	0	0	0	0	0	0	0	0	0	0	0.087463556851312	0	0.0896860986547085	0	0	0	0	0	0	0	0	0	0	0	0	0	0	0	0	0	0	0	0	0	0	0	0	0	0	0	0	0	0	0	0	0
207	arih1	0	0	0	0	0	0	0	0	0	0	0	0	0	0.0448430493273543	0	0	0	0	0	0	0	0	0	0	0.0677200902934537	0	0	0	0	0	0	0	0	0	0	0	0	0	0	0	0	0	0	0	0	0	0
208	clockb	0	0	0	0	0	0	0	0	0	0	0	0	0	0	0	0	0	0	0	0	0	0	0	0.679611650485437	0	0	0	0	0	0	0	0	0	0	0	0	0	0	0	0	0	0	0	0	0	0	0
209	zgc.172270	0	0	0	0	0	0	0	0	0	0	0	0	0	0	0	0	0	0	0	0	0	0.0970873786407767	0	0	0	0	0	0	0	0	0	0	0	0	0	0	0	0	0	0	0	0	0	0	0	0	0
210	tfg	0	0	0	0	0	0	0	0	0	0	0	0	0	0	0	0	0	0	0	0	0	0.0970873786407767	0	0	0	0	0	0	0	0	0	0	0	0	0	0	0	0	0	0	0	0	0	0	0	0	0
211	tmem59l	0	0	0	0.033003300330033	0	0	0	0	0	0	0	0	0	0	0	0	0	0	0	0	0	0	0	0	0	0	0	0	0	0	0	0	0	0	0	0	0	0	0	0	0	0	0	0	0	0	0
212	runx1t1	0	0.32520325203252	0	0	0	0	0	0	0	0	0.028328611898017	0.0583090379008746	0	0.134529147982063	0	0.645161290322581	0	0	0	0	0.188679245283019	0	0	0.0970873786407767	0.112866817155756	0	0	0	0	0	0	0	0	0	0	0	0	0	0	0	0	0	0	0	0	0	0
213	eif5	0	0	0	0	0	0	0	0	0	0	0	0	0	0.0896860986547085	0	0.752688172043011	0	0	0.476190476190476	0	0	0	0	0	0	0	0	0.0429184549356223	0	0	0	0	0	0	0	0	0	0	0	0	0	0	0	0	0	0	0
214	obsl1a	0	0	0	0	0	0	0	0	0	0	0	0	0	0	0.0938967136150235	0	0	0	0	0.0578034682080925	0	0	0	0	0.0451467268623025	0	0	0	0	0	0	0	0	0	0	0	0	0	0	0	0	0	0	0	0	0	0
215	hars	0	0	0	0	0	0	0	0	0	0	0	0	0	0.0448430493273543	0	0	0	0	0	0	0	0	0	0.0970873786407767	0	0	0	0.0429184549356223	0	0	0	0	0	0	0	0	0	0	0	0	0	0	0	0	0	0	0
216	vdac3	0	0	0	0.099009900990099	0	0	0	0	0	0	0	0	0	0.134529147982063	0.187793427230047	0.10752688172043	0	0.606060606060606	0.476190476190476	0.0578034682080925	0	0	0	0.194174757281553	0.0451467268623025	0.118577075098814	0	0	0	0	0	0	0	0	0	0	0.0578034682080925	0	0	0	0	0	0	0	0	0	0
217	prnprs3	0	0	0	0	0	0	0	0	0	0	0	0	0	0.0896860986547085	0.0469483568075117	0.10752688172043	0	0	0	0	0	0	0	0	0	0	0	0	0	0	0	0	0	0	0	0	0	0	0	0	0	0	0	0	0	0	0
218	ryr2b	0	0	0	0	0	0	0	0	0	0	0	0.0291545189504373	0	0.0448430493273543	0.0938967136150235	0.645161290322581	0	0	0.317460317460317	0.0578034682080925	0	0	0	0	0	0	0	0	0	0	0	0	0	0	0	0	0	0	0	0	0	0	0	0	0	0	0
219	lats1	0	0	0	0	0	0	0	0	0	0	0	0	0	0	0	0.21505376344086	0	0	0	0	0	0	0	0	0	0	0	0	0	0	0	0	0	0	0	0	0	0	0	0	0	0	0	0	0	0	0
220	cnpy1	0	0	0	0	0	0	0	0	0	0	0	0	0	0.0896860986547085	0	0	0	0	0	0	0	0	0	0	0	0	0	0	0	0	0	0	0	0	0	0	0	0	0	0	0	0	0	0	0	0	0
221	pip4k2aa	0	0	0	0	0	0	0	0	0	0	0	0.0291545189504373	0	0.0896860986547085	0	0	0	0	0	0	0	0	0	0	0.0225733634311512	0	0	0	0	0	0	0	0	0	0	0	0	0	0	0	0	0	0	0	0	0	0
222	IDH2	0	0	0	0	0	0	0	0	0	0	0.056657223796034	0	0	0.0896860986547085	0.0469483568075117	0.21505376344086	0	0.606060606060606	0.317460317460317	0.115606936416185	0	0.0970873786407767	0	0.194174757281553	0.135440180586907	0	0	0.171673819742489	0	0	0	0.123456790123457	0	0	0.0578034682080925	0	0	0.0613496932515337	0	0	0	0	0	0	0	0	0
223	plxnb2a	0	0	0	0	0	0	0	0	0	0	0	0.0291545189504373	0	0	0	0.32258064516129	0	0	0	0	0.188679245283019	0	0	0	0.0451467268623025	0	0	0	0	0	0	0	0	0	0	0	0	0	0	0	0	0	0	0	0	0	0
224	prkag1	0	0	0	0	0	0	0	0	0	0	0	0.0291545189504373	0	0	0	0.21505376344086	0	0	0	0.115606936416185	0	0	0	0	0.0225733634311512	0	0	0	0	0	0	0	0	0	0	0	0	0	0	0	0	0	0	0	0	0	0
225	nr1d2a	0	0	0	0	0	0	0	0	0	0	0	0	0	0	0.0469483568075117	0	0	0	0	0	0	0	0	0	0	0	0	0	0	0	0	0	0	0	0	0	0	0	0	0	0	0	0	0	0	0	0
226	snapc1b	0	0	0	0	0	0	0	0	0	0	0	0	0	0	0	0	0	0	0	0	0	0	0	0	0	0.118577075098814	0	0	0	0	0	0	0	0	0	0	0	0	0	0	0	0	0	0	0	0	0
227	galnt2	0	0	0	0	0	0	0	0	0	0	0	0	0	0.0448430493273543	0	0	0	0	0	0.173410404624277	0	0	0	0	0	0	0	0	0	0	0	0	0	0	0	0	0	0	0	0	0	0	0	0	0	0	0
228	stom	0	0	0	0	0	0	0	0	0	0	0	0	0	0.0896860986547085	0.375586854460094	0.43010752688172	0	0	0	0.0578034682080925	0.754716981132075	0	0	0	0.0677200902934537	0	0	0	0.0813008130081301	0	0	0	0	0	0	0	0	0	0	0	0	0	0	0	0	0	0
229	usb1	0	0	0	0	0	0	0	0	0	0	0	0	0	0.134529147982063	0	0	0	0	0	0	0	0	0	0	0	0	0	0	0	0	0	0	0	0	0	0	0	0	0	0	0	0	0	0	0	0	0
230	mrpl21	0	0	0	0	0	0	0	0	0	0	0	0	0	0	0	0	0	0	0.158730158730159	0	0	0.194174757281553	0	0	0.0451467268623025	0	0	0	0	0	0	0	0	0	0	0	0	0	0	0	0	0	0	0	0	0	0
231	acsl1b	0	0	0	0	0	0	0	0	0	0	0	0	0	0	0	0.10752688172043	0	0	0	0	0	0	0	0	0	0	0	0	0	0	0	0	0	0	0	0	0	0	0	0	0	0	0	0	0	0	0
232	cbx3a	0	0	0	0	0	0	0	0	0	0	0	0	0	0	0.0938967136150235	0	0	0	0.158730158730159	0	0	0	0	0	0	0	0	0.0858369098712446	0	0.0429184549356223	0	0	0	0	0	0	0	0	0	0	0	0	0	0	0	0	0
233	pard6b	0	0	0	0	0	0	0	0	0	0	0	0	0	0	0	0.32258064516129	0	0	0	0	0	0	0	0	0	0	0	0	0	0	0	0	0	0	0	0	0	0	0	0	0	0	0	0	0	0	0
234	tm9sf2	0	0	0	0	0	0	0	0	0	0	0	0.087463556851312	0	0.0896860986547085	0	0	0	1.81818181818182	0.317460317460317	0	0	0	0	0	0.225733634311512	0.0395256916996047	0	0.128755364806867	0	0	0	0	0	0	0	0	0	0	0	0	0	0	0	0	0	0	0
235	decr1	0	0	0	0	0	0	0	0	0	0	0	0	0	0.0896860986547085	0	0	0	0	0	0	0	0	0	0	0	0	0	0	0	0	0	0	0	0	0	0	0	0	0	0	0	0	0	0	0	0	0
236	ccdc102a	0	0	0	0	0	0	0	0	0	0	0	0	0	0	0	0	0	0	0	0	0	0	0	0.0970873786407767	0	0	0	0	0	0	0	0	0	0	0	0	0	0	0	0	0	0	0	0	0	0	0
237	setb	0	0	0	0	0	0	0	0	0	0	0	0.0583090379008746	0	0.224215246636771	0	0.32258064516129	0	0	0.158730158730159	0.115606936416185	0	0	0	0	0.203160270880361	0.0395256916996047	0.232558139534884	0	0	0.0429184549356223	0	0	0	0	0	0	0	0	0	0	0	0	0	0	0	0	0
238	cldn12	0	0	0	0	0	0	0	0	0	0	0	0	0	0	0	0	0	0	0	0	0	0	0	0	0.112866817155756	0	0	0	0	0	0	0	0	0	0	0	0	0	0	0	0	0	0	0	0	0	0
239	nxnl2	0	0	0	0	0	0	0	0	0	0	0	0	0	0	0	0	0	0	0	0	0	0	0	0.0970873786407767	0	0	0	0	0	0	0	0	0	0	0	0	0	0	0	0	0	0	0	0	0	0	0
240	rpa1	0	0	0	0	0	0	0	0	0	0.0985221674876847	0.028328611898017	0	0	0	0	0	0	0	0	0	0	0	0	0	0	0	0	0	0	0	0	0	0	0	0	0	0	0	0	0	0	0	0	0	0	0	0
241	rrs1	0	0	0	0	0	0	0	0	0	0	0	0	0	0	0	0	0	0	0	0	0	0.194174757281553	0	0	0	0	0	0	0	0	0	0	0	0	0	0	0	0	0	0	0	0	0	0	0	0	0
242	pfn2	0	0	0	0.066006600660066	0	0	0	0	0	0	0.028328611898017	0	0	0.0896860986547085	0.422535211267606	0.21505376344086	0	0	0	0	0	0.29126213592233	0	0.0970873786407767	0.0225733634311512	0.0395256916996047	0	0	0	0	0	0	0	0	0	0	0	0.0613496932515337	0	0	0	0.0366300366300366	0	0	0	0	0
243	parp3	0	0	0	0	0	0	0	0	0	0	0	0	0	0	0	0.10752688172043	0	0	0	0	0	0	0	0	0	0	0	0	0	0	0	0	0	0	0	0	0	0	0	0	0	0	0	0	0	0	0
244	traf4a	0	0	0	0.066006600660066	0	0	0	0	0	0	0	0	0	0.134529147982063	0	0.10752688172043	0	0	0	0.173410404624277	0	0	0	0.29126213592233	0	0	0	0	0.0813008130081301	0.0429184549356223	0	0	0	0	0	0	0	0	0	0	0	0	0	0	0	0	0
245	tlx1	0	0	0	0	0	0	0	0	0	0	0	0	0	0	0	0	0	0	0	0	0	0	0	0	0.135440180586907	0	0	0	0	0	0	0	0	0	0	0	0	0	0	0	0	0	0	0	0	0	0
246	trim35.13	0	0	0	0	0	0	0	0	0	0	0	0	0	0.134529147982063	0.0938967136150235	0.10752688172043	0	0	0	0	0	0	0	0	0	0	0	0	0	0	0	0	0	0	0	0	0	0	0	0	0	0	0	0	0	0	0
247	isl2a	0	0	0	0	0	0	0	0	0	0	0	0	0	0	0	0	0	0	0	0	0.377358490566038	0	0	0.0970873786407767	0	0.0395256916996047	0	0	0	0	0	0.0411522633744856	0	0	0	0	0	0	0	0	0	0	0	0	0	0	0
248	chordc1a	0	0	0	0	0	0	0	0	0	0	0	0	0	0.134529147982063	0.140845070422535	0	0	0	0	0	0	0	0	0	0	0	0	0	0	0	0	0	0	0	0	0	0	0	0	0	0	0	0	0	0	0	0
249	spoplb	0	0	0	0	0	0	0	0	0	0	0	0	0	0	0	0.21505376344086	0	0	0	0	0	0	0	0	0	0	0	0.0858369098712446	0	0	0	0	0	0	0	0	0	0	0	0	0	0	0	0	0	0	0
250	syt9a	0	0	0	0.033003300330033	0	0	0	0	0	0	0	0	0	0	0	0	0	0	0	0	0	0	0	0	0	0	0	0	0	0	0	0	0	0	0	0	0	0	0	0	0	0	0	0	0	0	0
251	spag1a	0	0	0	0	0	0	0	0	0	0	0	0.0583090379008746	0	0	0	0	0	0	0	0	0	0	0	0	0	0	0	0	0	0	0	0	0	0	0	0	0	0	0	0	0	0	0	0	0	0	0
252	CHST13	0	0	0	0	0	0	0	0	0	0	0	0	0	0	0	0.21505376344086	0	0	0	0	0	0	0	0	0	0	0	0	0	0	0	0	0	0	0	0	0	0	0	0	0	0	0	0	0	0	0
253	isl1	0	0	0	0	0	0	0	0	0.150375939849624	0	0	0	0	0	0	0	0	0	0	0	0	0	0	0.0970873786407767	0.0225733634311512	0	0	0	0	0	0	0.164609053497942	0	0	0	0	0	0	0	0	0	0	0	0	0.147783251231527	0	0
254	arhgdig	0	0	0	0	0	0	0	0	0	0	0	0	0	0.224215246636771	0	0	0	0	0	0	0	0.194174757281553	0	0	0.0225733634311512	0	0	0	0	0	0	0	0	0	0	0	0	0	0	0	0	0	0	0	0	0	0
255	cog2	0	0	0	0	0	0	0	0	0	0	0	0	0	0	0	0	0	0	0	0	0	0	0	0.194174757281553	0	0	0	0	0	0	0	0	0	0	0	0	0	0	0	0	0	0	0	0	0	0	0
256	marcksa	0	0	0	0	0	0	0	0	0	0	0	0	0	0	0	0	0	0	0	0	0	0	0	0.0970873786407767	0.0225733634311512	0	0	0	0	0	0	0	0	0	0	0	0	0	0	0	0	0	0	0	0	0	0
257	bach2b	0	0	0	0	0	0	0	0	0	0	0	0	0	0	0	0.10752688172043	0	0	0	0	0	0	0	0.194174757281553	0	0	0	0	0	0	0	0	0	0	0	0	0	0	0	0	0	0	0	0	0	0	0
258	acsbg2	0	0	0	0	0	0	0	0	0	0	0.028328611898017	0	0	0.224215246636771	0.0938967136150235	0.10752688172043	0	0	0	0	0	0	0	0	0.0225733634311512	0	0	0.0429184549356223	0	0	0	0	0	0	0	0	0	0	0	0	0	0	0	0	0	0	0
259	tie1	0	0	0	0	0	0	0	0	0	0.147783251231527	0	0	0	0.0896860986547085	0.0469483568075117	0	0	0	0.158730158730159	0	0	0	0	0.0970873786407767	0.112866817155756	0	0	0	0	0	0	0	0	0	0	0	0	0	0	0	0	0	0	0	0	0	0
260	rttn	0	0	0	0	0	0	0	0	0	0	0	0	0	0	0	0	0	0	0	0	0	0	0	0.0970873786407767	0	0	0	0	0	0	0	0	0	0	0	0	0	0	0	0	0	0	0	0	0	0	0
261	usp19	0	0	0	0	0	0	0	0	0	0	0	0	0	0	0	0	0	0	0	0	0	0	0	0	0	0	0	0	0	0	0	0	0	0	0	0	0	0	0	0.0492610837438424	0	0	0	0	0	0	0
262	rab23	0	0	0	0	0	0	0	0	0	0	0	0	0	0.179372197309417	0	0	0	0	0	0	0	0	0	0.0970873786407767	0	0.0395256916996047	0	0	0	0	0	0	0	0	0.115606936416185	0	0	0	0	0	0	0	0	0	0	0	0
263	orai1b	0	0	0	0	0	0	0	0	0	0	0	0	0	0	0.140845070422535	0	0	0	0	0	0	0	0	0	0	0	0	0	0	0	0	0	0	0	0	0	0	0	0	0	0	0	0	0	0	0	0
264	reep3b	0	0	0	0	0	0	0	0	0	0	0	0.0291545189504373	0	0	0.0938967136150235	0	0	0	0	0	0.188679245283019	0	0	0	0.158013544018059	0	0	0	0	0	0	0	0	0	0	0	0	0	0	0	0	0	0	0	0	0	0
265	ik	0	0	0	0	0	0	0	0	0	0	0	0.0291545189504373	0	0.134529147982063	0	0.537634408602151	0	0	0	0	0	0	0	0.29126213592233	0.090293453724605	0	0	0	0	0	0	0	0	0	0	0	0	0	0	0	0	0	0	0	0	0	0
266	zgc.110366	0	0	0	0	0	0	0	0	0	0	0	0	0	0	0.0938967136150235	0	0	0	0	0	0	0	0	0	0	0	0	0	0	0	0	0	0	0	0	0	0	0	0	0	0	0	0	0	0	0	0
267	stmn1a	0	0	0	0	0	0	0	0	0	0	0	0	0.0938967136150235	0	0	0	0	0	0	0	0	0	0	0	0	0	0	0	0.0813008130081301	0	0	0	0	0	0	0	0	0	0	0	0	0	0	0	0	0	0
268	rabac1	0	0	0	0	0	0	0	0	0	0	0	0	0	0	0	0.21505376344086	0	0	0	0.0578034682080925	0	0.485436893203883	0	0	0	0	0	0	0	0	0	0	0	0	0	0	0	0	0	0	0	0	0	0	0	0	0
269	cnot1	0	0	0	0	0	0	0	0	0	0	0	0	0	0	0	0	0	0	0	0.115606936416185	0	0	0	0	0	0	0	0	0	0	0	0	0	0	0	0	0	0	0	0	0	0	0	0	0	0	0
270	ulk4	0	0	0	0	0	0	0	0	0	0	0	0	0	0.0896860986547085	0	0	0	0	0	0	0	0	0	0	0	0	0	0	0	0	0	0	0	0	0	0	0	0	0	0	0	0	0	0	0	0	0
271	cbx1a	0	0	0	0	0	0	0	0	0	0	0	0	0	0.0448430493273543	0	0	0	0	0	0	0	0	0	0.388349514563107	0	0	0	0.0429184549356223	0	0	0	0	0	0	0	0	0.0578034682080925	0	0	0	0	0	0	0	0	0	0
272	ccdc106a	0	0	0	0	0	0	0	0	0	0	0	0	0	0.0448430493273543	0	0	0	0	0	0	0	0	0	0	0.0677200902934537	0	0	0	0	0	0	0	0	0	0	0	0	0	0	0	0	0	0	0	0	0	0
273	dlb	0	0	0	0	0	0	0	0	0	0	0	0	0	0	0	0	0	0	0	0	0	0	0	0	0	0	0	0	0	0	0.225563909774436	0	0	0	0	0	0	0	0	0	0	0	0	0	0	0	0
274	slit2	0	0	0	0	0	0	0	0	0	0	0	0	0	0.179372197309417	0	0.10752688172043	0	0	0	0	0	0	0	0	0	0	0	0	0	0	0	0	0	0	0	0	0	0	0	0	0	0	0	0	0	0	0
275	dhfr	0	0	0	0	0	0	0	0	0	0	0	0.0291545189504373	0	0	0	0	0	0	0.317460317460317	0	0	0	0	0	0	0	0	0	0	0	0	0	0	0	0	0	0	0	0	0	0	0	0	0	0	0	0
276	tmed9	0	0	0	0	0	0	0	0	0	0	0	0.087463556851312	0	0	0	0	0	0	0	0	0	0	0	0	0	0	0	0	0.0813008130081301	0	0	0	0	0	0	0	0	0	0	0	0	0	0	0	0	0	0
277	atl3	0	0	0	0	0	0	0	0	0	0	0	0	0	0	0.0469483568075117	0	0	0	0	0	0	0	0	0	0.0451467268623025	0	0	0.128755364806867	0	0	0	0	0	0	0	0	0	0	0	0	0	0	0	0	0	0	0
278	irf2bpl	0	0	0	0	0	0	0	0	0	0	0	0	0	0	0	0	0	0	0	0	0	0	0	0.58252427184466	0	0	0	0	0	0	0	0	0	0	0	0	0	0	0	0	0	0	0	0	0	0	0
279	rhogb	0	0	0	0	0	0	0	0	0	0	0	0	0	0	0	0	0	0	0	0	0	0	0	0	0	0	0	0	0	0.0429184549356223	0	0	0	0	0	0	0	0	0	0	0	0	0	0	0	0	0
280	klhl18	0	0	0	0.066006600660066	0	0	0	0	0	0	0	0	0	0	0	0	0	0	0	0	0	0	0	0	0	0	0	0	0	0	0	0	0	0	0	0	0	0	0	0	0	0	0	0	0	0	0
281	lypd6	0	0	0	0	0	0	0	0	0	0	0	0	0	0	0	0	0	0	0	0	0	0	0	0	0.0225733634311512	0	0	0	0	0	0	0	0	0	0	0	0	0	0	0	0	0	0	0	0	0	0
282	ldlrap1a	0	0	0	0	0	0	0	0	0	0	0	0	0	0.179372197309417	0	0.21505376344086	0	0	0	0	0	0	0	0	0	0	0	0	0	0	0	0	0	0	0	0	0	0	0	0	0	0	0	0	0	0	0
283	cbwd	0	0	0	0	0	0	0	0	0	0	0	0	0	0.0896860986547085	0	0	0	0	0	0	0	0	0	0	0	0	0	0	0	0	0	0	0	0	0	0	0	0	0	0	0	0	0	0	0	0	0
284	casp9	0	0	0	0	0	0	0	0	0	0	0	0	0	0	0	0	0	0	0	0	0	0	0	0	0	0	0	0.128755364806867	0	0	0	0	0	0	0	0	0	0	0	0	0	0	0	0	0	0	0
285	exoc4	0	0	0	0	0	0	0	0	0	0	0	0	0	0	0	0	0	0	0	0	0	0	0	0	0.0225733634311512	0	0	0	0	0	0	0	0	0	0	0	0	0	0	0	0	0	0	0	0	0	0
286	nelfe	0	0	0	0	0	0	0	0	0	0	0	0.0291545189504373	0	0	0	0	0	0	0	0	0	0	0	0	0	0	0	0	0	0	0	0	0	0	0	0	0	0	0	0	0	0	0	0	0	0	0
287	lhfp	0	0	0	0	0	0	0	0	0	0	0	0	0	0	0	0.10752688172043	0	0	0	0	0	0	0	0	0.0225733634311512	0	0	0	0	0	0	0	0	0	0	0	0	0	0	0	0	0	0	0	0	0	0
288	fmnl3	0	0	0	0	0	0	0	0	0	0	0	0	0	0	0	0	0	0	0	0	0	0	0	0	0	0	0.232558139534884	0	0	0	0	0	0	0	0	0	0	0	0	0	0	0	0	0	0	0	0
289	ppp1r13ba	0	0	0	0	0	0	0	0	0	0	0	0	0	0.0448430493273543	0.187793427230047	0.537634408602151	0	0	0	0.0578034682080925	0	0	0	0	0.0677200902934537	0	0	0	0	0	0	0	0	0	0	0	0	0	0	0	0	0	0	0	0	0	0
290	yrk	0	0	0	0	0	0	0	0	0	0	0	0.087463556851312	0	0.31390134529148	0.140845070422535	0	0	0	0	0.173410404624277	0	0	0.476190476190476	0.194174757281553	0.225733634311512	0.0790513833992095	0	0	0	0	0	0	0	0	0	0	0	0	0	0	0	0	0	0	0	0	0
291	hdr	0	0	0	0	0	0	0	0	0	0	0	0	0	0.0896860986547085	0	0.10752688172043	0	0	0	0	0	0	0	0	0	0	0	0	0	0	0	0	0	0	0	0	0	0	0	0	0	0	0	0	0	0	0
292	elovl6	0	0	0	0	0	0	0	0	0	0	0	0	0	0	0	0	0	0	0	0	0	0	0	0	0.0225733634311512	0	0	0	0	0	0	0	0	0	0	0	0	0	0	0	0	0	0	0	0	0	0
293	tcf7l2	0	0	0	0.033003300330033	0	0	0	0	0	0	0	0	0	0	0	0.21505376344086	0	0	0	0	0	0	0	0	0	0	0	0	0	0	0	0	0	0	0	0	0	0	0	0	0	0	0	0	0	0	0
294	dpy30	0	0	0	0	0	0	0	0	0	0	0	0	0	0.0448430493273543	0	0.21505376344086	0	0	0	0	0	0	0	0.0970873786407767	0.0677200902934537	0	0	0	0	0	0	0	0	0	0	0	0	0	0	0	0	0	0	0	0	0	0
295	btk	0	0	0	0	0	0	0	0	0	0	0	0	0	0	0.0938967136150235	0	0	0	0	0	0	0	0	0	0	0	0	0	0	0	0	0	0	0	0	0	0	0	0	0	0	0	0	0	0	0	0
296	fam92a1	0	0	0	0	0	0	0	0	0	0	0	0	0	0	0	0	0	0	0	0	0	0	0	0	0.0225733634311512	0	0	0	0	0	0	0	0	0	0	0	0	0	0	0	0	0	0	0	0	0	0
297	tardbpl	0	0	0	0	0	0	0	0	0	0	0	0	0	0.0896860986547085	0	0.10752688172043	0	0	0.317460317460317	0.0578034682080925	0	0.87378640776699	0	0	0	0.0790513833992095	0	0.0429184549356223	0.32520325203252	0	0	0	0	0	0	0	0	0	0	0	0	0	0	0	0	0	0
298	desi2	0	0	0	0	0	0	0	0	0	0	0	0	0	0	0	0.10752688172043	0	0	0.317460317460317	0	0	0	0	0	0.112866817155756	0	0	0	0	0	0	0	0	0	0	0	0	0	0	0	0	0	0	0	0	0	0
299	prkcsh	0	0	0	0.033003300330033	0	0	0	0	0	0	0	0	0	0	0	0.10752688172043	0	0	0	0	0	0	0	0	0.0677200902934537	0	0	0	0	0	0	0	0	0	0	0	0	0	0	0	0	0	0	0	0	0	0
300	pin4	0	0	0	0	0	0	0	0	0	0	0	0.0291545189504373	0	0	0	0	0	0	0	0	0	0	0	0	0.0225733634311512	0	0	0	0	0	0.225563909774436	0	0	0	0	0	0	0	0	0	0	0	0	0	0	0	0
301	plk4	0	0	0	0	0	0	0	0	0	0	0	0	0	0	0	0.10752688172043	0	0	0	0	0	0	0	0	0	0	0	0	0	0	0	0	0	0	0	0	0	0	0	0	0	0	0	0	0	0	0
302	sel1l	0	0	0	0	0	0	0	0	0	0	0	0	0	0.0896860986547085	0	0	0	0.909090909090909	0	0	0	0	0	0	0	0	0	0	0	0	0	0	0	0	0	0	0	0	0	0	0	0	0	0	0	0.0380228136882129	0
303	kat5a	0	0	0	0	0	0	0	0	0	0	0	0	0	0	0	0	0	0	0.634920634920635	0	0	0	0	0	0.0451467268623025	0	0	0	0	0	0	0	0	0	0	0	0	0	0	0	0	0	0	0	0	0	0
304	sox4a	0	0	0	0	0	0	0	0	0	0	0	0	0	0	0	0	0	0	0	0	0	0	0.158730158730159	0.0970873786407767	0.0225733634311512	0	0.232558139534884	0	0	0	0	0	0	0	0	0	0	0	0	0	0	0	0	0	0	0	0
305	gpr22	0	0	0	0	0	0	0	0	0	0	0	0	0	0	0	0	0	0	0.793650793650794	0	0	0	0	0	0	0	0	0	0	0	0	0	0	0	0	0	0	0	0	0	0	0	0	0	0	0	0
306	znf800a	0	0	0	0	0	0	0	0	0	0	0	0	0	0	0	0	0	0	0	0	0	0	0	0	0.0451467268623025	0	0	0	0	0	0	0	0	0	0	0	0	0	0	0	0	0	0	0	0	0	0
307	mtmr2	0	0	0	0	0	0	0	0	0	0	0	0	0	0	0	0	0	0	0	0	0	0	0	0	0	0	0.232558139534884	0	0	0	0	0	0	0	0	0	0	0	0	0	0	0	0	0	0	0	0
308	gpm6ab	0	0	0	0.165016501650165	0	0	0	0	0	0	0	0.0583090379008746	0	0	0.140845070422535	0.10752688172043	0	0	0	0	0	0	0	0.0970873786407767	0	0	0	0	0	0	0	0	0	0	0	0	0	0	0	0	0	0	0	0	0.0492610837438424	0	0
309	egln1b	0	0	0	0	0	0	0	0	0	0	0	0	0	0	0	0	0	0	0	0	0	0	0	0	0	0	0	0	0	0.0858369098712446	0	0	0	0	0	0	0	0	0	0	0	0	0	0	0	0	0
310	epha7	0	0	0	0	0	0	0	0	0	0	0	0	0	0.134529147982063	0	0.10752688172043	0	0	0	0	0	0	0	0.194174757281553	0.158013544018059	0	0	0	0	0	0	0	0	0	0	0	0	0	0	0	0	0	0	0	0	0	0
311	ccdc9	0	0	0	0	0	0	0	0	0	0	0	0	0	0.0896860986547085	0	0.10752688172043	0.303030303030303	0	0.317460317460317	0	0	0	0	0	0.18058690744921	0.0395256916996047	0	0.128755364806867	0	0	0	0	0	0	0	0	0	0	0	0	0	0	0	0	0	0	0
312	dnajb6a	0	0	0	0	0	0	0	0	0	0	0	0	0	0	0	0	0	0	0	0	0	0	0	0.0970873786407767	0	0	0	0	0	0	0	0	0	0	0	0	0	0	0	0	0	0	0	0	0	0	0
313	nabp1a	0	0	0	0	0	0	0	0	0	0	0	0	0	0	0	0	0	0	0	0	0	0	0	0	0	0	0.697674418604651	0	0	0	0	0	0	0	0	0	0	0	0	0	0	0	0	0	0	0	0
314	eefsec	0	0	0	0	0	0	0	0	0	0	0	0	0	0	0	0	0.303030303030303	0	0	0	0	0	0	0	0	0	0	0	0	0	0	0	0	0	0	0	0	0	0	0	0	0	0	0	0	0	0
315	irf2bp2a	0	0	0	0.099009900990099	0	0	0	0	0	0	0	0.0583090379008746	0	0.31390134529148	0.0469483568075117	0	0	0	0.317460317460317	0.115606936416185	0	0	0	0	0.135440180586907	0	0	0.171673819742489	0	0	0	0	0	0	0	0	0	0	0	0	0	0	0	0	0	0	0
316	syf2	0	0	0	0	0	0	0	0	0	0	0	0	0	0	0.0469483568075117	0	0	0	0	0	0	0	0	0	0	0	0	0	0	0	0	0	0	0	0	0	0	0	0	0	0	0	0	0	0	0	0
317	mad2l1	0	0	0	0	0	0	0	0	0	0	0	0	0	0.403587443946188	0	0.21505376344086	0	0	0	0	0	0	0	0	0.0225733634311512	0	0	0	0	0	0	0	0	0	0	0	0	0	0	0	0	0	0	0	0	0	0
318	tcf12	0	0	0	0.132013201320132	0	0	0	0	0	0	0	0	0	0.0448430493273543	0	0.10752688172043	0.303030303030303	0	0	0	0	0	0.317460317460317	0	0.0451467268623025	0	0	0	0	0	0	0	0	0	0	0	0	0	0	0	0	0	0	0	0	0	0
319	cmss1	0	0	0	0	0	0	0	0	0	0	0	0	0	0	0	0	0	0	0	0	0	0	0	0.194174757281553	0	0	0	0	0	0	0	0	0	0	0	0	0	0	0	0	0	0	0	0	0	0	0
320	hnrnpub	0	0	0	0	0	0	0	0	0	0	0	0.0291545189504373	0	0.31390134529148	0.0938967136150235	0	0	0	0	0	0	0.0970873786407767	0	0.0970873786407767	0.135440180586907	0	0	0	0	0	0	0	0	0	0	0	0.0578034682080925	0	0	0	0	0	0.0319488817891374	0	0	0	0
321	lmbr1l	0	0	0	0	0	0	0	0	0	0	0	0	0	0.0448430493273543	0	0	0	0	0	0	0	0	0	0	0	0	0	0	0	0	0	0	0	0	0	0	0	0	0	0	0	0	0	0	0	0	0
322	mylkb	0	0	0	0	0	0	0	0	0	0	0	0	0	0	0	0	0	0	0	0	0	0.485436893203883	0	0	0	0	0	0	0	0	0	0	0	0	0	0	0	0	0	0	0	0	0	0	0	0	0
323	wdr36	0	0	0	0	0	0	0	0	0	0	0	0	0	0	0	0	0	0	0	0	0	0	0	0	0	0	0.232558139534884	0	0	0	0	0	0	0	0	0	0	0	0	0	0	0	0	0	0	0	0
324	fgfr3	0	0	0	0	0	0	0	0	0	0	0	0	0	0	0	0	0	0	0	0	0	0	0	0	0	0	0	0	0	0.0429184549356223	0	0	0	0	0	0	0	0	0	0	0	0	0	0	0	0	0
325	cops2	0	0	0	0.033003300330033	0	0	0	0	0	0	0	0	0	0	0	0	0	0	0	0	0	0	0	0	0.090293453724605	0	0	0	0	0	0	0	0	0	0	0	0	0	0	0	0	0	0	0	0	0	0
326	CR759920.1	0	0	0	0	0	0	0	0	0	0	0	0	0	0	0	0	0	0	0	0.115606936416185	0	0	0	0	0	0	0	0	0	0	0	0	0	0	0	0	0	0	0	0	0	0	0	0	0	0	0
327	flot2a	0	0	0	0	0	0	0	0	0	0	0	0.0291545189504373	0.0469483568075117	0.31390134529148	0.0938967136150235	0.10752688172043	0	0	0.158730158730159	0	0	0	0	0.87378640776699	0.0451467268623025	0	0	0.0858369098712446	0	0	0	0	0	0	0	0	0	0	0	0	0	0	0	0	0	0	0
328	rassf1	0	0	0	0	0	0	0	0	0	0	0	0	0	0	0	0.10752688172043	0	0	0	0	0	0	0	0	0	0	0	0	0	0	0	0	0	0	0	0	0	0	0	0	0	0	0	0	0	0	0
329	foxp1a	0	0	0	0.033003300330033	0	0	0	0	0	0	0	0.087463556851312	0	0	0	0	0	0	0	0	0	0	0	0	0	0	0	0	0	0.0429184549356223	0	0	0	0	0	0	0	0	0	0	0	0	0	0	0	0	0
330	esrrga	0	0	0	0	0	0	0	0	0	0	0	0	0	0	0.0469483568075117	0.10752688172043	0	0	0	0	0	0	0	0	0.0225733634311512	0	0	0.0429184549356223	0	0	0	0	0	0	0	0	0	0	0	0	0	0	0	0	0	0	0
331	psen1	0	0	0	0	0	0	0	0	0	0	0	0	0	0.179372197309417	0	0	0	0	0	0	0	0	0	0.0970873786407767	0	0	0	0	0	0	0	0	0	0	0	0	0	0	0	0	0	0	0	0	0	0	0
332	stip1	0	0	0	0	0	0	0	0	0	0	0	0	0	0.0448430493273543	0	0	0	0	0	0	0	0	0	0	0	0	0	0	0	0	0	0	0	0	0	0	0	0	0	0	0	0	0	0	0	0	0
333	lmo7a	0.0970873786407767	0	0	0.033003300330033	0	0	0	0	0	0	0	0	0	0	0	0.860215053763441	0	1.51515151515152	0.476190476190476	0.115606936416185	0.377358490566038	0.0970873786407767	0	0.29126213592233	0.0451467268623025	0	0	0	0	0	0	0	0	0	0	0	0	0	0	0.0492610837438424	0	0	0	0	0	0	0
334	kal1b	0	0	0	0	0	0	0	0	0	0	0	0	0	0	0	0.10752688172043	0	0	0	0	0	0	0	0	0	0	0	0	0	0	0	0	0	0	0	0	0	0	0	0	0	0	0	0	0	0	0
335	mtdhb	0	0	0	0	0	0	0	0	0	0	0	0	0	0.0448430493273543	0	0	0	0	0	0	0.188679245283019	0	0	0	0	0	0	0	0	0	0	0	0	0	0	0	0	0	0	0	0	0	0	0	0	0	0
336	zmat2	0	0	0	0	0	0	0	0	0	0	0	0	0	0.134529147982063	0.187793427230047	0	0	0	0	0	0	0	0	0	0.0225733634311512	0	0	0	0	0	0	0	0	0	0	0	0	0	0	0	0	0	0	0	0	0	0
337	TSPY2	0	0	0	0	0	0	0	0	0	0	0	0	0	0.0448430493273543	0	0	0	0	0	0.0578034682080925	0	0	0	0	0	0	0	0	0	0	0	0	0	0	0	0	0	0	0	0	0	0	0	0	0	0	0
338	fkbp9	0	0	0	0	0	0	0	0	0	0	0	0.0291545189504373	0	0	0.0469483568075117	0	0	0	0.317460317460317	0	0	0	0.158730158730159	0	0	0	0	0	0	0	0	0	0	0	0	0	0	0	0	0	0	0	0	0	0	0	0
339	tshz1	0	0	0	0	0	0	0	0	0	0	0	0	0	0	0	0	0	0	0	0.23121387283237	0	0	0	0	0	0	0	0	0	0	0	0	0	0	0	0	0	0	0	0	0	0	0	0	0	0	0
340	rab20	0	0	0	0	0	0	0	0	0	0	0	0	0	0	0	0.10752688172043	0	0	0	0	0	0	0	0	0	0	0	0	0	0	0	0	0	0	0	0	0	0	0	0	0	0	0	0	0	0	0
341	dimt1l	0	0	0	0	0	0	0	0	0	0	0	0	0	0	0	0.10752688172043	0	0	0	0	0	0	0	0	0	0	0	0	0	0	0	0	0	0	0	0	0	0	0	0	0	0	0	0	0	0	0
342	ncapd2	0	0	0	0.066006600660066	0	0	0	0	0	0	0	0	0	0.0896860986547085	0	0	0	0	0	0	0	0	0	0	0	0	0	0	0	0	0	0	0	0	0	0	0	0	0	0	0	0	0	0	0	0	0
343	eif4e3	0	0	0	0	0	0	0	0	0	0	0	0	0	0.0896860986547085	0.0938967136150235	0.21505376344086	0	0	0	0	0	0	0	0	0	0	0	0	0	0	0	0	0	0	0	0	0	0	0	0	0	0	0	0	0	0	0
344	zgc.86764	0	0	0	0.033003300330033	0	0	0	0	0	0	0	0	0	0	0.140845070422535	0	0	0	0	0	0	0	0	0	0	0	0	0	0	0	0	0	0	0	0	0	0	0	0	0	0	0	0	0	0	0	0
345	limk2	0	0	0	0	0	0	0	0	0	0	0	0	0	0	0	0	0	0	0	0	0	0	0	0.194174757281553	0.0451467268623025	0	0	0	0	0	0	0	0	0	0	0	0	0	0	0	0	0	0	0	0	0	0
346	calub	0	0	0	0	0	0	0	0	0	0	0	0	0	0.0896860986547085	0	0	0	0	0	0.0578034682080925	0	0	0	0	0	0	0	0	0	0	0	0	0	0	0	0	0	0	0	0	0	0	0	0	0	0	0
347	atp2a2b	0	0	0	0.066006600660066	0	0	0	0	0	0	0	0.0291545189504373	0	0	0	0	0	0	0	0.0578034682080925	0	0	0	0	0	0	0	0	0	0	0	0	0	0	0	0	0	0	0	0	0	0	0	0	0	0	0
348	rnaseh2b	0	0	0	0	0	0	0	0	0	0	0	0	0	0	0	0.10752688172043	0	0	0	0	0	0	0	0	0	0	0	0	0	0	0	0	0	0	0	0	0	0	0	0	0	0	0	0	0	0	0
349	psmd11b	0	0	0	0	0	0	0	0	0	0	0	0.0291545189504373	0	0	0	0	0	0	0	0	0.188679245283019	0	0	0	0	0	0	0	0	0	0	0	0	0	0	0	0	0	0	0	0	0	0	0	0	0	0
350	tbx20	0	0	0	0	0	0	0	0	0	0	0.226628895184136	0.116618075801749	0	1.70403587443946	0.28169014084507	1.82795698924731	0	0.303030303030303	0.158730158730159	0.23121387283237	0.188679245283019	0.194174757281553	0	0.29126213592233	0.54176072234763	0.276679841897233	0	0.214592274678112	0	0	0	0	0	0	0	0	0	0	0	0	0	0	0	0	0	0	0
351	cyth3b	0	0	0	0	0	0	0	0	0	0	0	0	0	0	0	0	0	0	0	0	0	0	0	0.0970873786407767	0	0	0	0	0	0	0	0	0	0	0	0	0	0	0	0	0	0	0	0	0	0	0
352	tpm3	0	0	0	0	0	0	0	0	0	0	0	0.145772594752187	0	0.448430493273543	0.187793427230047	0.43010752688172	0	0	0	0.0578034682080925	0	0.0970873786407767	0	0	0.338600451467269	0.0790513833992095	0	0	0	0	0	0	0	0	0.115606936416185	0	0.0578034682080925	0	0	0	0	0	0	0	0	0	0
353	C17H14orf159	0	0	0	0	0	0	0	0	0	0	0	0	0	0	0	0	0	0	0	0	0	0.0970873786407767	0	0	0	0	0	0	0	0	0	0	0	0	0	0	0	0	0	0	0	0	0	0	0	0	0
354	sp4	0	0	0	0	0	0	0	0	0	0	0	0	0	0	0	0.10752688172043	0	0	0	0	0.754716981132075	0	0	0	0	0	0	0	0	0	0	0	0	0	0	0	0	0	0	0	0	0	0	0	0	0	0
355	ahcy	0	0	0	0.363036303630363	0	0	0	0	0	0	0	0	0	0	0.0469483568075117	0	0	0	0	0	0	0	0	0	0	0	0	0	0	0	0	0	0	0	0	0	0	0	0	0	0	0	0	0	0	0	0
356	pdcd6	0	0	0	0	0	0	0	0	0	0	0	0	0	0.0448430493273543	0	0	0	0	0	0	0	0	0	0	0	0	0	0	0	0	0	0	0	0	0	0	0	0	0	0	0	0	0	0	0	0	0
357	ssr2	0	0	0	0.033003300330033	0	0	0	0	0	0	0	0.087463556851312	0	0.0896860986547085	0	0.10752688172043	0	0	0	0.115606936416185	0	0.0970873786407767	0	0.388349514563107	0.0677200902934537	0.0395256916996047	0.697674418604651	0	0	0	0	0	0	0	0	0	0	0	0	0	0	0	0	0	0	0	0
358	ccdc85ca	0	0	0	0	0	0	0	0	0	0	0	0	0	0.0896860986547085	0	0.10752688172043	0	0	0	0	0.188679245283019	0.194174757281553	0	0	0.0451467268623025	0.0790513833992095	0	0	0	0	0	0	0	0	0	0	0	0	0	0	0	0	0	0	0	0	0
359	srcap	0	0	0	0	0	0	0	0	0	0	0	0	0	0.0448430493273543	0	0.10752688172043	0	0	0	0	0	0	0	0	0	0	0	0	0	0	0	0	0	0	0	0	0	0	0	0	0	0	0	0	0	0	0
360	kdelr2a	0	0	0	0.033003300330033	0	0	0	0	0	0	0	0.0291545189504373	0	0.134529147982063	0.140845070422535	0.537634408602151	0.303030303030303	0	0	0	0	0	0.952380952380952	0.29126213592233	0.0451467268623025	0	0	0	0	0	0	0	0	0	0	0	0	0	0	0	0	0	0	0	0	0	0
361	fbxl15	0	0	0	0	0	0	0	0	0	0	0	0	0	0	0	0	0	0	0	0.173410404624277	0	0	0	0	0	0	0	0	0	0	0	0	0	0	0	0	0	0	0	0	0	0	0	0	0	0	0
362	celf1	0	0	0	0	0	0	0	0	0	0	0	0.0291545189504373	0	0	0	0	0	0	0	0	0	0	0	0.194174757281553	0.112866817155756	0	0	0	0	0	0	0	0	0	0	0	0	0	0	0	0	0	0	0	0	0	0
363	stam2	0	0	0	0	0	0	0	0	0	0	0	0.116618075801749	0	0.134529147982063	0	0.10752688172043	0	0	0	0	0	0	0	0	0.0225733634311512	0	0	0	0	0	0	0	0	0	0	0	0	0	0	0	0	0	0	0	0	0	0
364	dip2ba	0	0	0	0.132013201320132	0	0	0	0	0	0	0.056657223796034	0	0	0.0448430493273543	0.0469483568075117	0.21505376344086	0	0	0	0.0578034682080925	0	0	0	0.0970873786407767	0.135440180586907	0	0	0	0	0.214592274678112	0	0	0	0	0	0	0	0	0	0	0	0	0	0	0	0	0
365	larp6	0	0	0	0	0	0	0	0	0	0	0	0	0	0	0	0	0	0	0	0	0	0	0	0	0.0225733634311512	0	0	0	0	0	0	0	0	0	0	0	0	0	0	0	0	0	0	0	0	0	0
366	tyro3	0	0	0	0	0	0	0	0	0	0	0	0	0	0	0	0	0	0	0	0	0	0	0	0	0	0.0395256916996047	0	0	0	0	0	0	0	0	0	0	0	0	0	0	0	0	0	0	0	0	0
367	sucla2	0	0	0	0	0	0	0	0	0	0	0	0	0	0.0896860986547085	0	0	0	0	0.158730158730159	0	0	0	0.158730158730159	0	0	0	0	0	0	0	0	0	0	0	0	0	0	0	0	0	0	0	0	0	0	0	0
368	mcamb	0	0	0	0	0	0	0	0	0	0	0	0	0	0.0448430493273543	0	0	0	0	0.158730158730159	0	0	0.485436893203883	0	0.29126213592233	0.090293453724605	0.158102766798419	0	0.0429184549356223	0.0813008130081301	0	0	0	0	0	0	0	0	0	0	0	0	0	0	0	0	0	0
369	tubgcp4	0	0	0	0	0	0	0	0	0	0	0	0	0	0	0	0	0	0	0	0	0	0	0	0	0	0	0	0	0	0	0	0.123456790123457	0	0	0	0	0	0	0	0	0	0	0	0	0	0	0
370	pgam1a	0	0	0	0	0	0	0	0	0	0	0	0	0	0	0	0.645161290322581	0	0	0.158730158730159	0.0578034682080925	0	0	0	0.388349514563107	0	0	0	0	0	0	0	0	0	0	0	0	0.115606936416185	0	0	0	0	0	0	0	0	0	0
371	wdfy1	0	0	0	0	0	0	0	0	0	0	0	0	0	0.0448430493273543	0.0938967136150235	0	0	0	0	0	0	0	0	0	0.0451467268623025	0	0	0	0	0	0	0	0	0	0	0	0	0	0	0	0	0	0	0	0	0	0
372	mtfmt	0	0	0	0	0	0	0	0	0	0	0	0	0	0	0	0	0	0	0.317460317460317	0	0	0	0	0	0	0	0	0	0	0	0	0	0	0	0	0	0	0	0	0	0	0	0	0	0	0	0
373	gdi2	0	0	0	0	0	0	0	0	0	0	0	0	0	0.134529147982063	0.0469483568075117	0	0	0	0.158730158730159	0.115606936416185	0.754716981132075	0	0	0	0.0677200902934537	0.0395256916996047	0	0	0	0	0	0	0	0	0	0	0	0	0.0970873786407767	0	0	0	0	0	0	0	0
374	foxp2	0	0	0	0	0	0	0	0	0	0	0	0	0	0	0.0938967136150235	0	0	0	0	0	0	0	0	0	0.0677200902934537	0	0	0	0	0	0	0	0	0	0	0	0	0	0	0	0	0	0	0	0	0	0
375	tacc3	0	0	0	0.033003300330033	0	0	0	0.109289617486339	0	0	0	0	0	0	0.0469483568075117	0.43010752688172	0	0	0	0	0	0	0	0	0.0451467268623025	0	0	0	0	0	0	0	0	0	0	0	0	0	0	0	0	0	0	0	0	0	0
376	csnk1g2a	0	0	0	0	0	0	0	0	0	0	0	0	0	0.0896860986547085	0	0.10752688172043	0	0	0	0	0	0	0	0	0.0225733634311512	0	0	0	0	0	0	0	0	0	0	0	0	0	0	0	0	0	0	0	0	0	0
377	dnase1l3	0	0	0	0	0	0	0	0	0	0	0	0	0	0	0.0469483568075117	0	0	0	0	0	0	0	0	0	0	0	0	0	0	0	0	0	0	0	0	0	0	0	0	0	0	0	0	0	0	0	0
378	irf2bp1	0	0	0	0	0	0	0	0	0	0	0	0	0	0	0	0.10752688172043	0	0	0	0	0	0	0	0	0	0.0395256916996047	0	0	0	0.128755364806867	0	0	0	0	0	0	0	0	0	0	0	0	0	0	0	0	0
379	rapgef2	0	0	0	0	0	0	0	0	0	0	0	0.0291545189504373	0	0.0896860986547085	0	0.10752688172043	0	0	0	0	0	0.194174757281553	0	0	0	0	0	0	0	0	0	0	0	0	0	0	0	0	0	0	0	0	0	0	0	0	0
380	dgcr6	0	0	0	0	0	0	0	0	0	0	0	0	0	0.0896860986547085	0	0	0	0	0	0	0	0	0	0	0	0	0	0	0	0	0	0	0	0	0	0	0	0	0	0	0	0	0	0	0	0	0
381	naca	0	0	0	0	0	0	0	0	0	0	0	0.0291545189504373	0.140845070422535	0	0	0	0	0	0	0	0	0	0	0	0	0	0	0	0	0	0	0	0	0	0	0	0	0	0	0	0	0	0	0	0	0	0
382	acy3.2	0	0	0	0	0	0	0	0	0	0	0	0	0	0	0	0.21505376344086	0	0	0	0	0	0	0	0	0	0	0	0	0	0	0	0	0	0	0	0	0	0	0	0	0	0	0	0	0	0	0
383	igfn1.1	0	0	0	0.099009900990099	0	0	0	0	0	0	0	0	0	0	0	0	0	0	0	0	0	0	0	0	0	0	0	0	0	0	0	0	0	0	0	0	0	0	0	0	0	0	0	0	0.0492610837438424	0	0
384	ubr7	0	0	0	0.066006600660066	0	0	0	0	0	0	0	0	0	0.0448430493273543	0	0	0	0	0	0	0	0	0	0	0	0	0	0	0	0	0	0	0	0	0	0	0	0	0	0	0	0	0	0	0	0	0
385	wif1	0	0	0	0	0	0	0	0	0	0	0	0	0	0	0	0	0	0	0	0	0	0	0	0.0970873786407767	0	0.158102766798419	0	0	0	0	0	0	0	0	0	0	0	0	0	0	0	0	0	0	0	0	0
386	hnrnph1l	0	0	0	0	0	0	0	0	0	0	0	0	0	0	0	0.32258064516129	0	0	0	0	0	0	0.158730158730159	0	0.090293453724605	0	0	0.0429184549356223	0.24390243902439	0	0	0	0	0	0	0	0	0	0	0	0	0	0	0	0	0	0
387	ywhah	0	0	0	0	0	0	0	0	0	0	0	0.087463556851312	0.140845070422535	0.807174887892377	0.469483568075117	2.90322580645161	0	0	0.476190476190476	0.0578034682080925	0.377358490566038	0.388349514563107	0.317460317460317	0.485436893203883	0.135440180586907	0	0	0	0	0	0	0	0	0	0	0	0	0	0	0	0	0	0	0	0.147783251231527	0	0
388	gfm2	0	0	0	0	0	0	0	0	0	0	0	0	0	0.0896860986547085	0	0	0	0	0	0	0	0	0	0	0	0	0	0	0	0	0	0	0	0	0	0	0	0	0	0	0	0	0	0	0	0	0
389	mphosph8	0	0	0	0	0	0	0	0	0	0	0	0.204081632653061	0	0.134529147982063	0	0.43010752688172	0	0	0	0	0	0.0970873786407767	0.317460317460317	0	0.0677200902934537	0	0	0	0	0.0429184549356223	0	0	0	0	0	0	0	0	0	0	0	0	0	0	0	0.0380228136882129	0
390	ugp2a	0	0	0	0	0	0	0	0	0	0	0	0	0	0	0.0938967136150235	0	0	0	0.158730158730159	0.0578034682080925	0	0	0	0	0	0	0	0	0	0	0	0	0	0	0	0	0	0	0	0	0	0	0	0	0	0	0
391	zbtb20	0	0	0	0	0	0	0	0	0	0	0	0	0	0	0	0.10752688172043	0	0	0	0.0578034682080925	0	0	0	0	0	0	0	0	0	0	0	0	0	0	0	0	0	0	0	0	0	0	0	0	0	0	0
392	aph1b	0	0	0	0	0	0	0	0	0	0	0	0	0	0	0	0	0	0	0.158730158730159	0	0	0	0	0	0	0	0	0	0	0	0	0	0	0	0	0	0	0	0	0	0	0	0	0	0	0	0
393	tmem57a	0	0	0	0	0	0	0	0	0	0	0	0	0	0	0	0	0	0	0	0	0	0	0	0	0	0.0790513833992095	0	0	0	0	0	0	0	0	0	0	0	0	0	0	0	0	0	0	0	0	0
394	smyd2b	0	0	0	0	0	0	0	0	0	0	0	0	0	0	0.0469483568075117	0.10752688172043	0.909090909090909	0	0	0	0	0	0	0	0.0225733634311512	0	0	0	0	0	0	0	0	0	0	0	0	0	0	0	0	0	0	0	0	0	0
395	gcat	0	0	0	0	0	0	0	0	0	0	0	0	0	0.0448430493273543	0	0	0	0	0	0	0	0	0	0	0	0	0	0	0	0	0	0	0	0	0	0	0	0	0	0	0	0	0	0	0	0	0
396	ttbk2	0	0	0	0	0	0	0	0	0	0	0	0	0	0	0	0.10752688172043	0	0	0	0	0	0	0	0.29126213592233	0	0	0	0	0	0	0	0	0	0	0	0	0	0	0	0	0	0	0	0	0	0	0
397	f3b	0	0	0	0	0	0	0	0	0	0	0	0	0	0.134529147982063	0	0	0	0	0	0	0	0	0	0	0.0677200902934537	0	0	0	0	0	0	0	0	0	0	0	0	0	0	0	0	0	0	0	0	0	0
398	sec61al2	0	0	0	0	0	0	0	0	0	0	0	0	0	0	0	0.10752688172043	0	0	0	0	0.377358490566038	0	0	0	0	0	0	0	0	0	0	0	0	0	0	0	0	0	0	0	0	0	0	0	0	0	0
399	trip10a	0	0	0	0	0	0	0	0	0	0	0.028328611898017	0.0291545189504373	0	0	0.187793427230047	0.21505376344086	0	0	0.158730158730159	0	0	0	0.158730158730159	0	0	0	0	0	0	0.128755364806867	0	0	0	0	0	0	0	0	0	0	0	0	0	0	0	0	0
400	slc25a23a	0	0	0	0	0	0	0	0	0	0	0	0	0	0	0	0	0	0	0	0	0	0	0.634920634920635	0	0	0	0	0	0	0	0	0	0	0	0	0	0	0	0	0	0	0	0	0	0	0	0
401	ddx19	0	0	0	0	0	0	0	0	0	0	0	0	0.140845070422535	0.31390134529148	0.704225352112676	0	0	0	0.634920634920635	0.115606936416185	0	0	0	0	0.112866817155756	0	0	0	0	0	0	0	0	0	0	0	0.289017341040462	0	0	0	0	0	0.0319488817891374	0	0	0	0
402	olfml2ba	0	0	0	0	0	0	0	0	0	0	0	0	0	0	0	0	0	0	0	0.0578034682080925	0	0	0	0	0	0	0	0	0	0	0	0	0	0	0	0	0	0	0	0	0	0	0	0	0	0	0
403	gpm6ba	0	0	0	0	0	0	0	0	0	0	0	0	0	0	0	0	0	0	0	0	0.377358490566038	0.194174757281553	0	0	0	0	0	0	0	0	0	0	0	0	0	0	0	0	0	0	0	0	0	0	0	0	0
404	ptprfb	0	0	0	0.033003300330033	0	0	0	0	0	0	0	0.0291545189504373	0	0.0448430493273543	0.0938967136150235	0	0	0	0	0	0	0	0	0	0.112866817155756	0	0	0	0	0	0	0	0	0	0	0	0	0	0	0	0	0	0	0	0	0	0
405	col14a1a	0.29126213592233	0	0	0	0	0	0	0	0	0	0.056657223796034	0.0291545189504373	0	0.403587443946188	0	0.645161290322581	0	0	0	0.173410404624277	0	0.0970873786407767	0	0.388349514563107	0.0225733634311512	0	0	0	0	0	0	0	0	0	0	0	0	0	0	0	0	0	0	0	0	0	0
406	tsr2	0	0	0	0	0	0	0	0	0	0	0	0	0	0	0	0	0	0	0.317460317460317	0	0	0	0	0	0	0	0	0	0	0	0	0	0	0	0	0	0	0	0	0	0	0	0	0	0	0	0
407	pl10	0	0	0	0	0	0	0	0	0	0	0	0	0	0	0	0.21505376344086	0	0	0	0	0	0	0	0	0.0451467268623025	0	0	0	0	0	0	0	0	0	0	0	0	0	0	0	0	0	0	0	0	0	0
408	enpp1	0	0	0	0	0	0	0	0	0	0	0	0	0	0	0	0	0	0	0	0	0.188679245283019	0	0	0	0	0	0	0	0	0	0	0	0	0	0	0	0	0	0	0	0	0	0	0	0	0	0
409	rpl28	0	0	0	0.033003300330033	0	0	0	0	0	0.0492610837438424	0	0.0291545189504373	0	0.717488789237668	1.07981220657277	1.0752688172043	0	0.303030303030303	0	0.173410404624277	0.188679245283019	0.0970873786407767	1.26984126984127	0.58252427184466	0.36117381489842	0.197628458498024	0	0.386266094420601	0.24390243902439	0.0858369098712446	0	0.123456790123457	0	0.176991150442478	0	0	0.0578034682080925	0	0.194174757281553	0	0	0	0	0	0	0	0
410	smim14	0	0	0	0	0	0	0	0	0	0	0	0	0	0.179372197309417	0	0	0	0	0	0	0	0	0	0	0	0	0	0	0	0	0	0	0	0	0	0	0	0	0	0	0	0	0	0	0	0	0
411	ampd3a	0	0	0	0	0	0	0	0	0	0	0	0	0	0.0448430493273543	0	0	0	0	0	0	0	0	0	0.194174757281553	0	0	0	0	0	0	0	0	0	0	0	0	0	0	0	0	0	0	0	0	0	0	0
412	slc39a10	0	0	0	0	0	0	0	0	0	0	0	0	0	0	0	0	0	0	0	0	0	0	0	0.0970873786407767	0	0	0	0	0	0	0	0	0	0	0	0	0	0	0	0	0	0	0	0	0	0	0
413	eif2s1a	0	0	0	0	0	0	0	0	0	0	0	0	0	0.0448430493273543	0	0	0	0	0	0	0	0	0	0	0.0225733634311512	0	0	0	0	0	0	0	0	0	0	0	0	0	0	0	0	0	0	0	0	0	0
414	faima	0	0	0	0	0	0	0	0	0	0	0	0.0291545189504373	0	0	0	0	0	0	0	0	0	0	0	0	0	0	0	0	0	0	0	0	0	0	0	0	0	0	0	0	0	0	0	0	0	0	0
415	gatad2b	0	0	0	0	0	0	0	0	0	0	0	0	0	0	0	0.10752688172043	0	0	0	0	0	0	0	0.679611650485437	0.0225733634311512	0	0	0	0	0	0	0	0	0	0	0	0	0	0	0	0	0	0	0	0	0	0
416	got2b	0	0	0	0	0	0	0	0	0	0	0	0	0	0	0	0	0	0	0	0	0	0	0	0	0.0225733634311512	0	0	0	0	0	0	0	0	0	0	0	0	0	0	0	0	0	0	0	0	0	0
417	tnni2a.2	0	0	0	0	0	0	0	0	0	0	0	0	0	0.0448430493273543	0	0	0	0	0	0	0	0.29126213592233	0	0	0	0	0	0	0	0	0	0	0	0	0	0	0	0	0	0	0	0	0	0	0	0	0
418	cd9a	0	0	0	0	0	0	0	0	0	0	0	0	0	0	0	0.43010752688172	0	0.303030303030303	0	0.0578034682080925	0	0	0	0	0.0225733634311512	0	0	0	0	0	0	0	0	0	0	0	0	0	0	0	0	0	0	0	0	0	0
419	gon4l	0	0	0	0	0	0	0	0	0	0	0	0	0	0.0448430493273543	0	0.10752688172043	0	0	0	0	0	0	0	0	0	0	0	0	0	0	0	0	0	0	0	0	0	0	0	0	0	0	0	0	0	0	0
420	mmadhc	0	0	0	0	0	0	0	0	0	0	0	0	0	0	0	0	0	0	0	0	0.566037735849056	0	0	0	0	0	0	0	0	0	0	0	0	0	0	0	0	0	0	0	0	0	0	0	0	0	0
421	cyb5r3	0	0	0	0.132013201320132	0	0	0	0	0	0	0	0	0	0.134529147982063	0.0469483568075117	0.32258064516129	0	0	0	0	0	0	0	0	0	0	0.465116279069767	0	0	0	0	0	0	0	0	0	0	0	0	0	0	0	0	0	0	0	0
422	dera	0	0	0	0	0	0	0	0	0	0	0	0	0	0.0448430493273543	0	0	0	0	0	0	0	0	0	0	0	0	0	0	0	0	0	0	0	0	0	0	0	0	0	0	0	0	0	0	0	0	0
423	clk4b	0	0	0	0.033003300330033	0	0	0	0	0	0	0	0	0	0.0448430493273543	0	0	0	0	0	0	0	0	0	0	0	0	0	0	0	0	0	0	0	0	0	0	0	0	0	0	0	0	0	0	0	0	0
424	srpk3	0	0	0	0	0	0	0	0	0	0	0	0	0	0	0	0	0	0	0	0	0	0	0	0	0.0225733634311512	0	0	0	0	0	0	0	0	0	0	0	0	0	0	0	0	0	0	0	0	0	0
425	serpina10a	0	0	0	0	0	0	0	0	0	0	0	0	0	0	0.0469483568075117	0	0	0	0	0	0	0	0	0	0	0	0	0	0	0	0	0	0	0	0	0	0	0	0	0	0	0	0	0	0	0	0
426	ak2	0	0	0	0	0	0	0	0	0	0.0492610837438424	0	0.349854227405248	0	0.179372197309417	0	0.10752688172043	0	0	0	0	0	0.0970873786407767	0	0.194174757281553	0.225733634311512	2.5296442687747	0	1.28755364806867	1.6260162601626	0.214592274678112	0.300751879699248	0.0411522633744856	0.606060606060606	0	0.0578034682080925	0	0	0	0	0	0	0	0	0	0	0	0
427	tbc1d17	0	0	0	0	0	0	0	0	0	0	0	0	0	0.0448430493273543	0	0	0	0	0	0	0	0	0	0	0	0	0	0	0	0	0	0	0	0	0	0	0	0	0	0	0	0	0	0	0	0	0
428	yes1	0	0	0	0	0	0	0	0	0	0	0	0	0	0	0	0	0	0	0	0.0578034682080925	0	0	0	0	0.0225733634311512	0	0	0	0	0	0	0	0	0	0	0	0	0	0	0	0	0	0	0	0	0	0
429	sart1	0	0	0	0	0	0	0	0	0	0	0	0	0	0	0	0	0	0	0	0	0	0.194174757281553	0	0	0	0	0	0	0	0	0	0	0	0	0	0	0	0	0	0	0	0	0	0	0	0	0
430	ric8b	0	0	0	0	0	0	0	0	0	0	0	0	0	0	0	0	0	0	0	0	0	0	0	0	0	0	0	0.0429184549356223	0	0	0	0	0	0	0	0	0	0	0	0	0	0.10989010989011	0	0	0	0	0
431	sfswap	0	0	0	0	0	0	0	0	0	0	0	0	0	0.0448430493273543	0	0	0	0	0	0	0	0	0	0	0.0451467268623025	0	0	0	0	0	0	0	0	0	0	0	0	0	0	0	0	0	0	0	0	0	0
432	rgl1	0	0	0	0	0	0	0	0	0.150375939849624	0	0	0.0291545189504373	0	0.358744394618834	0	0.10752688172043	0	0	0	0	0	0	0	0	0	0	0	0	0	0	0	0	0	0	0	0	0	0	0	0	0	0	0	0	0	0	0
433	mycla	0	0	0	0	0	0	0	0	0	0	0	0	0	0.134529147982063	0	0	0	0	0	0.0578034682080925	0	0	0	0	0	0	0	0	0	0	0	0	0	0	0	0	0	0	0	0	0	0	0	0	0	0	0
434	dct	0	0	0	0.033003300330033	0.103626943005181	0	0	0	0	0	0	0	0	0	0	0	0	0	0	0	0	0	0	0	0	0	0	0	0	0	0	0	0	0	0	0	0	0	0	0	0	0	0	0	0	0	0
435	bmi1a	0	0	0	0	0	0	0	0	0	0	0	0.0291545189504373	0	0	0	0	0	0	0	0	0	0	0	0	0	0.0395256916996047	0	0	0	0	0	0	0	0	0	0	0	0	0	0	0	0	0	0	0	0	0
436	lta4h	0	0	0	0	0	0	0	0	0	0	0.028328611898017	0	0	0.0896860986547085	0	0	0	0	0	0	0	0	0	0	0.0225733634311512	0.0790513833992095	0	0	0	0	0	0	0	0	0	0	0	0	0	0	0	0	0	0	0	0	0
437	abat	0	0	0	0	0	0	0	0	0	0	0	0	0	0	0	0	0	0	0	0	0	0	0	0.194174757281553	0	0	0	0	0	0	0	0	0	0	0	0	0	0	0	0	0	0	0	0	0	0	0
438	aebp2	0	0	0	0	0	0	0	0	0	0	0	0.0291545189504373	0	0	0	0.10752688172043	0	0	0	0	0	0	0	0	0	0	0	0	0	0	0	0	0	0	0	0	0	0	0	0	0	0	0	0	0	0	0
439	cyp20a1	0	0	0	0	0	0	0	0	0	0	0	0	0	0.269058295964126	0.187793427230047	0	0	0	0	0	0	0	0	0	0	0	0	0	0	0	0	0	0	0	0	0	0	0	0	0	0	0	0	0	0	0	0
440	akap1b	0	0	0	0	0	0	0	0	0	0	0	0	0	0.179372197309417	0	0	0	0	0	0	0	0	0	0	0	0	0	0	0	0	0	0	0	0	0	0	0	0	0	0	0	0	0	0	0	0	0
441	znf385b	0	0	0	0	0	0	0	0	0	0	0	0	0	0	0.0938967136150235	0	0	0	0	0	0	0	0	0	0	0	0	0	0	0	0	0	0	0	0	0	0	0	0	0	0	0	0	0	0	0	0
442	tbx2b	0	0.16260162601626	0	0	0	0	0	0	0	0	0	0.087463556851312	0	0.62780269058296	0	0.32258064516129	0	0	0.317460317460317	0	0	0	0	0	0.112866817155756	0	0	0	0	0	0	0	0	0	0	0	0	0	0	0	0.13986013986014	0	0	0	0	0	0
443	kdm5c	0	0	0	0	0	0	0	0	0	0	0	0	0	0.0896860986547085	0.0938967136150235	0.32258064516129	0	0	0	0	0	0.194174757281553	0	0	0	0	0	0	0	0	0	0	0	0	0	0	0	0	0	0	0	0	0	0	0	0	0
444	csnk1db	0	0	0	0	0	0	0	0	0	0	0	0	0	0	0.0469483568075117	0.43010752688172	0	0	0	0	0	0.194174757281553	0	0.0970873786407767	0	0	0	0	0	0	0	0	0	0	0	0	0	0	0	0	0	0	0	0	0	0	0
445	cep170aa	0	0	0	0.033003300330033	0	0	0	0	0	0	0	0	0	0	0	0	0	0	0	0	0	0	0	0	0	0	0	0	0	0	0	0	0	0	0	0	0	0	0	0	0	0	0	0	0	0	0
446	hif1aa	0	0	0	0	0	0	0	0	0	0	0	0.0291545189504373	0	0	0	0	0	0	0	0	0	0	0	0	0	0	0	0	0	0	0	0	0	0	0	0	0	0	0	0	0	0	0	0	0	0	0
447	sav1	0	0	0	0	0	0	0	0	0	0	0	0	0	0	0	0.21505376344086	0	0	0	0	0	0	0	0	0	0	0.232558139534884	0	0	0	0	0	0	0	0	0	0	0	0	0	0	0	0	0	0	0	0
448	eif4g1a	0	0	0	0	0	0	0	0	0	0	0	0.0291545189504373	0	0.448430493273543	0	0.645161290322581	0	0.909090909090909	0.158730158730159	0.0578034682080925	0	0	0	0	0	0	0.232558139534884	0	0	0	0	0	0	0	0	0	0	0	0	0	0	0	0	0	0	0	0
449	gnl3	0	0	0	0	0	0	0	0	0	0	0	0	0	0	0	0	0	0	0	0	0	0.0970873786407767	0	0	0	0	0	0	0	0	0	0	0	0	0	0	0	0	0	0	0	0	0	0	0	0	0
450	ddx39aa	0	0	0	0	0	0	0	0	0	0	0	0.0291545189504373	0	0.0896860986547085	0.140845070422535	0	0	0	0	0	0	0	0	0	0	0	0	0	0	0	0	0	0	0	0	0	0	0	0	0	0	0	0	0	0	0	0
451	brms1la	0	0	0	0	0	0	0	0	0	0	0	0	0	0.0896860986547085	0	0.10752688172043	0	0	0	0	0	0	0	0	0.0451467268623025	0	0	0	0	0	0.225563909774436	0	0	0	0	0	0	0	0	0	0	0	0	0	0	0	0
452	slc27a1a	0	0	0	0	0	0	0	0	0	0	0	0	0	0.0896860986547085	0	0.21505376344086	0	0	0	0	0	0	0	0.194174757281553	0.225733634311512	0	0	0	0	0	0	0	0	0	0	0	0	0	0	0	0	0	0	0	0	0	0
453	ptp4a1	0	0	0	0.099009900990099	0	0	0	0	0	0	0	0.0583090379008746	0	0.134529147982063	0	0	0	0	0	0.0578034682080925	0	0	0	0	0.0451467268623025	0	0.930232558139535	0	0	0	0	0	0	0	0	0	0	0	0	0	0	0	0	0	0	0	0
454	ell2	0	0	0	0	0	0	0	0	0	0	0	0	0	0.224215246636771	0	0	0	0	0	0	0	0	0	0	0	0	0	0	0	0	0	0	0	0	0	0	0	0	0	0	0	0	0	0	0	0	0
455	mier3a	0	0	0	0	0	0	0	0	0	0	0	0	0	0.0448430493273543	0	0	0	0	0	0	0	0	0	0	0	0	0	0	0	0	0	0	0	0	0	0	0	0	0	0	0	0	0	0	0	0	0
456	vldlr	0	0	0	0	0	0	0	0	0	0	0	0	0	0.0896860986547085	0	0	0	0	0	0	0	0	0	0	0	0	0	0	0	0	0	0	0	0	0	0	0	0	0	0	0	0	0	0	0	0	0
457	tuba8l4	0	0	0	0	0	0	0	0	0	0	0	0.087463556851312	0	0.448430493273543	0.0469483568075117	0.32258064516129	0	0	0.634920634920635	0.0578034682080925	0.188679245283019	0.388349514563107	0	0.485436893203883	0.586907449209932	0.197628458498024	0	0	0	0	0	0	0	0	0	0	0	0	0	0	0	0	0	0	0.0492610837438424	0	0
458	stat1a	0	0	0	0	0	0	0	0	0	0	0	0	0	0.0896860986547085	0	0.32258064516129	0	0	0	0	0	0	0	0	0	0.0790513833992095	0	0	0	0	0	0	0	0	0	0	0	0	0	0	0	0	0	0	0	0	0
459	mpp5a	0	0	0	0	0	0	0	0	0	0	0	0	0	0	0	0.10752688172043	0	0	0.158730158730159	0	0	0	0	0	0	0	0	0	0	0	0	0	0	0	0	0	0	0	0	0	0	0	0	0	0	0	0
460	waslb	0	0	0	0	0	0	0	0	0	0	0	0.0291545189504373	0	0	0	0	0	0	0	0	0	0	0	0	0	0	0.465116279069767	0	0	0	0	0	0	0	0	0	0	0	0	0	0	0	0	0	0	0	0
461	ndufs5	0	0	0	0	0	0	0	0	0	0	0	0	0	0.31390134529148	0.0938967136150235	0.21505376344086	0	0.303030303030303	0	0.173410404624277	0	0	0	0.194174757281553	0.090293453724605	0	0	0.0858369098712446	0	0	0	0	0	0	0	0	0	0	0	0	0	0	0	0	0	0	0
462	psmd9	0	0	0	0	0	0	0	0	0	0	0	0	0	0	0	0	0	0	0	0	0	0	0	0	0.0451467268623025	0	0	0	0	0	0	0	0	0	0	0	0	0	0	0	0	0	0	0	0	0	0
463	raph1a	0	0	0	0	0	0	0	0	0	0	0	0	0	0.0896860986547085	0	0	0	0	0	0	0	0	0	0	0	0	0	0	0	0	0	0	0	0	0	0	0	0	0	0	0	0	0	0	0	0	0
464	itgav	0	0	0	0.033003300330033	0	0	0	0	0	0	0	0	0	0	0	0	0	0	0	0	0	0	0	0	0	0	0	0	0	0	0	0	0	0	0	0	0	0	0	0	0	0	0	0	0	0	0
465	rpl23a	0	0	0	0	0	0	0	0	0	0	0.056657223796034	0.087463556851312	0	0.134529147982063	0.28169014084507	0.21505376344086	0	0	0	0.0578034682080925	0	0.194174757281553	0.317460317460317	0.0970873786407767	0.112866817155756	0.0395256916996047	0.465116279069767	0	0	0.0858369098712446	0	0	0	0	0	0	0	0	0	0	0	0	0	0	0	0	0
466	itga5	0	0	0	0	0	0	0	0	0	0	0	0	0	0	0	0	0	0	0.317460317460317	0	0	0	0	0	0.0451467268623025	0	0	0	0	0	0	0	0	0	0	0	0	0	0	0	0	0	0	0	0	0	0
467	atp6v1h	0	0	0	0	0	0	0	0	0	0	0	0	0	0	0	0	0	0.303030303030303	0	0	0	0	0	0	0	0	0	0	0	0	0	0	0	0	0	0	0	0	0	0	0	0	0	0	0	0	0
468	smad2	0	0	0	0	0	0	0	0	0	0	0	0	0	0.0448430493273543	0	0.10752688172043	0	0	0	0	0	0	0	0	0	0	0	0	0	0	0	0	0	0	0	0	0	0	0	0	0	0	0	0	0	0	0
469	rbm25b	0	0	0	0	0	0	0	0	0	0	0	0	0	0.134529147982063	0	0.21505376344086	0	0	0	0	0	0	0	0	0	0.158102766798419	0	0	0	0	0	0	0	0	0	0	0	0	0	0	0	0	0	0	0	0	0
470	ywhae1	0	0	0	0	0	0	0	0	0	0	0	0	0	0.179372197309417	0	0.32258064516129	0	0	0.158730158730159	0.115606936416185	0.754716981132075	0.388349514563107	0	0	0.0225733634311512	0	0	0	0	0	0	0	0	0	0	0	0	0	0	0	0	0.0732600732600733	0	0	0	0	0
471	hmgb3b	0	0	0	0	0	0	0	0	0	0	0	0	0	0.0448430493273543	0.140845070422535	0.32258064516129	0	0	0	0	0	0	0	0	0.0225733634311512	0	0	0	0	0	0	0	0	0	0	0	0	0	0	0	0	0	0	0	0	0	0
472	rpl38	0	0	0	0.495049504950495	0	0.152091254752852	0	0	0	0	0.113314447592068	0.233236151603499	0.234741784037559	0.852017937219731	0.469483568075117	1.93548387096774	0	0.909090909090909	0	0.404624277456647	1.13207547169811	0.58252427184466	0.317460317460317	1.35922330097087	0.586907449209932	0.276679841897233	1.86046511627907	0.214592274678112	0.0813008130081301	0.386266094420601	0	0.0823045267489712	0	0	0	0	0.0578034682080925	0	0	0.147783251231527	0	0	0	0.0578034682080925	0.147783251231527	0	0
473	ddi2	0	0	0	0	0	0	0	0	0	0	0	0	0	0	0	0.21505376344086	0	0	0	0	0	0.0970873786407767	0	0	0	0	0	0.0429184549356223	0	0	0	0	0	0	0	0	0	0	0	0	0	0	0	0	0	0	0
474	anp32a	0	0	0	0	0	0	0	0	0	0	0	0.087463556851312	0	0.179372197309417	0.234741784037559	0	0	0	0.158730158730159	0.23121387283237	0	0	0	0.194174757281553	0.158013544018059	0	0	0	0	0.0858369098712446	0	0	0	0	0	0	0	0	0	0	0	0	0	0	0	0	0
475	asb7	0	0	0	0	0	0	0	0	0	0	0	0	0	0	0	0.10752688172043	0	0	0.158730158730159	0	0	0	0	0	0.0677200902934537	0	0	0	0	0	0	0	0	0	0	0	0	0	0	0	0	0	0	0	0	0	0
476	rtn1a	0	0	0	0.132013201320132	0	0	0	0	0	0	0.028328611898017	0	0	0.0896860986547085	0.0469483568075117	0.10752688172043	0	0	0.317460317460317	0	0	0	0	0.0970873786407767	0.0225733634311512	0	0	0	0	0	0	0	0	0	0	0	0	0	0	0	0	0	0	0	0	0	0
477	her6	0	0	0	0	0	0	0	0	0	0	0	0	0	0	0	0.645161290322581	0	0	0	0.0578034682080925	0	0	0.634920634920635	0.0970873786407767	0	0.118577075098814	0	0	0	0	0	0	0	0	0	0	0	0	0	0	0	0	0	0	0	0	0
478	supt6h	0	0	0.205761316872428	0	0	0	0	0	0	0	0	0	0	0.0896860986547085	0	0	0	0.303030303030303	0	0	0	0	0	0.388349514563107	0.090293453724605	0	0	0	0	0	0	0	0	0	0	0	0	0	0	0	0	0	0	0	0	0	0
479	fn1b	0	0	0	0	0	0	0	0	0	0	0	0	0	0	0	0	0	0	0	0	0	0	0	0	0	0	0	0	0	0	0	0	0	0	0	0	0.0578034682080925	0	0	0	0	0	0	0	0	0	0
480	brd3a	0	0	0	0	0	0	0	0	0	0	0	0	0	0	0	0	0	0	0	0	0	0	0	0	0.0225733634311512	0	0	0	0	0	0	0	0	0	0	0	0	0	0	0	0	0	0	0	0	0	0
481	rras	0	0	0	0	0	0	0	0	0	0	0	0.0291545189504373	0	0	0	0.10752688172043	0	0	0	0.115606936416185	0	0	0	0	0	0	0	0	0	0	0	0	0	0	0	0	0	0	0	0	0	0	0	0	0	0	0
482	nlk1	0	0	0	0	0	0	0	0	0	0	0	0	0	0	0	0.32258064516129	0	0	0	0	0	0	0	0	0	0	0	0	0	0	0	0	0	0	0	0	0	0	0	0	0	0	0	0	0	0	0
483	zgc.111983	0	0	0	0	0	0	0	0	0	0	0	0	0.140845070422535	0	0	0	0	0	0	0	0	0	0	0	0	0	0	0	0	0	0	0	0	0	0	0	0	0	0	0	0	0	0	0	0	0	0
484	lsm14aa	0	0	0	0	0	0	0	0	0	0	0.028328611898017	0	0	0	0	0	0	0	0	0	0	0	0	0	0	0	0	0	0	0	0	0	0	0	0	0	0	0	0	0	0	0	0	0	0	0	0
485	pvrl3b	0	0	0	0	0	0	0	0	0	0	0.028328611898017	0	0	0	0	0	0	0	0	0	0	0	0	0	0	0	0	0	0	0	0	0	0	0	0	0	0	0	0	0.0492610837438424	0	0	0	0	0	0	0
486	pspc1	0	0	0	0	0	0	0	0	0	0	0	0	0	0	0	0	0	0	0	0	0.188679245283019	0.29126213592233	0	0	0	0	0	0	0	0	0	0	0	0	0	0	0	0	0	0	0	0	0	0	0	0	0
487	ppp2r2ab	0	0	0	0	0	0	0	0	0	0	0	0	0	0	0	0.21505376344086	0	0	0.158730158730159	0	0	0.194174757281553	0	0	0	0	0	0	0	0	0	0	0	0	0	0	0	0	0	0	0	0	0	0	0	0	0
488	ripk1l	0	0	0	0	0	0	0	0	0	0	0	0	0	0	0	0	0	0.303030303030303	0	0	0	0	0	0	0	0	0	0	0	0	0	0	0	0	0	0	0	0	0	0	0	0	0	0	0	0	0
489	rpl12	0	0	0	0.033003300330033	0	0	0	0	0	0	0	0.0583090379008746	0	0.0448430493273543	0.140845070422535	0.21505376344086	0	0	0.634920634920635	0	0.188679245283019	0	0	0.194174757281553	0	0	0	0.0429184549356223	0	0	0	0	0	0	0	0	0	0	0	0	0	0	0	0	0	0	0
490	specc1la	0	0	0	0	0	0	0	0	0	0	0	0	0	0	0.0469483568075117	0.32258064516129	0	0	0	0	0	0	0	0	0	0	0	0	0	0	0	0	0	0	0	0	0	0	0	0	0	0	0	0	0	0	0
491	tmem178b	0	0	0	0.066006600660066	0	0	0	0	0	0	0	0	0	0	0	0	0	0	0	0	0	0	0	0	0	0	0	0	0	0	0	0	0	0	0	0	0	0	0	0	0	0	0	0	0	0	0
492	mllt3	0	0	0	0	0	0	0	0	0	0	0	0	0	0	0.0469483568075117	0	0	0	0	0	0	0	0	0	0	0	0	0	0	0	0	0	0	0	0	0	0	0	0	0	0	0	0	0	0	0	0
493	klhl41b	0	0	0	0.066006600660066	0	0	0	0	0	0	0	0	0	0	0	0	0	0	0	0	0	0	0	0	0	0	0	0	0	0	0	0	0	0	0	0	0	0	0	0	0	0	0	0	0	0	0
494	slc24a3	0	0	0	0	0	0	0	0	0	0	0	0.699708454810496	0	0.0448430493273543	0	0	0	0	0	0	0	0	0	0	0	0	0.232558139534884	0	0	0	0	0	0	0	0	0	0	0	0	0	0	0	0	0	0	0	0
495	snd1	0	0	0	0	0	0	0	0	0	0	0	0	0	0.134529147982063	0	0	0	0	0	0	0	0.194174757281553	0	0	0	0	0	0	0	0	0	0	0	0	0	0	0	0	0	0	0	0	0	0	0	0	0
496	copz2	0	0	0	0	0	0	0	0	0	0	0	0.087463556851312	0	0	0	0	0	0	0	0	0	0	0	0	0	0	0	0	0	0	0	0	0	0	0	0	0	0	0	0	0	0	0	0	0	0	0
497	arntl1a	0	0	0	0	0	0	0	0	0	0	0	0	0	0	0.0938967136150235	0	0	0	0	0	0	0	0	0	0	0	0	0	0	0	0	0	0	0	0	0	0	0	0	0	0	0	0	0	0	0	0
498	wdr26b	0	0	0	0	0	0	0	0	0	0	0	0	0	0	0	0	0	0	0	0	0	0	0	0	0.0225733634311512	0	0	0	0	0	0	0	0	0	0	0	0	0	0	0	0	0	0	0	0	0	0
499	urod	0	0	0	0	0	0	0	0	0	0	0	0	0	0	0.0938967136150235	0	0	0	0	0	0	0	0	0	0	0	0	0	0	0	0	0	0	0	0	0	0	0	0	0	0	0	0	0	0	0	0
500	mycn	0	0	0	0	0	0	0	0	0	0	0	0.0291545189504373	0	0	0	0.10752688172043	0	0	0	0	0	0.0970873786407767	0	0	0	0	0	0	0	0	0	0	0	0	0	0	0	0	0	0	0	0	0	0	0	0	0
501	nkain1	0	0	0	0	0	0	0	0	0	0	0	0	0	0	0	0	0	0	0	0	0	0	0	0	0.0225733634311512	0	0	0	0	0	0	0	0	0	0	0	0	0	0	0	0	0	0	0	0	0	0
502	kifap3b	0	0	0	0	0	0	0	0	0	0	0	0	0	0	0	0	0	0	0	0	0	0	0	0	0.0225733634311512	0	0	0	0	0	0	0	0	0	0	0	0	0	0	0	0	0	0	0	0	0	0
503	trh	0	0	0	0	0	0	0	0	0	0	0	0	0	0	0	0	0	0	0	0	0	0	0	0	0.0225733634311512	0	0	0	0	0	0	0	0	0	0	0	0	0	0	0	0	0	0	0	0	0	0
504	impdh2	0	0	0	0.033003300330033	0	0	0	0	0	0	0	0.0583090379008746	0	0	0	0.43010752688172	0	0	0	0.0578034682080925	0.377358490566038	0	0	0	0.0225733634311512	0	0	0	0	0	0	0	0	0	0	0	0	0	0	0	0	0	0	0	0	0	0
505	AEBP1..1.of.2.	0	0	0	0	0	0	0	0	0	0	0	0	0	0	0	0	0	0	0	0	0	0	0	0	0.0451467268623025	0	0	0	0	0	0	0	0	0	0	0	0	0	0	0	0	0	0	0	0	0	0
506	lrp5	0	0	0	0	0	0	0	0	0	0	0	0	0	0.0896860986547085	0	0	0	0	0	0	0	0	0	0	0	0	0	0	0	0.0858369098712446	0	0	0	0	0	0	0	0	0	0	0	0.0366300366300366	0	0	0	0	0
507	cse1l	0	0	0	0.099009900990099	0	0	0	0	0	0	0	0	0	0	0	0	0	0	0	0	0	0	0	0	0	0	0	0	0	0	0	0	0	0	0	0	0	0	0	0	0	0	0	0	0	0	0
508	celf3b	0	0	0	0	0	0	0	0	0	0	0	0	0	0	0	0	0	0	0.317460317460317	0	0	0	0	0	0	0	0	0	0	0	0	0	0	0	0	0	0	0	0	0	0	0	0	0	0	0	0
509	CRELD1..1.of.2.	0	0	0	0	0	0	0	0	0	0	0	0	0	0.0896860986547085	0	0	0	0	0	0	0	0	0	0	0	0	0	0	0	0	0	0	0	0	0	0	0	0	0	0	0	0	0	0	0	0	0
510	ttc9c	0	0	0	0	0	0	0	0	0	0	0	0	0	0	0	0.10752688172043	0	0	0	0	0	0	0	0	0.0677200902934537	0	0	0	0	0	0	0	0	0	0	0	0	0	0	0	0	0	0	0	0	0	0
511	hnrpkl	0	0	0	0	0	0	0	0	0	0	0	0	0	0.0448430493273543	0.0938967136150235	0	0	0	0.317460317460317	0.115606936416185	0	0	0	0.194174757281553	0.0451467268623025	0	0	0	0	0	0	0	0	0	0	0	0	0	0	0	0	0	0	0	0	0	0
512	tmigd1	0	0	0	0	0	0	0	0	0	0	0	0	0	0	0	0	0	0	0	0	0	0	0	0	0.0451467268623025	0	0	0	0	0	0	0	0	0	0	0	0	0	0	0	0	0	0	0	0	0	0
513	cnot4a	0	0	0	0	0	0	0	0	0	0	0	0	0	0.0448430493273543	0	0	0	0	0	0	0	0	0	0	0	0	0	0	0	0	0	0	0	0	0	0	0	0	0	0	0	0	0	0	0	0	0
514	mrps18b	0	0	0	0	0	0	0	0	0	0	0	0.0291545189504373	0	0	0	0.10752688172043	0	0	0	0	0	0	0	0	0	0	0	0	0	0	0	0	0	0	0	0	0	0	0	0	0	0	0	0	0	0	0
515	her13	0	0	0	0.066006600660066	0	0	0	0	0	0	0	0	0	0	0	0	0	0	0	0	0	0	0	0	0	0.0395256916996047	0	0	0	0	0	0	0	0	0	0	0	0	0	0	0	0	0	0	0	0	0
516	itm2ba	0	0	0	0	0	0	0	0	0	0	0	0	0.0469483568075117	0.403587443946188	0.187793427230047	0.43010752688172	0	0	0	0.0578034682080925	1.13207547169811	0	0	0.29126213592233	0.0225733634311512	0	0	0.0858369098712446	0	0	0	0	0	0	0	0	0	0	0	0	0	0	0	0	0	0	0
517	cx43.4	0	0	0	0.033003300330033	0	0	0	0	0	0	0	0	0	0	0	0	0	0	0	0	0	0.29126213592233	0	0	0	0	0	0	0	0	0	0	0	0	0	0	0	0	0	0	0	0	0	0	0	0	0
518	acat2	0	0	0	0	0	0	0	0	0	0	0	0	0	0	0.0469483568075117	0	0	0	0	0	0	0	0	0	0.0225733634311512	0	0	0	0	0	0	0	0	0	0	0	0	0	0	0	0	0	0	0	0	0	0
519	mrto4	0	0	0	0	0	0	0	0	0	0	0	0	0	0	0	0	0	0	0	0	0	0	0.158730158730159	0	0	0	0	0	0	0	0	0	0	0	0	0	0	0	0	0	0	0	0	0	0	0	0
520	psmc3	0	0	0	0	0	0	0	0	0	0	0	0	0	0	0	0.10752688172043	0	0	0.317460317460317	0.0578034682080925	0	0	0	0	0	0.0790513833992095	0	0	0.0813008130081301	0	0	0	0	0	0	0	0	0	0	0	0	0	0	0	0	0	0
521	itgb1bp1	0	0	0	0	0	0	0	0	0	0	0	0	0	0	0	0.10752688172043	0	0	0	0	0	0	0	0	0.0225733634311512	0	0	0	0	0	0	0	0	0	0	0	0	0	0	0	0	0	0	0	0	0	0
522	plxna3	0	0	0	0.033003300330033	0	0	0	0	0	0	0	0	0	0	0	0	0	0	0	0	0	0	0	0	0	0	0	0	0	0	0	0	0	0	0	0	0	0	0	0	0	0	0	0	0	0	0
523	recql	0	0	0	0	0	0	0	0	0	0	0	0	0	0.31390134529148	0	0	0	0	0	0	0	0	0	0	0	0	0	0	0	0	0	0	0	0	0	0	0	0	0	0	0	0	0	0	0	0	0
524	sash1a	0	0	0	0	0	0	0	0	0	0	0	0.145772594752187	0.0469483568075117	0.0448430493273543	0.0938967136150235	0.10752688172043	0	0	0	0	0	0	0	0	0.0225733634311512	0	0	0	0	0	0	0	0	0	0	0	0	0	0	0	0	0	0	0	0	0	0
525	rae1	0	0	0	0	0	0	0	0	0	0	0	0	0	0	0	0	0	0	0	0.0578034682080925	0	0	0	0	0	0	0	0	0	0	0	0	0	0	0	0	0	0	0	0	0	0	0	0	0	0	0
526	mta1	0	0	0	0	0	0	0	0	0	0	0	0	0	0	0	0	0	0	0	0	0	0	0	0	0	0.0395256916996047	0	0	0	0	0	0	0	0	0	0	0	0	0	0	0	0	0	0	0	0	0
527	si.ch211.195b21.5	0	0	0	0	0	0	0	0	0	0.0492610837438424	0	0	0	0	0	0	0	0	0	0	0	0	0	0	0	0	0	0	0	0	0	0	0	0	0	0	0	0	0	0	0	0	0	0	0	0	0
528	wdr55	0	0	0	0	0	0	0	0	0	0	0	0	0	0	0	0	0	0	0	0	0	0	0	0	0	0	0	0	0.16260162601626	0	0	0	0	0	0	0	0	0	0	0	0	0	0	0	0	0	0
529	actn1	0	0	0	0	0	0	0	0	0	0	0	0	0	0.403587443946188	0	0	0	0	0	0	0	0	0	0.0970873786407767	0	0	0	0	0	0	0	0	0	0	0	0	0	0	0	0	0	0	0	0	0	0	0
530	pbk	0	0	0	0	0	0	0	0	0	0	0	0	0	0	0	0	0	0	0	0	0	0	0	0	0.0677200902934537	0	0	0	0	0	0	0	0	0	0	0	0	0	0	0	0	0	0	0	0	0	0
531	ryk	0	0	0	0.066006600660066	0	0	0	0	0	0	0	0	0	0	0	0	0	0	0	0	0	0	0	0	0.0225733634311512	0	0	0.0429184549356223	0	0	0	0	0	0	0	0	0	0	0	0	0	0	0	0	0	0	0
532	mycb	0	0	0	0	0	0	0	0	0	0	0	0	0	0.134529147982063	0	0.10752688172043	0	0	0	0	0	0	0	0	0.112866817155756	0	0	0	0	0	0	0	0	0	0	0	0	0	0	0	0	0	0	0	0	0	0
533	rab5ab	0	0	0	0	0	0	0	0	0	0	0	0.0291545189504373	0	0	0.0469483568075117	0	0	0	0	0	0	0	0	0.0970873786407767	0.0225733634311512	0	0	0	0	0	0	0	0	0	0	0	0	0	0	0	0	0	0	0	0	0	0
534	gbas	0	0	0	0	0	0	0	0	0	0	0	0	0	0	0	0	0	0	0	0.0578034682080925	0	0	0	0	0	0	0	0	0	0	0	0	0	0	0	0	0	0	0	0	0	0	0	0	0	0	0
535	mynn	0	0	0	0	0	0	0	0	0	0	0	0.0583090379008746	0	0	0	0	0	0	0	0	0	0	0	0	0	0	0	0	0	0	0	0	0	0	0	0	0	0	0	0	0	0	0	0	0	0	0
536	si.ch211.251b21.1	0	0	0	0.132013201320132	0	0	0	0	0	0	0	0	0	0	0	0	0	0	0	0	0	0	0	0	0	0	0	0	0	0	0	0	0	0	0	0	0	0	0	0	0	0	0	0	0	0	0
537	ect2	0	0	0	0	0	0	0	0	0	0	0	0	0	0.0448430493273543	0	0	0	0	0	0	0	0.0970873786407767	0	0	0	0	0	0	0	0	0	0	0	0	0	0	0	0	0	0	0	0	0	0	0	0	0
538	yipf5	0	0	0	0	0	0	0	0	0	0	0	0	0	0	0	0	0	0	0	0	0	0	0	0	0	0	0	0	0	0	0	0	0	0	0	0	0	0	0	0	0.20979020979021	0	0	0	0	0	0
539	mrpl57	0	0	0	0.033003300330033	0	0	0	0	0	0	0	0	0	0.0896860986547085	0	0	0	0	0	0	0.377358490566038	0	0	0.194174757281553	0	0	0	0	0	0	0	0	0	0	0	0	0	0	0	0	0	0	0	0	0	0	0
540	aco2	0	0	0	0	0	0	0	0	0	0	0	0.0583090379008746	0	0.0448430493273543	0.328638497652582	0.21505376344086	0.303030303030303	0	0.158730158730159	0.23121387283237	0	0	0	0.0970873786407767	0.0677200902934537	0.395256916996047	0	0	0.0813008130081301	0	0	0	0	0	0	0	0	0	0.388349514563107	0	0	0	0	0	0	0	0
541	tmpoa	0	0	0	0	0	0	0	0	0	0	0	0.0291545189504373	0	0	0	0.21505376344086	0	0	0	0.115606936416185	0	0	0	0.0970873786407767	0.0451467268623025	0	0	0	0.16260162601626	0	0	0	0	0	0	0	0	0	0	0	0	0	0	0	0	0	0
542	rpl7	0	0	0	0	0	0	0	0.109289617486339	0	0	0.028328611898017	0.145772594752187	0.0469483568075117	0.762331838565022	0.845070422535211	1.18279569892473	0	0	0.634920634920635	0.635838150289017	0.943396226415094	0.29126213592233	0.158730158730159	1.06796116504854	0.54176072234763	0.0395256916996047	0	0	0.24390243902439	0.128755364806867	0.075187969924812	0	0	0	0	0	0	0	0	0	0.0699300699300699	0.0366300366300366	0	0	0	0	0
543	chmp4bb	0	0	0	0.099009900990099	0	0	0	0	0	0	0	0.087463556851312	0	0.0896860986547085	0	0	0	0	0.317460317460317	0.0578034682080925	0	0	0	0	0	0	0	0	0	0.0858369098712446	0	0	0	0	0	0	0	0	0	0	0	0	0	0.289017341040462	0	0	0
544	degs1	0	0	0	0	0	0	0	0	0	0	0	0	0	0.0448430493273543	0	0.32258064516129	0	0.606060606060606	0	0	0	0	0	0	0.158013544018059	0	0	0	0	0	0	0	0	0	0	0	0	0	0	0	0	0	0	0	0	0	0
545	cxcr3.1	0	0	0	0	0	0	0	0	0	0	0	0	0	0	0	0	0	0	0	0	0	0	0	0.0970873786407767	0	0	0	0	0	0	0	0	0	0	0	0	0	0	0	0	0	0	0	0	0	0	0
546	sft2d1	0	0	0	0	0	0	0	0	0	0	0	0	0	0.179372197309417	0	0.21505376344086	0	0	0	0.0578034682080925	0	0	0	0	0	0	0	0	0	0	0	0	0	0	0	0	0	0	0	0	0	0	0	0	0	0	0
547	tcf7l1b	0	0	0	0	0	0	0	0	0	0	0	0	0	0	0	0.10752688172043	0	0	0	0	0	0	0	0	0	0	0.465116279069767	0	0	0	0	0	0	0	0	0	0	0	0	0	0	0	0	0	0	0	0
548	odc1	0	0	0	0	0	0	0	0	0	0	0	0	0	0	0	0	0	0	0	0	0	0	0	0	0.0451467268623025	0	0	0	0	0	0	0	0	0	0	0	0	0	0	0	0	0	0	0	0	0	0
549	cct7	0	0	0	0.132013201320132	0	0	0	0	0	0	0	0	0	0	0	0	0	0	0	0	0	0	0	0	0	0	0	0	0	0	0	0	0	0	0	0	0	0	0	0	0	0	0	0	0	0	0
550	strap	0	0	0	0	0	0	0	0	0	0	0	0	0	0.0448430493273543	0.0469483568075117	0	0	0.606060606060606	0	0	0	0	0	0	0	0	0	0	0	0	0	0	0	0	0	0	0	0	0	0	0	0	0	0	0	0	0
551	phox2a	0	0	0	0	0	0	0	0	0	0	0	0	0	0	0	0	0	0	0	0	0	0	0	0.0970873786407767	0	0	0	0	0	0	0	0	0	0	0	0	0	0	0	0	0	0	0	0	0	0	0
552	barx1	0	0	0	0	0	0	0	0	0	0	0	0	0	0	0	0	0	0	0	0	0	0	0	0.0970873786407767	0	0	0	0	0	0	0	0	0	0	0	0	0	0	0	0	0	0	0	0	0	0	0
553	slc2a1b	0	0	0	0	0	0	0	0	0	0	0	0	0	0	0	0	0	0	0	0	0	0	0	0.0970873786407767	0.0225733634311512	0	0	0	0	0	0	0	0	0	0	0	0	0	0	0	0	0	0	0	0	0	0
554	arid2	0	0	0	0	0	0	0	0	0	0	0	0	0	0.0896860986547085	0	0	0	0	0	0	0	0	0	0.0970873786407767	0	0	0	0	0	0	0	0	0	0	0	0	0	0	0	0	0	0	0	0	0	0	0
555	apol1	0	0	0	0	0	0	0	0	0	0	0	0	0	0	0	0.10752688172043	0	0	0	0	0	0	0	0.29126213592233	0	0	0	0	0	0	0	0	0	0	0	0	0	0	0	0	0	0	0	0	0	0	0
556	ndor1	0	0	0	0	0	0	0	0	0	0	0	0	0	0	0	0	0	0	0	0	0	0.485436893203883	0	0	0	0	0	0	0	0	0	0	0	0	0	0	0	0	0	0	0	0	0	0	0	0	0
557	ube2ib	0	0	0	0.132013201320132	0	0	0	0	0	0	0.028328611898017	0.116618075801749	0	0	0.0938967136150235	0	0	0	0	0.115606936416185	0	0	0	0	0.0451467268623025	0	0	0	0	0	0	0	0	0	0	0	0	0	0	0	0	0	0	0	0	0	0
558	slc25a39	0	0	0	0	0	0	0	0	0	0	0	0	0	0.0896860986547085	0.0938967136150235	0	0	0	0	0	0	0.0970873786407767	0	0	0	0	0	0	0	0	0	0	0	0	0	0	0	0	0	0	0	0	0	0	0	0	0
559	srgap1	0	0	0	0	0	0	0	0	0	0	0	0	0	0.134529147982063	0	0	0	0	0	0	0	0	0	0	0.0451467268623025	0	0	0	0	0	0	0	0	0	0	0	0	0	0	0	0	0	0	0	0	0	0
560	fbxo8	0	0	0	0	0	0	0	0	0	0	0	0	0	0.0896860986547085	0.140845070422535	1.29032258064516	0	0.606060606060606	0	0	0	0	0	0.29126213592233	0	0	0	0	0	0	0	0	0	0	0	0	0	0	0	0	0	0	0	0	0	0	0
561	epc2	0	0	0	0	0	0	0	0	0	0	0	0	0	0	0	0.10752688172043	0	0	0	0	0	0	0	0	0	0	0	0	0	0	0	0	0	0	0	0	0	0	0	0	0	0	0	0	0	0	0
562	st3gal2l	0	0	0	0	0	0	0	0	0	0	0.028328611898017	0	0	0	0	0	0	0	0	0	0	0	0	0	0.0225733634311512	0	0	0	0	0	0	0	0	0	0	0	0	0	0	0	0	0	0	0	0	0	0
563	kmt2e	0	0	0	0.033003300330033	0	0	0	0	0	0	0	0	0	0	0	0.10752688172043	0	0	0	0	0	0	0	0	0.0451467268623025	0	0	0	0	0	0	0	0	0	0	0	0	0	0	0	0	0	0	0	0	0	0
564	ndufs2	0	0	0	0	0	0	0	0	0	0	0	0.0291545189504373	0	0.0448430493273543	0	0.21505376344086	0	0.909090909090909	0	0.115606936416185	0	0	0	0.194174757281553	0.135440180586907	0	0	0.128755364806867	0	0	0	0	0	0	0	0	0	0	0	0	0	0	0	0	0	0	0
565	appbp2	0	0	0	0	0	0	0	0	0	0	0	0	0	0.0448430493273543	0.0469483568075117	0	0	0	0	0	0	0	0	0	0	0	0	0	0	0	0	0	0	0	0	0	0	0	0	0	0	0	0	0	0	0	0
566	crybb1l1	0	0	0	0	0	0	0	0	0	0	0	0	0	0	0	0	0	0	0	0	0	0	0	0	0	0	0	0	0	0	0	0	0	0	0	0	0.173410404624277	0	0	0	0	0	0	0	0	0	0
567	bloc1s4	0	0	0	0	0	0	0	0	0	0	0	0	0	0	0	0	0	0	0	0.0578034682080925	0	0	0	0	0.090293453724605	0	0	0	0	0	0	0	0	0	0	0	0	0	0	0	0	0	0	0	0	0	0
568	zmynd8	0	0	0	0.033003300330033	0	0	0	0	0	0	0	0	0	0	0	0	0	0	0	0	0	0	0	0	0	0	0	0	0	0	0	0	0	0	0	0	0	0	0	0	0	0	0	0	0	0	0
569	stxbp2	0	0	0	0	0	0	0	0	0	0	0	0	0	0	0	0.10752688172043	0	0	0	0	0	0	0	0	0.0225733634311512	0	0	0	0	0	0	0	0	0	0	0	0	0	0	0	0	0	0	0	0	0	0
570	cnot4b	0	0	0	0	0	0	0	0	0	0	0	0	0	0	0	0	0	0	0	0	0	0	0	0	0	0	0	0	0	0	0	0	0.303030303030303	0	0	0	0	0	0	0	0	0	0	0	0	0	0
571	msxe	0	0	0	0	0	0	0	0	0	0	0	0	0	0	0	0.10752688172043	0	0	0	0	0	0	0	0	0	0	0	0	0	0	0	0	0	0	0	0	0	0	0	0	0	0	0	0	0	0	0
572	ghrb	0	0	0	0	0	0	0	0	0	0.0492610837438424	0	0	0	0	0	0	0	0	0	0	0	0	0	0	0	0	0	0	0	0	0	0	0	0	0	0	0	0	0	0	0	0	0	0	0	0	0
573	ttyh3b	0	0	0	0	0	0	0	0	0	0	0	0	0	0	0	0	0	0	0	0	0	0	0	0	0	0	0	0	0.0813008130081301	0	0	0	0	0	0	0	0	0	0	0	0	0	0	0	0	0	0
574	ppdpfa	0	0	0	0	0	0	0	0	0	0	0	0.0291545189504373	0	0.0896860986547085	0	0.32258064516129	0	0	0.317460317460317	0.115606936416185	0	0	0	0	0	0	0	0	0	0	0	0	0	0	0	0	0	0	0	0	0	0	0	0	0	0	0
575	cul1b	0	0	0	0	0	0	0	0	0	0	0	0	0	0	0	0.10752688172043	0	0	0	0	0	0	0	0	0	0	0	0	0	0	0	0	0	0	0	0	0	0	0	0	0	0	0	0	0	0	0
576	nfkbiab	0	0	0	0	0	0	0	0	0	0	0	0	0	0	0	0.32258064516129	0	0	0	0	0	0	0	0.194174757281553	0.0225733634311512	0	0	0	0	0	0	0	0	0	0	0	0	0	0	0	0	0	0	0	0	0	0
577	fabp7a	0	0	0	0.033003300330033	0	0	0	0	0	0	0	0	0	0	0	0	0	0	0	0	0	0	0	0	0.0225733634311512	0	0	0	0	0	0	0	0	0	0	0	0	0	0	0	0	0	0	0	0	0	0
578	nsa2	0	0	0	0	0	0	0	0	0	0	0	0	0	0.0448430493273543	0.0938967136150235	0.21505376344086	0	0	0	0	0	0.58252427184466	0	0	0.0677200902934537	0.0395256916996047	0.232558139534884	0	0	0	0	0.0411522633744856	0	0	0	0	0	0	0	0	0	0	0	0	0	0	0
579	sub1b	0	0	0	0	0	0	0	0	0	0	0.056657223796034	0	0	0	0	0	0	0	0	0	0	0	0	0	0	0.0395256916996047	0	0.0858369098712446	0	0	0	0	0	0	0	0	0	0	0	0	0	0	0	0	0	0	0
580	nudt8	0	0	0	0	0	0	0	0	0	0	0	0	0	0.0896860986547085	0	0	0	0	0	0	0	0	0	0	0.0451467268623025	0	0	0	0	0	0	0	0	0	0	0	0	0	0	0	0	0	0	0	0	0	0
581	efnb1	0	0	0	0	0	0	0	0	0	0	0	0	0	0	0	0	0	0	0	0	0	0	0	0	0	0	0	0	0	0	0	0	0	0	0	0	0	0	0	0.0492610837438424	0	0	0	0	0	0	0
582	rgl2	0	0	0	0	0	0	0	0	0	0	0	0	0	0.224215246636771	0	0	0	0	0	0	0	0.0970873786407767	0	0.0970873786407767	0	0	0	0	0	0	0	0	0	0	0	0	0	0	0	0	0	0	0	0	0	0	0
583	tsr1	0	0	0	0	0	0	0	0	0	0	0	0	0	0	0	0	0	0	0	0	0	0	0	0	0.0451467268623025	0	0	0	0	0	0	0	0	0	0	0	0	0	0	0	0	0	0	0	0	0	0
584	uqcrfs1	0	0	0	0	0	0	0	0	0	0	0	0.0291545189504373	0.140845070422535	0.134529147982063	0.0938967136150235	0.32258064516129	0	0	0.158730158730159	0	0.188679245283019	0	0	0.194174757281553	0.0451467268623025	0	0.465116279069767	0	0	0	0	0	0	0.0884955752212389	0	0	0	0	0	0	0	0	0	0	0	0	0
585	wdr61	0	0	0	0	0	0	0	0	0	0	0	0	0	0	0	0	0	0	0	0	0	0	0	0.29126213592233	0	0	0	0	0	0	0	0	0	0	0	0	0	0	0	0	0	0	0	0	0	0	0
586	klhdc10	0	0	0	0	0	0	0	0	0	0	0	0	0	0	0	0	0	0	0	0.0578034682080925	0	0	0	0	0	0	0	0	0	0.0858369098712446	0	0	0	0	0	0	0	0	0	0	0	0	0	0	0	0	0
587	vash2	0	0	0	0	0	0	0	0	0	0	0	0	0	0	0	0.10752688172043	0	0	0	0	0	0	0	0	0	0	0	0	0	0.128755364806867	0	0	0	0	0	0	0	0	0	0	0	0	0	0	0	0	0
588	tmx2b	0	0	0	0	0	0	0	0	0	0	0	0	0	0.0448430493273543	0.234741784037559	0	0	0	0	0	0	0	0	0	0	0.0395256916996047	0	0.0429184549356223	0	0	0	0	0	0	0	0	0	0	0	0	0	0	0	0	0	0	0
589	ppp2r1a	0	0	0	0	0	0	0	0	0	0	0	0	0	0.134529147982063	0.140845070422535	0.21505376344086	0	0	0.476190476190476	0.115606936416185	0	0	0	0.194174757281553	0.090293453724605	0	0	0	0	0	0	0	0	0	0	0	0	0	0	0	0	0	0	0	0	0	0
590	cst3	0	0	0	0	0	0	0	0	0	0	0	0	0	0.134529147982063	0	0	0	0	0	0	0	0	0	0	0	0	0	0	0	0	0	0	0	0	0	0	0.0578034682080925	0	0	0	0	0	0	0	0	0	0
591	gas6	0	0	0	0	0	0	0	0	0	0	0	0	0	0	0	0	0	0	0	0.115606936416185	0	0	0	0	0	0	0	0	0	0	0	0	0	0	0	0	0	0	0	0	0	0	0	0	0	0	0
592	cyth3a	0	0	0	0	0	0	0	0	0	0	0	0	0	0	0.140845070422535	0	0	0	0	0	0	0.0970873786407767	0	0	0	0	0	0	0	0	0	0	0	0	0	0	0	0	0	0	0	0	0	0	0	0	0
593	zdhhc16a	0	0	0	0	0	0	0	0	0	0	0	0	0	0.0448430493273543	0	0	0	0	0	0	0	0	0	0	0	0	0	0	0	0	0	0	0	0	0	0	0	0	0	0	0	0	0	0	0	0	0
594	sp3b	0	0	0	0	0	0	0	0	0	0	0	0	0	0.0896860986547085	0	0	0	0	0	0	0	0	0	0	0	0	0	0	0	0	0	0	0	0	0	0	0	0	0	0	0	0	0	0	0	0	0
595	RNPEPL1	0	0	0	0	0	0	0	0	0	0	0	0.0291545189504373	0	0	0	0	0	0	0	0	0	0	0	0	0	0	0	0	0	0	0	0	0	0	0	0	0	0	0	0	0	0	0	0	0	0	0
596	palm1b	0	0	0	0	0	0	0	0	0	0	0	0.0583090379008746	0	0.582959641255605	0.234741784037559	0.32258064516129	0	0	0	0.0578034682080925	0	0.388349514563107	0	0	0.112866817155756	0	0	0	0	0	0	0	0	0	0	0	0	0	0	0	0	0	0	0	0	0	0
597	camta1b	0	0	0	0.066006600660066	0	0	0	0	0	0	0	0	0	0	0	0	0	0	0	0	0	0	0	0.0970873786407767	0	0	0	0	0	0	0	0	0	0	0	0	0	0	0	0.0492610837438424	0	0	0	0	0	0	0
598	map2k1	0	0	0	0	0	0	0	0	0	0	0	0	0	0	0	0.10752688172043	0	0	0	0	0	0	0	0	0	0	0	0	0	0	0	0	0	0	0	0	0	0	0	0	0	0	0	0	0	0	0
599	ctsla	0	0	0	0.198019801980198	0	0	0	0	0	0	0	0	0	0.582959641255605	0	0.10752688172043	0	0	0	0.23121387283237	0	0	0	0	0.0677200902934537	0	0	0.0429184549356223	0	0	0	0	0	0	0	0	0	0	0	0	0	0	0	0	0	0	0
600	rtn4rl1a	0	0	0	0	0	0	0	0	0	0	0	0	0	0	0	0.10752688172043	0	0	0	0	0	0	0	0	0	0	0	0	0	0	0	0	0	0	0	0	0	0	0	0	0	0	0	0	0	0	0
601	tra2a	0	0	0	0	0	0	0	0	0	0	0.028328611898017	0.0583090379008746	0	0	0	0	0.606060606060606	0	0	0	0	0	0	0	0	0.0395256916996047	0	0	0	0	0	0	0	0	0	0	0	0	0	0	0	0	0	0	0	0	0
602	dazap2	0	0	0	0	0	0	0	0	0	0.0985221674876847	0	0	0	0	0	0.10752688172043	0	0	0	0	0	0	0	0	0	0	0	0	0	0	0	0	0	0	0	0	0	0	0	0	0	0	0	0	0	0	0
603	meox1	0	0	0	0	0	0	0	0	0	0	0	0	0	0	0	0	0	0	0	0.0578034682080925	0	0	0	0	0	0	0	0	0	0	0	0	0	0	0	0	0	0	0	0	0	0	0	0	0	0	0
604	pdcd2	0	0	0	0	0	0	0	0	0	0	0	0	0	0	0	0	0	0	0	0	0	0	0	0	0.0451467268623025	0	0	0	0	0	0	0	0	0	0	0	0	0	0	0	0	0	0	0	0	0	0
605	crnkl1	0	0	0	0	0	0	0	0	0	0	0	0	0	0	0	0.21505376344086	0	0	0	0	0	0	0	0	0	0.0395256916996047	0	0	0	0	0	0	0	0	0	0	0	0	0	0	0	0	0	0	0	0	0
606	gabpb2a	0	0	0	0	0	0	0	0	0	0	0	0	0	0	0	0	0	0	0	0	0	0	0.317460317460317	0	0	0	0	0	0	0	0	0	0	0	0	0	0	0	0	0	0	0	0	0	0	0	0
607	iars	0	0	0	0	0	0	0	0	0	0	0	0	0	0.179372197309417	0	0	0	0	0	0	0	0	0	0	0	0	0	0	0	0	0	0	0	0	0	0	0	0	0	0	0	0	0	0	0	0	0
608	hibadhb	0	0	0	0	0	0	0	0	0	0	0.028328611898017	0	0	0	0	0.21505376344086	0	0	0	0	0.377358490566038	0	0	0.0970873786407767	0	0	0	0	0	0	0	0	0	0	0	0	0	0	0	0	0	0	0	0	0	0	0
609	hnrnpaba	0	0	0	0	0	0	0	0	0	0	0	0.0291545189504373	0	0.762331838565022	0	0.645161290322581	0	0.606060606060606	0.317460317460317	0	0.566037735849056	0	0	0.29126213592233	0.18058690744921	0.118577075098814	0	0.171673819742489	0	0.0858369098712446	0	0	0	0	0	0	0.23121387283237	0	0	0	0	0	0	0	0	0	0
610	cks1b	0	0	0	0	0	0	0	0	0	0	0	0	0	0.0448430493273543	0	0.21505376344086	0	0	0	0	0	0	0	0	0	0	0	0	0	0	0	0	0	0	0	0	0	0	0	0	0	0	0	0	0	0	0
611	fth1b	0	0	0	0	0	0	0	0	0	0	0	0	0	0	0	0	0	0	0	0	0	0	0	0.0970873786407767	0	0	0	0	0	0	0	0	0	0	0	0	0	0	0.0970873786407767	0	0	0	0	0	0	0	0
612	onecut1	0	0	0	0	0	0	0	0	0	0	0	0	0	0	0	0	0	0	0	0	0	0	0	0	0	0	0	0	0	0	0	0	0	0	0	0	0	0	0	0.0492610837438424	0	0	0	0	0	0	0
613	pou2f1b	0	0	0	0	0	0	0	0	0	0	0	0.0291545189504373	0	0	0	0	0	0	0	0	0	0	0	0	0	0	0	0	0	0	0	0	0	0	0	0	0	0	0	0	0	0	0	0	0	0	0
614	nudt17	0	0	0	0	0	0	0	0	0	0	0	0	0	0	0	0.10752688172043	0	0	0	0	0	0	0	0	0	0	0	0	0	0	0	0	0	0	0	0	0	0	0	0	0	0	0	0	0	0	0
615	med31	0	0	0	0	0	0	0	0	0	0	0	0	0	0	0	0	0	0	0	0	0	0	0	0	0	0	0	0	0	0.0858369098712446	0	0	0	0	0	0	0	0	0	0	0	0	0	0	0	0	0
616	fam129bb	0	0	0	0	0	0	0	0	0	0	0	0	0	0	0	0.21505376344086	0	0	0	0	0	0	0	0	0.0225733634311512	0	0	0	0	0	0	0	0	0	0	0	0	0	0	0	0	0	0	0	0	0	0
617	myl9b	0	0	0	0	0	0	0	0	0	0	0.028328611898017	0.174927113702624	0.0469483568075117	0.358744394618834	0.140845070422535	1.29032258064516	0	0	0.317460317460317	0.0578034682080925	0.188679245283019	0	0	0	0.112866817155756	0.118577075098814	0	0	0	0.0858369098712446	0	0	0	0.0884955752212389	0	0	0	0	0	0	0	0	0	0	0	0	0
618	sart3	0	0	0	0	0	0	0	0	0	0	0	0	0	0	0.0469483568075117	0	0	0	0	0	0	0	0	0	0	0	0	0	0	0.0429184549356223	0	0	0	0	0	0	0	0	0	0	0	0	0	0	0	0	0
619	skib	0	0	0	0	0	0	0	0	0	0	0	0	0	0	0	0	0	0	0	0	0	0	0	0.0970873786407767	0	0	0	0	0	0	0	0	0	0	0	0	0	0	0	0	0	0	0	0	0	0	0
620	si.dkey.42i9.4	0	0	0	0	0	0	0	0	0	0	0	0	0	0.0896860986547085	0.469483568075117	0	0	0	0	0	0	0.194174757281553	0	0	0.135440180586907	0	0	0	0	0	0	0	0	0	0	0	0	0	0	0	0	0	0	0	0	0	0
621	src	0	0	0	0	0	0	0	0	0	0	0	0	0	0.0448430493273543	0	0	0	0	0	0	0	0	0	0	0	0	0	0	0	0	0	0	0	0	0	0	0	0	0	0	0	0	0	0	0	0	0
622	E2F6	0	0	0	0.033003300330033	0	0	0	0	0	0	0	0	0	0	0	0	0	0	0	0	0	0	0	0	0	0	0	0	0	0	0	0	0	0	0	0	0	0	0	0	0	0	0	0	0	0	0
623	rbl1	0	0	0	0	0	0	0	0	0	0	0	0	0	0.224215246636771	0	0.21505376344086	0	0	0	0	0	0	0	0	0	0	0	0	0	0	0	0	0	0	0	0	0	0	0	0	0	0	0	0	0	0	0
624	stxbp3	0	0	0	0	0	0	0	0	0	0	0	0.0291545189504373	0	0.134529147982063	0	0.10752688172043	0.909090909090909	0	0	0	0	0	0	0	0	0	0	0	0	0	0	0	0	0	0	0	0	0	0	0	0	0	0	0	0	0	0
625	serinc5	0	0	0	0	0	0	0	0	0	0	0	0	0	0.134529147982063	0	0	0	0	0	0	0	0	0	0	0	0	0	0	0	0	0	0	0	0	0	0	0	0	0	0	0	0	0	0	0	0	0
626	sms	0	0	0	0	0	0	0	0	0	0	0	0.0291545189504373	0	0	0	0	0	0	0	0.0578034682080925	0	0.0970873786407767	0	0	0	0	0	0	0	0	0	0	0	0	0	0	0	0	0	0	0	0	0	0	0	0	0
627	mia3	0	0	0	0	0	0	0	0	0	0	0	0	0	0	0	0.10752688172043	0	0	0	0	0	0	0	0	0	0	0	0	0	0	0	0	0	0	0	0	0	0	0	0	0	0	0	0	0	0	0
628	sf1	0	0	0	0	0	0	0	0	0	0	0	0.0291545189504373	0	0.0896860986547085	0	0.21505376344086	0	0	0.476190476190476	0	0	0	0	0.0970873786407767	0	0	0	0	0	0	0	0	0	0	0	0	0	0	0	0	0	0	0	0	0	0	0
629	pank1a	0	0	0	0	0	0	0	0	0	0	0	0	0	0	0	0.21505376344086	0	0	0	0	0	0	0	0	0	0	0	0	0	0	0	0	0	0	0	0	0	0	0	0	0	0	0	0	0	0	0
630	ugp2b	0	0	0	0	0	0	0	0	0	0	0	0	0	0	0	0.21505376344086	0.303030303030303	0	0	0	0	0	0	0	0	0	0	0	0	0	0	0	0	0	0	0	0	0	0	0	0	0	0	0	0	0	0
631	znf410	0	0	0	0	0	0	0	0	0	0	0	0	0	0	0	0	0	0	0.158730158730159	0	0	0	0	0	0	0	0	0	0	0	0	0	0	0	0	0	0	0	0	0	0	0	0	0	0	0	0
632	vps35	0	0	0	0.099009900990099	0	0	0	0	0	0	0	0.0291545189504373	0	0	0.422535211267606	0	0	0	0	0	0	0	0	0	0	0	0	0	0	0	0	0	0	0	0	0	0	0	0	0	0	0	0	0	0	0	0
633	cct8	0	0	0	0	0	0	0	0	0	0	0	0.087463556851312	0	0.0448430493273543	0	0.10752688172043	0	0	0.158730158730159	0	0	0	0	0	0.0225733634311512	0	0	0	0	0	0	0	0	0	0	0	0	0	0	0.0492610837438424	0	0	0	0	0	0	0
634	vezf1a	0	0	0	0.099009900990099	0	0	0	0	0	0	0	0.0291545189504373	0	0	0	0	0	0	0	0	0	0	0	0	0	0	0	0	0	0	0	0	0	0	0	0	0	0	0	0	0	0	0	0	0	0	0
635	cnot6a	0	0	0	0	0	0	0	0	0	0	0	0	0	0.0448430493273543	0.0938967136150235	0	0	0	0	0	0	0	0	0	0	0	0	0	0.0813008130081301	0	0	0	0	0	0	0	0	0	0.0970873786407767	0	0	0	0	0	0.0492610837438424	0	0
636	klhl24b	0	0	0	0	0	0	0	0	0	0	0	0	0	0	0	0	0.909090909090909	0	0	0	0	0	0	0	0	0	0	0	0	0	0	0	0	0	0	0	0	0	0	0	0	0	0	0	0	0	0
637	rcor2	0	0	0	0.033003300330033	0	0	0	0	0	0	0	0	0	0	0	0.10752688172043	0	0	0	0	0	0	0	0.194174757281553	0	0	0	0	0	0.171673819742489	0	0	0	0	0	0	0	0	0	0	0	0	0	0	0	0	0
638	eif2s3	0	0	0	0	0	0	0	0	0	0	0	0	0	0	0.0938967136150235	0	0	0	0	0	0	0.194174757281553	0	0	0.0451467268623025	0.0790513833992095	0	0.0429184549356223	0	0	0	0	0	0	0	0	0	0	0	0	0	0	0	0	0	0	0
639	hand2	0	0	0	0	0	0	0	0	0	0	0	0.0583090379008746	0	0.224215246636771	0.0938967136150235	1.18279569892473	0.303030303030303	0	0	0.0578034682080925	0	0	0	0.29126213592233	0.225733634311512	0.197628458498024	0	0	0	0.0858369098712446	0	0	0	0	0	0	0	0	0	0	0	0.0732600732600733	0	0	0	0	0
640	ip6k2a	0	0	0	0	0	0	0	0	0	0	0	0	0	0.134529147982063	0.234741784037559	0	0	0	0	0	0	0	0	0	0	0	0	0	0	0	0	0	0	0	0	0	0	0	0	0	0	0	0	0	0	0	0
641	znfl2a	0	0	0	0	0	0	0	0	0	0	0	0	0	0.0896860986547085	0	0	0	0	0	0	0	0	0	0	0	0	0	0	0	0	0	0	0	0	0	0	0	0	0	0	0	0	0	0	0	0	0
642	sh3bp5a	0	0	0	0	0	0	0	0	0	0	0	0	0	0	0	0	0	0	0	0.0578034682080925	0	0	0	0	0	0	0	0	0	0	0	0	0	0	0	0	0	0	0	0	0	0	0	0	0	0	0
643	mcl1b	0	0	0	0.033003300330033	0	0	0	0	0	0	0	0	0	0.0448430493273543	0.0469483568075117	0	0	0.303030303030303	0	0	0	0	0	0	0	0	0	0	0	0	0	0	0	0	0	0	0	0	0	0	0	0	0	0	0	0	0
644	csnk1da	0	0	0	0	0	0	0	0	0	0	0	0	0	0	0.0938967136150235	0	0	0	0	0	0	0	0	0.0970873786407767	0.0451467268623025	0	0	0	0	0	0	0	0	0	0	0	0.115606936416185	0	0	0	0	0	0	0	0	0	0
645	spred2b	0	0	0	0	0	0	0	0	0	0	0	0	0	0	0	0.32258064516129	0	0	0.158730158730159	0	0	0	0	0	0	0	0	0	0	0	0	0	0	0	0	0	0	0	0	0	0	0	0	0	0	0	0
646	epn2	0	0	0	0	0	0	0	0	0	0	0	0	0	0.179372197309417	0	0	0	0	0	0	0	0	0	0	0	0	0	0	0	0	0	0	0	0	0	0	0	0	0	0	0	0	0	0	0	0	0
647	brd7	0	0	0	0	0	0	0	0	0	0	0.141643059490085	0	0	0.0448430493273543	0	0.21505376344086	0	0	0	0	0	0	0	0	0	0	0	0	0.0813008130081301	0	0	0	0	0	0	0	0	0	0	0	0	0	0	0	0	0	0
648	arpc1a	0	0	0	0.033003300330033	0	0	0	0	0	0	0	0	0	0.358744394618834	0.0469483568075117	0.32258064516129	0	0	0.476190476190476	0.0578034682080925	0.377358490566038	0	0	0	0.135440180586907	0	0	0	0	0	0	0	0	0	0	0	0	0	0	0	0	0	0	0	0	0	0
649	mmp14b	0	0	0	0.033003300330033	0	0	0	0	0	0	0	0	0	0	0	0	0	0	0	0	0	0	0	0	0	0	0	0	0	0	0	0	0	0	0	0	0	0	0	0	0	0	0	0	0	0	0
650	snupn	0	0	0	0.033003300330033	0	0	0	0	0	0	0	0	0	0.0448430493273543	0	0	0	0	0	0	0	0	0	0	0	0	0	0	0	0	0	0	0	0	0	0	0	0	0	0	0	0	0	0	0	0	0
651	cacna1c	0	0	0	0	0	0	0	0	0	0	0	0.204081632653061	0	0.448430493273543	0.0938967136150235	0.752688172043011	0	0	0	0.173410404624277	0.188679245283019	0.194174757281553	0	0.29126213592233	0.0225733634311512	0	0	0	0	0	0	0	0	0	0	0	0	0	0	0	0	0	0	0	0	0	0
652	tspan7b	0	0	0	0	0	0	0	0	0	0	0	0	0	0.0448430493273543	0	0	0	0	0	0	0	0	0	0	0	0	0	0.0429184549356223	0	0	0	0	0	0	0	0	0	0	0	0	0	0	0	0	0	0	0
653	atp11a	0	0	0	0	0	0	0	0	0	0	0	0	0	0	0	0.32258064516129	0	0.606060606060606	0.317460317460317	0	0	0	0	0	0	0	0	0.0429184549356223	0	0	0	0	0	0	0	0	0	0	0	0	0	0	0	0	0	0	0
654	exoc3l2a	0	0	0	0	0	0	0	0	0	0	0	0	0	0.0448430493273543	0.0469483568075117	0.21505376344086	0	0	0	0	0	0	0	0	0.0451467268623025	0	0	0	0	0	0	0	0	0.176991150442478	0	0	0	0	0	0	0	0	0	0	0	0	0
655	unc45b	0.29126213592233	0	0	0	0	0	0	0	0	0	0	0	0	0.358744394618834	0	0.10752688172043	0	0	0	0	0.566037735849056	0.0970873786407767	0	0	0	0	0	0	0	0	0	0	0	0	0	0	0	0	0	0	0	0	0	0	0	0	0
656	bcl2l1	0	0	0	0	0	0	0	0	0	0	0	0	0	0	0.0938967136150235	0	0	0	0	0	0	0	0	0	0	0	0	0	0	0	0	0	0	0	0	0	0	0	0	0	0	0	0	0	0	0	0
657	fkbp4	0	0	0	0	0	0	0	0	0	0	0	0	0	0.0896860986547085	0	0.10752688172043	0	0	0	0	0	0	0	0	0	0	0	0	0	0.0429184549356223	0	0	0	0	0	0	0	0	0	0	0	0	0	0	0	0	0
658	trmt61a	0	0	0	0	0	0	0	0	0	0	0	0	0	0	0	0.21505376344086	0	0	0	0	0	0	0	0	0	0	0	0	0	0	0	0	0	0	0	0	0	0	0	0	0	0	0	0	0	0	0
659	myl6	0	0	0	0	0	0	0	0	0	0	0	0.0291545189504373	0	0	0	0	0	0	0	0	0	0	0	0	0.0451467268623025	0	0	0	0	0	0	0	0	0	0	0	0	0	0	0	0	0	0	0	0	0	0
660	pno1	0	0	0	0	0	0	0	0	0	0	0	0	0	0	0	0	0	0	0	0	0	0	0	0	0.203160270880361	0	0	0.0858369098712446	0	0	0	0	0	0	0	0	0	0	0	0	0	0	0	0	0.0492610837438424	0	0
661	arhgap12a	0	0	0	0	0	0	0	0	0	0	0	0	0	0	0	0	0	0	0	0	0	0	0	0	0.0225733634311512	0	0	0	0	0	0	0	0	0	0	0	0	0	0	0	0	0	0	0	0	0	0
662	brap	0	0	0	0	0	0	0	0	0	0	0	0	0	0.224215246636771	0	0	0	0	0.476190476190476	0	0	0	0	0	0	0	0	0	0	0	0	0	0	0	0	0	0	0	0	0	0	0	0	0	0	0	0
663	slc25a24	0	0	0	0.066006600660066	0	0	0	0	0	0	0	0	0	0	0	0.10752688172043	0	0	0	0	0	0	0	0	0	0	0	0	0	0	0	0	0	0	0	0	0	0	0	0	0	0	0	0	0	0	0
664	kifap3a	0	0	0	0	0	0	0	0	0	0	0.028328611898017	0	0	0.224215246636771	0	0	0	0	0	0	0.377358490566038	0	0	0	0.0677200902934537	0	0	0	0	0	0	0	0	0	0	0	0	0	0	0	0	0	0	0	0	0	0
665	fign	0	0	0	0	0	0	0	0	0	0	0	0	0	0	0	0	0	0	0	0	0	0	0	0.29126213592233	0	0	0	0.0429184549356223	0	0	0	0	0	0	0	0	0	0	0	0	0	0	0	0	0	0	0
666	snx3	0	0	0	0	0	0	0	0	0	0	0	0	0	0	0	0.10752688172043	0	0	0.317460317460317	0	0	0	0	0.194174757281553	0.090293453724605	0	0	0	0	0	0.150375939849624	0	0	0	0	0	0	0	0	0	0	0	0	0	0	0	0
667	apeh	0	0	0	0	0	0	0	0	0	0	0	0	0	0	0.28169014084507	0	0	0	0	0	0	0	0	0	0	0	0	0	0	0	0	0	0	0	0	0	0	0	0	0	0	0	0	0	0	0	0
668	paip2b	0	0	0	0.066006600660066	0	0	0.0619195046439629	0	0	0	0	0	0	0	0	0.537634408602151	0	0	0	0.115606936416185	0	0	0	0	0	0.0395256916996047	0	0	0	0.0429184549356223	0	0	0	0	0	0	0	0	0	0	0	0	0	0	0	0	0
669	ranbp3a	0	0	0	0	0	0	0	0	0	0	0	0	0	0	0	0.10752688172043	0	0	0	0.115606936416185	0	0	0	0	0	0	0	0	0	0	0	0	0	0	0	0	0	0	0	0	0	0	0	0	0	0	0
670	atp6ap2	0	0	0	0	0	0	0	0	0	0	0	0	0	0	0	0.10752688172043	0	0	0.317460317460317	0	0.188679245283019	0	0	0	0	0	0	0	0	0	0	0	0	0	0	0	0	0	0	0	0	0	0	0	0	0	0
671	ube2na	0	0	0	0	0	0	0	0	0	0	0	0.0291545189504373	0	0.62780269058296	0	0.21505376344086	0	0	0	0	1.32075471698113	0	0	0	0.0225733634311512	0	0	0	0	0	0	0	0	0	0	0	0	0	0	0	0	0	0	0	0	0	0
672	dldh	0	0	0	0	0	0	0	0	0	0.0492610837438424	0	0.0291545189504373	0	0.358744394618834	0.0469483568075117	0.10752688172043	0	0	0.158730158730159	0.115606936416185	0	0	0	0.388349514563107	0.0225733634311512	0	0	0	0	0	0	0	0	0	0	0	0	0	0	0	0	0	0	0	0	0	0
673	marcksb	0	0	0	0.264026402640264	0	0	0	0	0	0	0	0	0	0.134529147982063	0	0	0	0	0	0.23121387283237	0	0	0	0.0970873786407767	0.158013544018059	0	0	0.429184549356223	0	0	0	0.0411522633744856	0	0	0	0	0	0	0	0	0	0	0	0	0	0	0
674	bokb	0	0	0	0	0	0	0	0	0	0	0	0	0	0	0	0	0	0	0	0	0.377358490566038	0.0970873786407767	0	0	0	0	0	0	0	0	0	0	0	0	0	0	0	0	0	0	0	0	0	0	0	0	0
675	glud1a	0	0	0	0	0	0	0	0	0	0	0	0	0	0.269058295964126	0	0	0	0	0	0	0	0	0	0	0	0	0	0	0	0	0	0	0	0	0	0	0	0	0	0	0	0	0	0	0	0.0380228136882129	0
676	hsf1	0	0	0	0	0	0	0	0	0	0	0	0	0	0	0	0	0	0	0	0	0.188679245283019	0	0	0	0	0	0	0	0	0	0	0	0	0	0	0	0	0	0	0	0	0	0	0	0	0	0
677	neu1	0	0	0	0	0	0	0	0	0	0	0	0	0	0	0.0469483568075117	0.10752688172043	0	0	0	0	0	0	0	0	0	0	0	0	0	0	0	0	0	0	0	0	0	0	0	0	0	0	0	0	0	0	0
678	hmbsa	0	0	0	0	0	0	0	0	0	0	0	0.0291545189504373	0	0.134529147982063	0	0.10752688172043	0	0	0	0.173410404624277	0	0	0.158730158730159	0	0	0	0	0	0	0	0	0	0	0	0	0	0	0	0	0	0	0	0	0	0	0	0
679	rap1b	0	0	0	0	0	0	0	0	0	0	0.028328611898017	0.0291545189504373	0	0.403587443946188	0.0938967136150235	1.29032258064516	0	0	0.634920634920635	0.23121387283237	0	0	0	0.388349514563107	0.0677200902934537	0	0	0	0	0	0	0	0	0	0	0	0	0	0	0	0	0	0	0	0	0	0.134048257372654
680	usp28	0	0	0	0	0	0	0	0	0	0	0	0	0	0	0	0	0	0	0	0	0	0	0	0.0970873786407767	0	0	0	0	0	0	0	0	0	0	0	0	0	0	0	0	0	0	0	0	0	0	0
681	hprt1	0	0	0	0	0	0	0	0	0	0	0	0	0	0	0.0938967136150235	0.10752688172043	0	0	0	0	0	0	0	0	0	0	0	0	0	0	0	0	0	0	0	0	0	0	0	0	0	0	0	0	0	0	0
682	msxb	0	0	0	0	0	0	0	0	0	0	0	0	0	0	0	0	0	0	0	0	0	0	0	0	0.0225733634311512	0	0	0	0	0	0	0	0	0	0	0	0	0	0	0	0	0	0	0	0	0	0
683	sec11a	0	0	0	0	0	0	0	0	0	0	0	0	0	0.269058295964126	0	0	0	0	0	0.0578034682080925	0.188679245283019	0	0	0.0970873786407767	0	0.0790513833992095	0	0.0429184549356223	0	0.128755364806867	0	0	0	0	0	0	0	0	0	0	0	0	0	0	0	0	0
684	rtf1	0	0	0	0.099009900990099	0	0	0	0	0	0	0	0	0	0.0448430493273543	0	0.21505376344086	0	0	0	0	0	0	0	0.0970873786407767	0	0	0	0	0.16260162601626	0	0	0	0	0	0	0	0	0	0	0	0	0	0	0	0	0	0
685	pofut1	0	0	0	0	0	0	0	0	0	0	0	0	0	0	0	0.21505376344086	0	0	0	0	0	0	0	0	0	0	0	0	0	0	0	0	0	0	0	0	0	0	0	0	0	0	0	0	0	0	0
686	mdn1	0	0	0	0.066006600660066	0	0	0	0	0	0	0	0	0	0	0	0	0	0	0	0	0	0	0	0	0	0	0	0	0	0	0	0	0	0	0	0	0	0	0	0	0	0	0	0	0	0	0
687	golga1	0	0	0	0	0	0	0	0	0	0	0	0	0	0	0	0	0	0	0	0	0	0	0	0	0	0	0	0	0	0	0	0	0	0	0	0	0	0	0	0	0	0	0	0	0.0492610837438424	0	0
688	casq2	0	0	0	0.165016501650165	0	0	0	0	0.075187969924812	0	0	0	0	0.269058295964126	0.234741784037559	1.93548387096774	0.606060606060606	1.21212121212121	0	0	0.188679245283019	0.388349514563107	0	0	0.0451467268623025	0	0	0	0	0	0	0	0	0	0	0	0	0	0	0	0	0	0	0	0	0	0
689	sh3glb2a	0	0	0	0	0	0	0	0	0	0	0	0	0	0	0.0469483568075117	0.21505376344086	0	0	0	0	0	0	0	0	0	0	0	0	0	0	0	0	0	0	0	0	0	0	0	0	0	0	0	0	0	0	0
690	pdia6	0	0	0	0	0	0	0	0	0	0	0	0	0	0	0	0	0	0	0	0	0	0	0	0	0.0677200902934537	0	0	0	0	0	0	0	0	0	0	0	0	0	0	0	0	0	0	0	0	0	0
691	ankrd28b	0	0	0	0	0	0	0	0	0	0	0	0	0	0	0	0	0	0	0	0	0	0.194174757281553	0	0.0970873786407767	0	0	0	0	0	0	0	0	0	0	0	0	0	0	0	0	0.0699300699300699	0	0	0	0	0	0
692	tnikb	0	0	0	0.066006600660066	0	0	0	0	0	0	0	0	0	0	0	0	0	0	0	0	0	0	0	0	0	0	0	0	0	0	0	0	0	0	0	0	0	0	0	0	0	0	0	0.23121387283237	0	0	0
693	serinc1	0	0	0	0.066006600660066	0	0	0	0	0	0	0	0.087463556851312	0	0	0.0938967136150235	0.10752688172043	0	0	0	0	0.377358490566038	0	0	0.0970873786407767	0	0	0	0.0858369098712446	0.0813008130081301	0	0	0	0	0	0	0	0	0	0	0	0	0	0	0	0	0	0
694	sele	0	0	0	0	0	0	0	0	0	0	0	0	0	0	0.140845070422535	0.21505376344086	0	0	0	0	0	0	0	0	0	0	0	0	0	0	0	0	0	0	0	0	0	0	0	0	0	0	0	0	0	0	0
695	tp53bp2a	0	0	0	0	0	0	0	0	0	0	0	0.0583090379008746	0	0	0.0469483568075117	0	0	0	0	0	0.754716981132075	0	0	0.0970873786407767	0.0225733634311512	0	0	0	0.0813008130081301	0	0	0	0	0	0	0	0	0	0	0	0	0	0	0	0	0	0
696	ppp1r13bb	0	0	0	0	0	0	0	0	0	0	0	0	0	0.179372197309417	0	0	0	0	0	0	0	0	0	0.0970873786407767	0.0451467268623025	0	0	0	0	0	0	0	0	0	0	0	0	0	0	0	0	0	0	0	0	0	0
697	mob1ba	0	0	0	0	0	0	0	0	0	0	0	0	0	0.0448430493273543	0	0.21505376344086	0	0	0	0	0	0	0.158730158730159	0	0	0	0	0	0	0	0	0	0	0	0	0	0	0	0	0	0	0	0	0	0	0	0
698	ctr9	0	0	0	0	0	0	0	0	0	0	0	0	0	0	0	0.32258064516129	0	0	0	0	0	0	0	0	0	0	0	0	0	0	0	0	0	0	0	0	0	0	0	0	0	0	0	0	0	0	0
699	zfand1	0	0	0	0	0	0	0	0	0	0	0	0	0	0	0	0.10752688172043	0	0	0	0	0	0	0	0	0	0	0	0	0	0	0	0	0	0	0	0	0	0	0	0	0	0	0	0	0	0	0
700	COL16A1	0	0	0	0	0	0	0	0	0	0	0	0	0	0	0	0	0	0	0	0	0	0	0	0	0.0451467268623025	0	0	0	0	0	0	0	0	0	0	0	0	0	0	0	0	0	0	0	0	0	0
701	ppiaa	0	0	0	0.759075907590759	0	0	0	0	0	0	0.198300283286119	0.262390670553936	0	1.34529147982063	0.845070422535211	3.11827956989247	0	1.51515151515152	0.793650793650794	0.69364161849711	0.943396226415094	0.194174757281553	0	1.2621359223301	1.28668171557562	0.118577075098814	0.697674418604651	0.729613733905579	0.813008130081301	0	0	0.0411522633744856	0	0	0.115606936416185	0.34965034965035	0.0578034682080925	0	0	0	0	0	0	0	0	0	0
702	tmem180	0	0	0	0	0	0	0	0	0	0	0	0	0	0	0	0	0	0	0	0	0	0	0	0.0970873786407767	0	0	0	0	0	0	0	0	0	0	0	0	0	0	0	0	0	0	0	0	0	0	0
703	tom1l2	0	0	0	0	0	0	0	0	0	0	0	0	0	0.0448430493273543	0	0.21505376344086	0	0	0	0	0	0	0	0	0	0	0	0	0	0	0	0	0	0	0	0	0	0	0	0	0	0	0	0	0	0	0
704	etfb	0	0	0	0	0	0	0	0	0	0	0	0.0291545189504373	0	0.134529147982063	0.0938967136150235	0.10752688172043	0	0	0	0	0	0	0	0.0970873786407767	0	0	0	0	0	0	0	0	0	0	0	0	0	0	0	0	0	0	0	0	0	0	0
705	C17H14orf166	0	0	0	0	0	0	0	0	0	0	0	0.0291545189504373	0	0	0	0.21505376344086	0	0	0	0	0.377358490566038	0	0	0	0.18058690744921	0	0	0	0	0	0	0	0	0	0	0	0	0	0	0	0	0	0	0	0	0	0
706	FAR2	0	0	0	0	0	0	0	0	0	0	0	0	0	0	0	0.21505376344086	0	0	0	0	0	0.29126213592233	0	0	0	0	0	0	0	0	0	0	0	0	0	0	0	0	0	0	0	0	0	0	0	0	0
707	zgc.136439	0	0	0	0	0	0	0	0	0	0	0	0	0	0	0	0	0	0	0	0	0	0	0	0	0	0	0	0.128755364806867	0	0	0	0	0	0	0	0	0	0	0	0	0	0	0	0	0	0	0
708	ppm1da	0	0	0	0	0	0	0	0	0	0	0	0	0	0.0448430493273543	0	0	0	0	0.317460317460317	0	0	0	0	0.194174757281553	0	0	0	0	0	0	0	0	0	0	0	0	0	0	0	0	0	0	0	0	0	0	0
709	rpl15	0	0	0	0.066006600660066	0	0	0	0	0.075187969924812	0	0.028328611898017	0.0291545189504373	0.0469483568075117	0.538116591928251	0.28169014084507	1.50537634408602	0.606060606060606	1.51515151515152	0.317460317460317	0.635838150289017	0.188679245283019	0.485436893203883	0.793650793650794	1.16504854368932	0.609480812641084	0.158102766798419	0	0.0858369098712446	0.16260162601626	0	0	0.0411522633744856	0	0	0	0	0	0	0	0	0	0	0	0	0.0985221674876847	0	0
710	dusp8a	0	0	0	0.066006600660066	0	0	0	0	0	0	0	0	0	0	0	0	0	0	0	0	0	0	0	0	0.0225733634311512	0	0	0	0	0	0	0.123456790123457	0	0	0	0	0	0	0	0	0	0	0	0	0	0	0
711	aif1l	0	0	0	0	0	0	0	0	0	0	0	0	0	0.0448430493273543	0	0	0	0	0	0	0	0	0	0	0.0451467268623025	0	0	0	0	0	0	0	0	0	0	0	0	0	0	0	0	0	0	0	0	0	0
712	txndc5	0	0	0	0.033003300330033	0	0	0	0	0	0	0	0	0	0	0.0938967136150235	0	0	0	0	0	0	0	0	0	0.0225733634311512	0.158102766798419	0	0	0	0	0	0	0	0	0	0	0	0	0	0	0	0	0	0	0	0	0
713	caprin1a	0	0	0	0	0	0	0	0	0	0	0	0	0	0	0	0.32258064516129	0	0	0	0	0	0	0	0	0	0	0	0.128755364806867	0	0	0	0	0	0	0	0	0	0	0	0	0	0	0	0	0	0	0
714	atg3	0	0	0	0	0	0	0	0	0	0	0	0.0291545189504373	0	0	0	0	0	0	0	0	0	0	0	0	0	0	0	0	0	0	0	0	0	0	0	0	0	0	0	0	0	0	0	0	0	0	0
715	npl	0	0	0	0	0	0	0	0	0	0	0	0.0583090379008746	0	0	0	0	0	0	0.158730158730159	0	0	0	0	0	0	0	0	0	0	0	0	0	0	0	0	0	0	0	0	0	0	0	0	0	0	0	0
716	vcanb	0	0	0	0	0	0	0	0	0	0	0	0	0	0.269058295964126	0.234741784037559	0.32258064516129	0	0	0	0	0	0	0	0	0.090293453724605	0.158102766798419	0	0	0.0813008130081301	0	0	0	0	0	0	0	0	0	0	0	0	0	0	0	0	0	0
717	mef2cb	0	0	0	0	0	0	0	0	0	0	0	0	0	0.0896860986547085	0	0.21505376344086	0	0	0	0	0	0	0	0.485436893203883	0.0451467268623025	0.0395256916996047	0	0	0	0	0	0	0	0	0	0	0	0	0	0	0	0	0	0	0	0	0
718	tmem30c	0	0	0	0	0	0	0	0	0	0	0	0.0583090379008746	0	0	0	0	0	0	0	0	0	0	0	0	0	0	0	0	0	0	0	0	0	0	0	0	0	0	0	0	0	0	0	0	0	0	0
719	atp5g3b	0	0	0	0.099009900990099	0	0	0	0	0	0	0	0	0.328638497652582	0.403587443946188	0.28169014084507	1.72043010752688	0	0	0.317460317460317	0.346820809248555	0.188679245283019	0.485436893203883	0	0.194174757281553	0.112866817155756	0.0395256916996047	0.465116279069767	0	0	0.214592274678112	0	0	0	0	0	0	0	0	0	0	0	0.0366300366300366	0	0	0	0	0
720	ppardb	0	0	0	0	0	0	0	0	0	0	0	0	0	0	0	0	0	0	0	0	0	0	0	0	0	0	0	0	0	0.0429184549356223	0	0	0	0	0	0	0	0	0	0	0	0	0	0	0	0	0
721	arf1	0	0	0	0	0	0	0	0	0	0	0	0.0291545189504373	0	0.31390134529148	0.140845070422535	0.10752688172043	0	0	0	0	0.377358490566038	0	0	0.194174757281553	0.135440180586907	0	0	0	0	0	0	0	0	0	0	0	0	0	0	0	0	0	0	0	0	0	0
722	syne1a	0	0	0	0	0	0	0	0	0	0	0	0	0	0.0448430493273543	0	0.43010752688172	0	0	0	0	0	0	0	0	0.0225733634311512	0	0	0	0	0	0	0	0	0	0	0	0	0	0	0	0	0	0	0	0	0	0
723	slmo2	0	0	0	0	0	0	0	0	0	0	0	0	0	0.0896860986547085	0.0469483568075117	0	0	0	0	0.0578034682080925	0	0	0	0	0	0	0	0	0	0	0	0	0	0	0	0	0	0	0	0	0	0	0	0	0	0	0
724	wls	0	0	0	0	0	0	0	0	0	0	0	0	0	0.0896860986547085	0.0938967136150235	0.43010752688172	0	0	0	0	0	0.194174757281553	0	0.388349514563107	0.0451467268623025	0.237154150197628	0	0	0	0	0	0	0	0	0	0	0	0	0	0	0	0	0	0	0	0	0
725	ubr4	0	0	0	0	0	0	0	0	0	0	0	0	0	0	0	0	0	0	0.476190476190476	0.0578034682080925	0	0	0	0	0	0	0	0.0429184549356223	0.0813008130081301	0	0	0	0	0	0	0	0	0	0	0	0	0	0	0	0	0	0
726	wrap73	0	0	0	0	0	0	0	0	0	0	0	0	0	0	0	0	0	0	0	0	0	0	0	0	0.0677200902934537	0	0	0	0	0	0	0	0	0	0	0	0	0	0	0	0	0	0	0	0	0	0
727	papola	0	0	0	0	0	0	0	0	0	0	0.028328611898017	0	0	0.0448430493273543	0	0	0	1.21212121212121	0.476190476190476	0	0	0.194174757281553	0	0.194174757281553	0.0225733634311512	0	0	0	0	0	0	0	0	0	0	0	0	0	0	0	0	0	0	0	0	0	0
728	nr1d2b	0	0	0	0	0	0	0	0	0	0	0	0	0	0	0	0	0	0	0	0	0	0	0	0.0970873786407767	0	0	0	0	0	0	0	0	0	0	0	0	0	0	0	0	0	0	0	0	0	0	0
729	ccnc	0	0	0	0	0	0	0	0	0	0	0	0.0291545189504373	0	0	0	0.21505376344086	0	0.303030303030303	0	0.173410404624277	0	0	0	0	0	0	0	0	0	0	0	0	0	0	0	0	0	0	0	0	0	0	0	0	0	0	0
730	UTS2R	0	0	0	0	0	0	0	0	0	0	0	0	0	0.0896860986547085	0	0	0	0	0	0	0	0	0	0	0	0	0	0	0	0	0	0	0	0	0	0	0	0	0	0	0	0	0	0	0	0	0
731	unc119.1	0	0	0	0	0	0	0	0	0	0	0	0	0	0	0	0	0	0	0	0	0.188679245283019	0	0	0	0	0	0	0	0	0	0	0	0	0	0	0	0	0	0	0	0	0	0	0	0	0	0
732	zgc.73075	0	0	0	0.066006600660066	0	0	0	0	0	0	0	0	0	0	0	0	0	0	0	0	0	0	0	0	0	0	0	0	0	0	0	0	0	0	0	0	0	0	0	0	0	0	0	0	0	0	0
733	psmb1	0	0	0	0.066006600660066	0	0	0	0	0	0	0	0	0	0.0896860986547085	0.140845070422535	0	0	0	0	0.0578034682080925	0	0.0970873786407767	0	0.388349514563107	0	0	0.232558139534884	0	0	0	0	0	0	0	0	0	0	0	0	0	0	0	0	0	0	0	0
734	fgfr1op2	0	0	0	0	0	0	0	0	0	0	0	0	0	0	0	0.10752688172043	0	0	0	0	0	0	0	0	0	0	0	0	0	0	0	0	0	0	0	0	0	0	0	0	0	0	0	0	0	0	0
735	med27	0	0	0	0	0	0	0	0	0	0	0	0	0	0.0448430493273543	0	0	0	0	0	0	0	0	0	0	0	0	0	0	0	0	0	0	0	0	0	0	0	0	0	0	0	0	0	0	0	0	0
736	ppa2	0	0	0	0	0	0	0	0	0	0	0	0	0	0	0	0	0	0	0	0	0	0	0	0	0.0677200902934537	0	0	0	0	0	0	0	0	0	0	0	0	0	0	0	0	0	0	0	0	0	0
737	daam1b	0	0	0	0	0	0	0	0	0	0	0	0.087463556851312	0	0	0.0469483568075117	0.21505376344086	0	0.606060606060606	0.158730158730159	0	0	0.0970873786407767	0	0	0	0	0	0	0	0	0	0	0	0	0	0	0	0	0	0	0	0	0	0	0	0	0
738	llgl1	0	0	0	0	0	0	0	0	0	0	0	0	0	0	0	0	0	0	0	0	0	0	0	0	0	0.0395256916996047	0	0	0	0	0	0	0	0	0	0	0	0	0.29126213592233	0	0	0	0	0	0	0	0
739	twf2b	0	0	0	0	0	0	0	0	0	0	0	0	0	0	0.28169014084507	0	0	0	0	0	0	0	0	0	0	0	0	0	0	0	0	0	0	0	0	0	0	0	0	0	0	0	0	0	0	0	0
740	gigfy2	0	0	0	0	0	0	0	0	0	0	0	0	0	0	0	0.21505376344086	0	0	0	0	0	0	0	0	0.0451467268623025	0	0	0	0	0	0	0	0	0	0	0	0	0	0	0	0	0	0	0	0	0	0
741	ppp1r7	0	0	0	0	0	0	0	0	0	0	0	0	0	0.179372197309417	0	0.10752688172043	0	0.303030303030303	0	0	0	0	0	0	0	0	0	0	0.0813008130081301	0	0	0	0	0	0	0	0	0	0	0	0	0	0	0	0	0	0
742	sf3b6	0	0	0	0	0	0	0	0	0	0	0	0	0.140845070422535	0	0.187793427230047	0.10752688172043	0	0	0	0	0	0	0	0	0.0451467268623025	0	0	0	0.0813008130081301	0	0	0	0	0	0	0	0	0	0	0	0	0	0	0	0	0	0
743	zc3h11a	0	0	0	0	0	0	0	0	0	0	0	0	0	0	0	0	0	0	0	0.0578034682080925	0	0	0	0	0	0	0	0	0	0	0	0	0	0	0	0	0	0	0	0	0	0	0	0	0	0	0
744	srek1	0	0	0	0	0	0	0	0	0	0	0	0	0	0	0	0	0	0	0	0	0	0	0	0.0970873786407767	0	0	0	0	0	0	0	0	0	0	0	0	0	0	0	0	0	0	0	0	0	0	0
745	ppme1	0	0	0	0	0	0	0	0	0	0	0	0	0	0.0448430493273543	0	0	0	0	0	0	0	0	0	0	0	0	0	0	0	0	0	0	0	0	0	0	0	0	0	0	0	0	0	0	0	0	0
746	mcl1a	0	0	0	0	0	0	0	0	0	0	0	0	0	0.0896860986547085	0	0.10752688172043	0	0.303030303030303	0	0	0	0	0	0	0.0225733634311512	0	0	0	0	0	0	0	0	0	0	0	0	0	0	0	0	0	0	0	0	0	0
747	myh11a	0	0	0	0	0	0	0	0	0	0	0	0	0	0.0896860986547085	0	0	0	0	0	0	0	0	0	0	0	0	0	0	0	0	0	0	0	0	0	0	0	0	0	0	0	0	0	0	0	0	0
748	hdlbpa	0	0	0	0.066006600660066	0	0	0	0	0	0	0	0	0.0469483568075117	0.0896860986547085	0.0469483568075117	0.10752688172043	0	0	0.634920634920635	0	0	0.0970873786407767	0	0	0.0451467268623025	0.118577075098814	0	0.0858369098712446	0	0	0	0	0	0	0	0	0	0	0	0	0	0	0	0	0	0	0
749	dcps	0	0	0	0	0	0	0	0	0	0	0	0	0	0	0	0	0	0	0	0	0	0.388349514563107	0	0	0	0	0	0	0	0	0	0	0	0	0	0	0	0	0	0	0	0	0	0	0	0	0
750	ddx55	0	0	0	0	0	0	0	0	0	0	0	0	0	0	0.0938967136150235	0	0	0	0	0	0	0	0	0	0	0	0	0	0	0	0	0	0	0	0	0	0	0	0	0	0	0	0	0	0	0	0
751	snrpc	0	0	0	0	0	0	0	0	0	0	0.113314447592068	0	0	0	0.0938967136150235	0	0	0	0	0	0.754716981132075	0.0970873786407767	0	0	0	0	0	0	0	0	0	0	0	0	0	0	0	0	0	0	0	0	0	0	0	0	0
752	ier5	0	0	0	0	0	0	0	0	0	0	0.056657223796034	0	0	0.134529147982063	0	0.10752688172043	0	0	0	0.173410404624277	0.188679245283019	0	0	0	0.0225733634311512	0	0	0	0	0.0858369098712446	0	0	0	0	0	0	0	0	0	0	0	0	0	0	0	0	0
753	rnf114	0	0	0	0	0	0	0	0	0	0	0	0	0	0.0896860986547085	0.0938967136150235	0	0	0	0	0	0	0	0	0	0.18058690744921	0	0	0	0	0	0	0	0	0	0	0	0	0	0	0	0	0	0	0	0	0	0
754	znf385a	0	0	0	0.099009900990099	0	0	0	0	0	0	0	0	0	0	0	0	0	0	0	0	0	0.0970873786407767	0	0	0	0	0	0	0	0	0	0	0	0	0	0	0	0	0	0	0	0	0	0	0	0	0
755	slc38a5a	0	0	0	0	0	0	0	0	0	0	0	0	0	0	0.0938967136150235	0	0	0	0	0	0	0	0	0	0	0	0	0	0	0	0	0	0	0	0	0	0	0	0	0	0	0	0	0	0	0	0
756	micu2	0	0	0	0	0	0	0	0	0	0	0	0.0291545189504373	0	0.179372197309417	0	0	0	0	0	0	0	0	0	0	0	0	0	0	0	0	0	0	0	0	0	0	0	0	0	0	0	0	0	0	0	0	0
757	cdc6	0	0	0	0	0	0	0	0	0	0	0	0	0	0.0896860986547085	0.0938967136150235	0	0	0	0	0	0	0	0	0	0	0	0	0	0	0	0	0	0	0	0	0	0	0	0	0	0	0	0	0	0	0	0
758	edf1	0	0	0	0	0	0	0	0	0	0	0	0	0	0.403587443946188	0.0938967136150235	0.32258064516129	0	0	0	0.289017341040462	0	0.388349514563107	0	0	0.135440180586907	0	0	0	0	0	0	0	0	0	0	0	0	0	0.0970873786407767	0	0	0	0	0	0	0	0
759	med14	0	0	0	0.099009900990099	0	0	0	0	0	0	0	0	0	0	0	0	0	0	0	0	0	0	0	0	0	0	0	0	0	0	0	0	0	0	0	0	0	0	0	0	0	0	0	0	0	0	0
760	icn	0	0	0	0.132013201320132	0	0	0	0	0	0.0492610837438424	0.169971671388102	0.0583090379008746	0	1.12107623318386	0.892018779342723	1.0752688172043	0	0.303030303030303	0.317460317460317	0.404624277456647	0	0.58252427184466	0	0.0970873786407767	0.225733634311512	0.474308300395257	0.465116279069767	0.0429184549356223	0.16260162601626	0.0429184549356223	0.075187969924812	0	0	0	0	0	0.346820809248555	0	0	0	0	0	0	0	0.0492610837438424	0	0
761	fam199x	0	0	0	0	0	0	0	0	0	0	0	0.0291545189504373	0	0	0	0	0	0	0	0	0	0.0970873786407767	0	0	0.0225733634311512	0	0	0	0	0	0	0	0	0	0	0	0	0	0	0	0	0	0	0	0	0	0
762	gna11a	0	0	0	0	0	0	0	0	0	0	0	0	0	0	0	0	0	0	0	0	0	0	0	0	0	0.0395256916996047	0	0	0	0	0	0	0	0	0	0	0	0	0	0	0	0	0	0	0	0	0
763	qki2	0	0	0	0	0	0	0	0	0	0	0	0	0	0.0896860986547085	0.0469483568075117	1.0752688172043	0	0.606060606060606	0	0.46242774566474	0	0	0	0.29126213592233	0.0677200902934537	0	0	0	0	0	0	0	0	0	0	0	0	0	0	0	0	0	0	0	0	0	0
764	grpel1	0	0	0	0	0	0	0	0	0	0	0	0	0	0.179372197309417	0	0	0	0	0	0	0	0	0	0	0	0	0	0	0	0	0	0	0	0	0	0	0	0	0	0	0	0	0	0	0	0	0
765	cmtm7	0	0	0	0	0	0	0	0	0	0	0	0	0	0	0	0.21505376344086	0	0	0	0	0	0	0	0	0	0.118577075098814	0	0	0	0	0	0	0	0	0	0	0	0	0	0	0	0	0	0	0	0	0
766	engase	0	0	0	0	0	0	0	0	0	0	0	0	0	0	0	0.10752688172043	0	0	0	0	0	0	0	0	0	0	0	0	0	0	0	0	0	0	0	0	0	0	0	0	0	0	0	0	0	0	0
767	dnm1a	0	0	0	0	0	0	0	0	0	0	0	0	0	0	0	0	0	0	0	0	0	0	0	0	0.0451467268623025	0	0	0	0	0	0	0	0	0	0	0	0	0	0	0	0	0	0	0	0	0	0
768	ufd1l	0	0	0	0	0	0	0	0	0	0.0492610837438424	0	0	0	0	0	0.10752688172043	0	0	0	0	0	0	0	0	0	0	0	0	0	0	0	0	0	0	0	0	0	0	0	0	0	0	0	0	0	0	0
769	ndrg3b	0	0	0	0	0	0	0	0	0.225563909774436	0	0	0	0	0	0	0	0	0	0	0	0	0	0	0	0	0	0	0	0	0	0	0	0	0	0	0	0	0	0	0	0	0	0	0	0	0	0
770	adam9	0	0	0	0	0	0	0	0	0	0	0	0	0	0	0	0	0	0	0	0	0	0	0	0	0.0451467268623025	0	0	0	0	0	0	0	0	0	0	0	0	0	0	0	0	0	0	0	0	0	0
771	nup133	0	0	0	0	0	0	0	0	0	0	0	0	0	0	0	0.10752688172043	0	0	0	0	0	0	0	0	0	0	0	0	0	0	0	0	0	0	0	0	0	0	0	0	0	0	0	0	0	0	0
772	rbfox3	0	0	0	0	0	0	0	0	0	0	0	0	0	0	0	0	0	0	0	0	0	0	0	0	0	0	0	0	0	0	0	0	0	0	0	0	0	0	0	0	0	0	0	0	0.197044334975369	0	0
773	p4ha2	0	0	0	0	0	0	0	0	0	0	0	0	0	0.0448430493273543	0	0	0	0.909090909090909	0	0	0	0	0	0	0.0451467268623025	0	0	0	0	0	0	0	0	0	0	0	0	0	0	0	0	0	0	0	0	0	0
774	slc1a6	0	0	0	0	0	0	0	0	0	0	0	0	0	0	0	0	0	0	0.158730158730159	0	0	0	0	0	0	0	0	0	0	0	0	0	0	0	0	0	0	0	0	0	0	0	0	0	0	0	0
775	pank1b	0	0	0	0	0	0	0	0	0	0	0	0	0	0.224215246636771	0	0	0	0	0	0	0	0.194174757281553	0	0.29126213592233	0.0225733634311512	0.158102766798419	0	0	0	0	0	0	0	0	0	0	0	0	0	0	0	0	0	0	0	0	0
776	bri3bp	0	0	0	0	0	0	0	0	0.075187969924812	0	0	0	0	0.0448430493273543	0	0	0	0	0	0	0	0	0	0	0	0	0.232558139534884	0	0	0	0	0	0	0	0	0	0	0	0	0	0	0	0	0	0	0	0
777	ndufb8	0	0	0	0	0	0	0	0	0	0	0	0	0	0.0448430493273543	0.0938967136150235	0	0.303030303030303	0	0	0	0.377358490566038	0	0	0	0.135440180586907	0	0	0	0	0	0	0	0	0	0	0	0	0	0	0	0	0	0	0	0	0	0
778	dacha	0	0	0	0	0	0	0	0	0	0	0	0	0	0	0.0938967136150235	0.32258064516129	0	0	0	0	0	0	0	0	0	0	0	0	0	0	0	0	0	0.0884955752212389	0	0	0	0	0	0	0	0	0	0	0	0	0
779	ldb1a	0	0	0	0	0	0	0	0	0	0	0	0	0	0.0896860986547085	0	0	0	0	0.158730158730159	0	0	0	0	0	0	0	0	0	0	0	0	0	0	0	0	0	0	0	0	0	0	0	0	0	0	0	0
780	atp5a1	0	0	0	0.099009900990099	0	0	0	0	0	0	0	0	0	0.582959641255605	0.187793427230047	0.32258064516129	1.21212121212121	0.303030303030303	0	0	0	0.776699029126214	0.634920634920635	0.0970873786407767	0.225733634311512	0.0395256916996047	0	0	0	0	0	0	0	0	0	0	0	0	0	0	0	0	0	0	0	0	0
781	abi1a	0	0	0	0	0	0	0	0	0	0	0	0.087463556851312	0	0.179372197309417	0	0.645161290322581	0	0	0	0.115606936416185	0	0	0	0	0	0	0	0	0	0	0	0	0	0	0	0	0	0	0	0	0	0	0	0	0	0	0
782	rps15a	0	0	0	0.066006600660066	0	0	0	0	0	0	0.28328611898017	0.116618075801749	0	1.25560538116592	0.610328638497653	0.43010752688172	0	0	0	0.115606936416185	0	0.0970873786407767	0	0.485436893203883	0.338600451467269	0.316205533596838	0	0.128755364806867	0.0813008130081301	0	0	0	0	0	0	0	0	0	0	0.0492610837438424	0	0	0	0	0	0	0
783	asap2a	0	0	0	0	0	0	0	0	0	0	0	0	0	0	0	0	0	0.303030303030303	0	0	0	0	0	0	0	0	0	0	0	0	0	0	0	0	0	0	0	0	0	0	0	0	0	0	0	0	0
784	eif4bb	0	0	0	0	0	0	0	0	0	0	0	0	0	0.134529147982063	0	0	0	0	0	0	0	0	0	0	0.112866817155756	0.0395256916996047	0	0	0	0.0858369098712446	0	0	0	0	0	0	0	0	0	0	0	0	0	0	0	0	0
785	rpl22l1	0	0	0	0.264026402640264	0	0	0	0	0	0	0	0.0583090379008746	0	0.62780269058296	0	0.43010752688172	0	0	0	0.115606936416185	0	0.194174757281553	0.317460317460317	0	0.248306997742664	0	0	0	0	0	0	0.0411522633744856	0	0	0	0	0	0	0	0	0	0	0	0	0	0	0
786	prmt1	0	0	0	0.033003300330033	0	0	0	0	0	0	0	0.0291545189504373	0	0.493273542600897	0.234741784037559	0.21505376344086	0	0	0	0.0578034682080925	0	0	0	0.194174757281553	0.0677200902934537	0	0	0	0	0	0	0	0	0	0	0	0	0	0	0	0	0	0	0	0.0492610837438424	0	0
787	wdr54	0	0	0	0	0	0	0	0	0	0	0.056657223796034	0	0	0	0	0	0	0	0	0	0	0	0	0	0.090293453724605	0	0	0	0	0	0	0	0	0	0	0	0	0	0	0	0	0	0	0	0	0	0
788	bin2b	0	0	0	0	0	0	0	0	0	0	0	0	0	0.134529147982063	0	0	0	0	0	0	0	0	0	0	0	0	0	0	0	0	0	0	0	0	0	0	0	0	0	0	0	0	0	0	0	0	0
789	igf2bp3	0	0	0	0.066006600660066	0	0	0	0	0	0	0.028328611898017	0	0	0.179372197309417	0.0938967136150235	0	0	0	1.26984126984127	0	0	0	0	0.0970873786407767	0.112866817155756	0	0	0.0429184549356223	0	0	0	0	0	0	0	0	0	0	0	0	0	0	0	0	0	0	0
790	scamp2	0	0	0	0	0	0	0	0	0	0	0	0	0	0	0	0	0	0	0.317460317460317	0	0	0	0	0	0	0	0	0	0	0	0	0	0	0	0	0	0	0	0	0	0	0	0	0	0	0	0
791	clasp1a	0	0	0	0	0	0	0	0	0	0	0	0.0291545189504373	0	0	0	0	0	0	0	0	0	0	0	0	0	0	0	0	0	0	0	0	0	0	0	0	0	0	0	0	0	0	0	0	0	0	0
792	xpo4	0	0	0	0	0	0	0	0	0	0	0	0	0	0	0	0	0	0.909090909090909	0	0	0	0	0	0	0	0	0	0	0	0	0	0	0	0	0	0	0	0	0	0	0	0	0	0	0	0	0
793	qars	0	0	0	0	0	0	0	0	0	0	0	0	0	0.134529147982063	0	0	0	0	0	0	0	0	0	0	0	0	0	0	0	0	0	0	0	0	0	0	0	0	0	0	0	0	0	0	0	0	0
794	srpx	0	0	0	0	0	0	0	0	0	0	0	0	0	0	0	0.21505376344086	0	0	0	0	0	0	0	0	0	0	0	0	0	0	0	0	0	0	0	0	0	0	0	0	0	0	0	0	0	0	0
795	rnf2	0	0	0	0	0	0	0	0	0	0	0	0.087463556851312	0	0	0.0469483568075117	0	0	0	0	0	0	0	0	0.0970873786407767	0	0.0395256916996047	0	0	0	0	0	0	0	0	0	0	0	0	0	0	0	0	0	0	0	0	0
796	lrrfip2	0	0	0	0	0	0	0	0	0	0	0	0	0	0.0448430493273543	0	0.10752688172043	0	0	0	0	0	0	0	0	0	0	0	0	0	0	0	0	0	0	0	0	0	0	0	0	0	0	0	0	0	0	0
797	epn1	0	0	0	0	0	0	0	0	0	0	0	0	0	0.0896860986547085	0.0469483568075117	0	0	0	0	0.173410404624277	0	0	0	0	0.0225733634311512	0	0	0	0	0	0	0	0	0	0	0	0	0	0	0	0	0	0	0	0	0	0
798	sirt4	0	0	0	0	0	0	0	0	0	0	0	0	0	0	0	0	0	0	0	0	0	0	0	0	0.0225733634311512	0	0	0	0	0	0	0	0	0	0	0	0	0	0	0	0	0	0	0	0	0	0
799	scara5	0	0	0	0	0	0	0	0	0	0	0	0	0	0	0	0	0	0	0	0	0	0	0	0	0.0225733634311512	0	0	0	0	0	0	0	0	0	0	0	0	0	0	0	0	0	0	0	0	0	0
800	eaf2	0	0	0	0.033003300330033	0	0	0	0	0	0	0	0	0	0	0	0	0	0	0	0	0	0	0	0	0.0677200902934537	0	0	0	0	0	0	0	0	0	0	0	0	0	0	0	0	0	0	0	0	0	0
801	fam46c	0	0	0	0	0	0	0	0	0	0	0	0	0	0	0	0.10752688172043	0	0	0	0	0	0	0	0	0	0	0	0	0	0	0	0	0	0	0	0	0	0	0	0	0	0	0	0	0	0	0
802	trabd	0	0	0	0	0	0	0	0	0	0	0	0	0	0.179372197309417	0	0	0	0	0	0	0	0	0	0.0970873786407767	0	0	0	0	0	0	0	0	0	0	0	0	0	0	0	0	0	0	0	0	0	0	0
803	atp1a2a	0	0	0	0	0	0	0	0	0	0	0	0	0	0	0.0938967136150235	0	0	0	0	0	0	0	0	0	0	0	0	0	0	0	0	0	0	0	0	0	0	0	0	0	0	0	0	0	0	0	0
804	hsp90aa1.1	0	0	0	0	0	0	0	0	0	0	0	0	0.0469483568075117	0	0.0938967136150235	0.10752688172043	0	0	0.158730158730159	0.0578034682080925	0	0.29126213592233	0	0	0	0	0	0	0.0813008130081301	0	0	0	0	0	0	0	0	0	0	0	0	0	0	0	0	0	0
805	bzw1a	0	0	0	0.066006600660066	0	0	0	0	0	0	0	0.087463556851312	0.234741784037559	0	0.140845070422535	0.43010752688172	0	0	0	0	0	0	0	0.194174757281553	0.0225733634311512	0.197628458498024	0	0	0	0	0	0.0411522633744856	0	0	0	0	0	0	0	0	0	0	0	0	0	0	0
806	sae1	0	0	0	0	0	0	0	0	0	0	0	0	0	0	0	0	0	0	0	0	0	0	0	0	0.0225733634311512	0	0	0	0	0	0	0	0	0	0	0	0	0	0	0	0	0	0	0	0	0	0
807	rpl21	0	0	0	0.033003300330033	0	0	0	0	0	0	0	0.0583090379008746	0	0.403587443946188	0.375586854460094	0.752688172043011	0	0	0.476190476190476	0.0578034682080925	0.188679245283019	0.485436893203883	0	0.485436893203883	0.316027088036117	0.276679841897233	0.232558139534884	0.171673819742489	0	0.0858369098712446	0	0	0	0	0	0	0	0	0	0	0	0	0	0	0	0	0
808	per3	0	0	0	0	0	0	0	0	0	0	0	0	0	0.0896860986547085	0	0	0	0	0.158730158730159	0	0	0	0	0.194174757281553	0	0.0790513833992095	0	0	0	0	0	0	0	0	0	0	0	0	0	0	0	0	0	0	0	0	0
809	si.ch211.282j22.3	0	0	0	0	0	0	0	0	0	0	0	0.0291545189504373	0.0469483568075117	0.224215246636771	0.187793427230047	0.21505376344086	0	0	0	0	0	0	0	0	0	0.0395256916996047	0	0	0	0	0	0	0	0	0	0	0	0	0	0	0	0	0	0	0	0	0
810	scamp4	0	0	0	0	0	0	0	0	0	0	0	0	0	0	0.0469483568075117	0	0	0	0	0	0	0	0	0	0	0	0	0	0	0	0	0	0	0	0	0	0	0	0	0	0	0	0	0	0	0	0
811	mmgt1	0	0	0	0	0	0	0	0	0	0	0	0	0	0	0.0469483568075117	0	0	0	0	0	0	0	0	0	0	0	0	0	0	0	0	0	0	0	0	0	0	0	0	0	0	0	0	0	0	0	0
812	spopla	0	0	0	0	0	0	0	0	0	0	0	0	0	0	0	0	0	0	0	0	0	0	0	0	0.0225733634311512	0	0	0	0	0	0	0	0	0	0	0	0	0	0	0	0	0	0	0	0	0	0
813	slc7a6os	0	0	0	0.066006600660066	0	0	0	0	0	0	0	0	0	0.0448430493273543	0	0	0	0	0	0	0	0	0	0	0.0225733634311512	0	0	0	0	0	0	0	0	0	0	0	0	0	0	0	0	0	0	0	0	0	0
814	mtmr10	0	0	0	0	0	0	0	0	0	0	0	0	0	0	0	0.21505376344086	0	0	0	0	0	0	0	0	0	0	0	0	0	0	0	0	0	0	0	0	0	0	0	0	0	0	0	0	0	0	0
815	kctd9b	0	0	0	0	0	0	0	0	0	0	0	0	0	0.0896860986547085	0	0	0	0	0	0	0	0	0	0	0	0	0	0	0	0	0	0	0	0	0	0	0	0	0	0	0	0	0	0	0	0	0
816	clic2	0	0	0	0	0	0	0	0	0	0	0	0	0	0.134529147982063	0.234741784037559	0.21505376344086	0	0	0.158730158730159	0	0	0	0	0	0	0	0	0	0	0	0	0	0	0	0	0	0	0	0	0	0	0	0	0	0	0	0
817	slc20a1b	0	0	0	0	0	0	0	0	0	0	0	0	0	0	0	0	0	0	0	0	0	0	0	0	0.0225733634311512	0.0790513833992095	0	0	0	0	0	0	0	0	0	0	0	0	0	0	0	0	0	0	0	0	0
818	ppm1k	0	0	0	0	0	0	0	0.0546448087431694	0	0	0	0	0	0	0.0938967136150235	0	0	0	0	0	0	0	0	0	0.112866817155756	0	0	0	0	0	0	0	0	0.176991150442478	0	0	0	0	0	0	0	0	0	0	0	0	0
819	il17d	0	0	0	0	0	0	0	0	0	0	0	0	0	0	0	0	0	0	0	0	0	0	0	0	0	0	0	0	0	0.0429184549356223	0	0	0	0	0	0	0	0	0	0	0	0	0	0	0	0	0
820	msi1	0	0	0	0	0	0	0	0	0	0	0	0	0	0	0	0.10752688172043	0	0	0	0	0	0	0	0	0	0	0	0	0	0	0	0	0	0	0	0	0	0	0	0	0	0	0	0	0	0	0
821	chchd10	0	0	0	0	0	0	0	0	0	0	0	0	0	0	0	0.21505376344086	0	0	0	0.115606936416185	0	0	0	0	0	0	0	0	0	0	0	0	0	0	0	0	0	0	0	0	0	0	0	0	0	0	0
822	sept6	0	0	0	0	0	0	0	0	0	0	0	0.0583090379008746	0	0	0.234741784037559	0.10752688172043	0	0	0.158730158730159	0	0.377358490566038	0	0	0	0.090293453724605	0	0	0	0	0	0	0	0	0	0	0	0	0	0	0	0	0	0	0	0	0	0
823	xrcc4	0	0	0	0	0	0	0	0	0	0	0	0	0	0	0	0	0	0	0	0	0	0	0	0	0.0451467268623025	0	0	0	0	0	0	0	0	0	0	0	0	0	0	0	0	0	0	0	0	0	0
824	C16H8orf76	0	0	0	0	0	0	0	0	0	0	0	0	0	0	0	0	0	0	0	0	0	0	0	0	0	0.0395256916996047	0	0	0	0	0	0	0	0	0	0	0	0	0	0	0	0	0	0	0	0	0
825	epha4l	0	0	0	0	0	0	0	0	0	0	0	0	0	0	0	0	0	0	0	0	0.188679245283019	0	0	0	0.0225733634311512	0.118577075098814	0	0	0.16260162601626	0	0	0	0	0	0	0	0	0	0	0	0	0	0	0	0	0	0
826	pnpla6	0	0	0	0	0	0	0	0	0	0	0	0	0	0	0	0	0	0	0	0	0	0	0	0	0.0677200902934537	0	0	0	0	0	0	0	0	0	0	0	0	0	0	0	0	0	0	0	0	0	0
827	tlk2	0	0	0	0.066006600660066	0	0	0	0	0	0	0	0	0	0	0	0	0	0	0	0	0	0	0	0	0	0	0	0	0	0	0	0	0	0	0	0	0	0	0	0	0	0	0	0	0	0	0
828	ppp1r12a	0	0	0	0	0	0	0	0	0	0	0	0	0	0.0448430493273543	0	0.752688172043011	0	0	0	0	0	0	0	0	0.0225733634311512	0	0	0	0	0	0	0	0	0	0	0	0	0	0	0	0	0	0	0	0	0	0
829	thbs1b	0	0	0	0	0	0	0	0	0	0	0	0.0583090379008746	0	0	0.0469483568075117	0	0	0	0	0	0	0	0	0	0.112866817155756	0	0	0	0	0	0	0	0	0	0	0	0	0	0	0	0	0	0	0	0	0	0
830	homer3	0	0	0	0.066006600660066	0	0	0	0	0	0	0	0	0	0.0448430493273543	0	0.21505376344086	0.303030303030303	0	0	0	0	0	0	0	0.090293453724605	0	0	0.0429184549356223	0	0	0	0	0	0	0	0	0	0	0	0	0	0	0	0	0	0	0
831	dla	0	0	0	0.066006600660066	0	0	0	0	0	0	0	0	0	0.0448430493273543	0	0.21505376344086	0	0	0	0	0	0	0	0	0.090293453724605	0	0	0	0	0	0	0	0	0	0	0	0.173410404624277	0	0	0	0	0	0	0	0	0	0
832	cdc25b	0	0	0	0	0	0	0	0	0	0	0	0	0	0	0.0938967136150235	0	0	0	0	0	0	0	0	0	0	0	0	0	0	0	0	0	0	0	0	0	0	0	0	0	0	0	0	0	0	0	0
833	memo1	0	0	0	0	0	0	0	0	0	0	0	0	0	0	0	0	0	0	0	0	0	0	0	0	0	0	0	0	0	0	0	0	0	0	0	0	0	0	0.0970873786407767	0	0	0	0	0	0	0	0
834	kras	0	0	0	0.033003300330033	0	0	0	0	0	0	0	0.0291545189504373	0	0.403587443946188	0.0469483568075117	0	0	0.909090909090909	0.634920634920635	0.115606936416185	0	0	0	0	0	0	0	0	0	0	0	0	0	0	0	0	0	0	0	0	0	0	0	0	0	0	0
835	cdkn1ca	0	0	0	0	0	0	0	0	0	0	0	0.0291545189504373	0	0.0448430493273543	0	0.10752688172043	0	0	0	0	0.188679245283019	0	0	0.194174757281553	0	0.118577075098814	0	0	0	0	0	0.123456790123457	0	0	0	0	0	0	0	0	0	0	0	0	0	0	0
836	cbsb	0	0	0	0	0	0	0	0	0	0	0	0	0	0	0	0	0	0	0	0	0	0	0	0	0	0	0	0	0	0.0858369098712446	0	0	0	0	0	0	0	0	0	0	0	0	0	0	0	0	0
837	kif11	0	0	0	0	0	0	0	0	0	0	0	0	0	0	0.140845070422535	0	0	0	0	0	0	0	0	0	0.090293453724605	0	0	0	0	0	0	0	0	0	0	0	0	0	0	0	0	0	0	0	0	0	0
838	ndel1a	0	0	0	0	0	0	0	0	0	0	0	0	0	0	0	0	0	0	0.476190476190476	0	0	0	0	0.0970873786407767	0	0	0	0	0	0	0	0	0	0	0	0	0	0	0	0	0	0	0	0	0	0	0
839	sh3glb1b	0	0	0	0	0	0	0	0	0	0	0	0	0	0	0	0	0	0	0	0	0	0	0	0	0.090293453724605	0.118577075098814	0	0.0429184549356223	0.24390243902439	0	0	0	0	0	0	0	0	0	0	0	0	0	0	0	0	0	0
840	fkbp7	0	0	0	0	0	0	0	0	0	0	0	0	0	0.0896860986547085	0	0	0	0	0	0	0	0	0	0	0	0	0	0	0	0	0	0	0	0	0	0	0	0	0	0	0	0	0	0	0	0	0
841	psma8	0	0	0	0	0	0	0	0	0	0	0.028328611898017	0.087463556851312	0	0.134529147982063	0	0.21505376344086	0	0	0	0	0	0	0	0.0970873786407767	0	0	0	0	0	0	0	0	0	0	0	0	0	0	0	0	0	0	0	0	0	0	0
842	gtf2a1	0	0	0	0	0	0	0	0	0	0	0	0	0	0.224215246636771	0.0469483568075117	0	0	0	0	0.0578034682080925	0	0	0	0	0	0	0	0	0	0	0	0	0	0	0	0	0	0	0	0	0	0	0	0	0	0	0
843	hnrnpa1a	0	0	0	0.198019801980198	0	0	0	0	0	0	0	0.0291545189504373	0	0.582959641255605	0.328638497652582	2.1505376344086	0.303030303030303	0	0.952380952380952	0.115606936416185	0	0.194174757281553	0	1.2621359223301	0.338600451467269	0.0395256916996047	0.697674418604651	0.343347639484979	0.0813008130081301	0.0429184549356223	0	0.0411522633744856	0	0	0	0	0	0	0	0	0	0	0	0	0	0	0
844	zgc.92907	0	0	0	0	0	0	0	0	0	0	0	0	0	0.0896860986547085	0	0	0	0	0	0	0	0	0	0	0	0.0395256916996047	0	0	0	0	0	0	0	0	0	0	0	0	0	0	0	0	0	0	0	0	0
845	fgfr1a	0	0	0	0	0	0	0	0	0	0	0.056657223796034	0	0	0	0	0	0	0	0	0	0	0	0	0	0.0677200902934537	0	0	0	0	0	0	0	0	0	0	0	0	0	0	0	0	0	0	0	0	0	0
846	fbxo9	0	0	0	0	0	0	0	0	0	0	0	0.0291545189504373	0	0	0	0	0	0	0	0	0	0	0	0	0	0	0	0	0	0	0	0	0	0	0	0	0	0	0	0	0	0	0	0	0	0	0
847	MREG	0	0	0	0.033003300330033	0	0	0	0	0	0	0	0	0	0	0	0	0	0	0	0	0	0	0	0	0	0	0	0	0	0	0	0	0	0	0	0	0	0	0	0	0	0	0	0	0	0	0
848	wdr3	0	0	0	0	0	0	0	0	0	0	0	0	0	0.0896860986547085	0	0	0	0	0	0	0	0	0	0	0	0	0	0	0	0	0	0	0	0	0	0	0	0	0	0	0	0	0	0	0	0	0
849	si.ch211.288d18.1	0	0	0	0.033003300330033	0	0	0	0	0	0	0	0	0	0	0	0	0	0	0	0	0	0	0	0	0	0	0	0	0	0	0	0	0	0	0	0	0	0	0	0	0	0	0	0	0	0	0
850	snrpb	0	0	0	0.033003300330033	0	0	0	0	0	0	0	0.0291545189504373	0	0.134529147982063	0.0938967136150235	0.10752688172043	0	0	0	0	0	0	0	0.29126213592233	0.316027088036117	0.158102766798419	0.232558139534884	0	0	0.128755364806867	0	0	0	0	0	0	0	0	0	0	0	0	0	0	0	0	0
851	rpp14	0	0	0	0	0	0	0	0	0	0	0	0	0	0	0	0	0	0	0	0	0	0.388349514563107	0	0	0	0	0	0	0	0	0	0	0	0	0	0	0	0	0	0	0	0	0	0	0	0	0
852	arhgef18a	0	0	0	0	0	0	0	0	0	0	0	0.0291545189504373	0	0	0.0938967136150235	0	0	0	0	0	0	0	0	0	0	0	0	0	0	0	0	0	0	0	0	0	0	0	0	0	0	0	0	0	0	0	0
853	sema3fa	0	0	0	0	0	0	0	0	0	0	0	0	0	0	0	0	0	0	0	0	0	0	0	0	0	0	0.465116279069767	0	0	0	0	0	0	0	0	0	0	0	0	0	0	0	0	0	0	0	0
854	cahz	0	0	0	0	0	0	0	0	0	0	0	0	0	0.269058295964126	0.0469483568075117	0	0	0	0	0	0	0	0	0	0	0	0	0	0	0	0	0	0	0	0	0	0	0	0	0	0	0	0	0	0	0	0
855	ndrg2	0	0	0	0.099009900990099	0	0	0	0	0	0	0	0.116618075801749	0	0.179372197309417	0.0469483568075117	0	0	0.606060606060606	0	0.0578034682080925	0	0	0	0.0970873786407767	0	0	0	0	0	0.0429184549356223	0	0	0	0	0	0	0	0	0	0	0	0	0	0	0.0492610837438424	0	0.0268096514745308
856	atp6v1d	0	0	0	0	0	0	0	0	0	0	0	0	0	0.134529147982063	0.0469483568075117	0	0	0	0	0	0	0	0	0	0.0225733634311512	0	0	0	0	0	0	0	0	0	0	0	0	0	0	0	0	0	0	0	0	0	0
857	acvr2aa	0	0	0	0	0	0	0	0	0	0	0	0	0	0	0.0938967136150235	0	0	0	0	0	0	0	0	0	0.0225733634311512	0	0	0	0	0	0	0	0	0	0	0	0	0	0	0	0	0	0	0	0	0	0
858	dnajc11	0	0	0	0	0	0	0	0	0	0	0	0	0	0	0	0	0	0	0	0	0	0.194174757281553	0	0	0	0	0	0	0	0	0	0	0	0	0	0	0	0	0	0	0	0	0	0	0	0	0
859	rplp2l	0	0.0813008130081301	0	0.099009900990099	0	0	0	0	0	0	0.169971671388102	0.145772594752187	0	1.70403587443946	0.938967136150235	1.18279569892473	0	0.303030303030303	0.317460317460317	0.520231213872832	0	0.0970873786407767	0.158730158730159	0.679611650485437	0.451467268623025	0.395256916996047	0.465116279069767	0	0.32520325203252	0.128755364806867	0	0	0	0	0.115606936416185	0	0	0	0	0	0	0	0	0.0578034682080925	0	0	0
860	akt2	0	0	0	0	0	0	0	0	0	0	0	0	0	0.0448430493273543	0	0	0	0	0	0.404624277456647	0	0	0	0.0970873786407767	0.0677200902934537	0	0	0	0	0	0	0	0	0	0	0	0	0	0	0	0	0	0	0	0	0	0
861	pcyt1aa	0	0	0	0	0	0	0	0	0	0	0	0	0	0	0	0.43010752688172	0	0	0	0	0.188679245283019	0.58252427184466	0	0.29126213592233	0	0	0	0	0	0	0	0	0	0	0	0	0	0	0	0	0	0	0	0	0	0	0
862	ppp1r14aa	0	0	0	0	0	0	0	0	0	0	0	0	0	0	0	0	0	0	0	0	0	0	0	0	0.0451467268623025	0.0395256916996047	0.465116279069767	0	0	0	0	0.0411522633744856	0	0	0	0	0	0	0	0	0	0	0	0	0	0	0
863	esrp1	0	0	0	0	0	0	0	0	0	0	0	0.0583090379008746	0	0	0	0	0	0	0	0	0	0	0	0	0	0	0	0	0	0	0	0	0	0	0	0	0	0	0	0	0	0	0	0	0	0	0
864	rnpc3	0	0	0	0	0	0	0	0	0	0	0	0	0	0	0	0	0	0	0	0	0	0	0	0	0	0	0	0	0	0	0	0	0	0	0	0	0	0	0.0970873786407767	0	0	0	0	0	0	0	0
865	uqcc2	0	0	0	0	0	0	0	0	0	0	0	0	0	0.0896860986547085	0	0.10752688172043	0	0	0	0	0	0	0	0	0	0	0	0	0	0	0	0	0	0	0	0	0	0	0	0	0	0	0	0	0	0	0
866	atf7a	0	0	0	0	0	0	0	0	0	0	0	0	0	0	0	0.21505376344086	0	0	0	0	0	0	0	0	0	0	0	0	0	0	0	0	0	0	0	0	0	0	0	0	0	0	0	0	0	0	0
867	blzf1	0	0	0	0	0	0	0	0	0	0	0	0	0	0	0	0	0	0	0	0	0	0	0	0	0.0225733634311512	0.0395256916996047	0	0	0	0	0	0	0	0	0	0	0	0	0	0	0	0	0	0	0	0	0
868	nae1	0	0	0	0	0	0	0	0	0	0	0	0	0	0	0	0	0	0	0	0	0	0	0	0	0.090293453724605	0	0	0	0	0	0	0	0	0	0	0	0	0	0	0	0	0	0	0	0	0	0
869	nfatc2ip	0	0	0	0	0	0	0	0	0	0	0	0	0	0	0	0	0	0.303030303030303	0	0	0	0	0	0	0	0	0	0	0	0	0	0	0	0	0	0	0	0	0	0	0	0	0	0	0	0	0
870	zgc.64106	0	0	0	0	0	0	0	0	0	0	0	0	0	0	0	0	0	0	0	0	0	0	0	0	0	0	0	0	0	0	0	0	0	0	0	0	0	0	0	0.0492610837438424	0	0	0	0	0	0	0
871	tnnc1a	0	0	0	0	0	0	0	0	0	0	0	0.379008746355685	0.0469483568075117	1.65919282511211	0.845070422535211	4.83870967741935	0	2.12121212121212	0.952380952380952	0.520231213872832	0.754716981132075	0.485436893203883	0.158730158730159	2.52427184466019	0.654627539503386	0.237154150197628	0.465116279069767	0.214592274678112	0	0.0858369098712446	0	0.0411522633744856	0	0.530973451327434	0	0	0	0	0	0	0	0	0	0	0	0	0
872	fen1	0	0	0	0	0	0	0	0	0	0	0	0	0	0.0448430493273543	0	0	0	0	0	0	0	0	0	0	0	0	0	0	0	0	0	0	0	0	0	0	0	0	0	0	0	0	0	0	0	0	0
873	rps9	0	0.0813008130081301	0	0.231023102310231	0	0	0	0	0	0	0.226628895184136	0.349854227405248	0	3.58744394618834	1.50234741784038	6.55913978494624	0	1.51515151515152	0.952380952380952	0.867052023121387	1.69811320754717	1.06796116504854	0.952380952380952	1.84466019417476	1.53498871331828	0.474308300395257	0.930232558139535	0.0429184549356223	0.24390243902439	0.0858369098712446	0	0.0411522633744856	1.21212121212121	0.353982300884956	0	0	0	0	0	0	0	0	0	0	0	0	0.0804289544235925
874	col2a1b	0	0	0	0	0	0	0	0	0	0	0	0	0	0	0	0	0	0	0	0	0	0.0970873786407767	0	0	0	0	0	0	0	0	0	0	0	0	0	0	0.115606936416185	0	0	0	0	0	0	0	0	0	0
875	sigmar1	0	0	0	0	0	0	0	0	0	0	0	0	0	0	0	0	0	0	0	0	0	0	0	0	0	0	0	0.0429184549356223	0	0	0	0	0	0	0	0	0	0	0	0	0	0	0	0	0	0	0
876	gsna	0	0	0	0	0	0	0	0	0	0	0	0.0583090379008746	0	0.179372197309417	0.0938967136150235	0.752688172043011	0	0	0.158730158730159	0	0	0	0	0	0	0	0	0	0	0	0	0	0	0	0	0	0	0	0	0	0	0	0	0	0	0	0
877	otub1b	0	0	0	0	0	0	0	0	0	0	0	0	0	0	0.234741784037559	0	0	0	0	0	0	0	0	0	0	0	0	0	0	0	0	0	0	0	0	0	0	0	0	0	0	0	0	0	0	0	0
878	calcrla	0	0.0813008130081301	0	0	0	0	0	0	0	0	0.028328611898017	0.0291545189504373	0	0.448430493273543	0.140845070422535	0.43010752688172	0	0	0	0.115606936416185	0	0	0	0	0.316027088036117	0	0	0	0	0	0	0	0	0	0	0	0	0	0	0.0492610837438424	0	0	0	0	0	0	0
879	sirt2	0	0	0	0	0	0	0	0	0	0	0	0	0	0.0896860986547085	0.0469483568075117	0	0	0	0	0	0	0	0	0	0	0	0	0	0	0	0	0	0	0	0	0	0	0	0	0	0	0	0	0	0	0	0
880	ppm1bb	0	0	0	0	0	0	0	0	0	0	0	0	0	0	0	0	0	0	0.158730158730159	0	0.188679245283019	0	0	0	0.0225733634311512	0	0	0.0858369098712446	0	0	0	0	0	0	0	0	0	0	0	0	0	0	0	0	0	0	0
881	lpcat1	0	0	0	0	0	0	0	0	0	0	0	0	0	0	0	0	0	0	0	0	0	0	0	0	0.0677200902934537	0	0	0	0	0	0	0	0	0	0	0	0	0	0	0	0	0	0	0	0	0	0
882	rcc2	0	0	0	0	0	0	0	0	0	0	0	0.0291545189504373	0	0.0448430493273543	0	0.32258064516129	0	0	0	0.115606936416185	0	0	0	0	0	0.237154150197628	0	0	0	0	0	0	0	0	0	0	0	0	0	0	0	0	0	0	0	0	0
883	orai1a	0	0	0	0	0	0	0	0	0	0	0	0.145772594752187	0	0.0896860986547085	0	0	0	0	0	0	0	0	0	0	0.0225733634311512	0	0	0	0	0	0	0	0	0	0	0	0	0	0	0	0	0	0	0	0	0	0
884	ugt2a5	0	0	0	0	0	0	0	0	0	0	0	0	0	0	0	0	0	0	0	0	0	0	0	0	0.0451467268623025	0	0	0	0	0	0	0	0	0	0	0	0	0	0	0	0	0	0	0	0	0	0
885	arrb2b	0	0	0	0	0	0	0	0	0	0	0	0	0	0.0896860986547085	0	0.10752688172043	0	0	0	0	0	0	0	0	0	0	0	0	0	0	0	0	0	0	0	0	0	0	0	0	0	0	0	0	0	0	0
886	atp5f1	0	0	0	0.066006600660066	0	0	0	0	0	0	0	0	0	0.31390134529148	0.140845070422535	0.860215053763441	0	0.606060606060606	0.634920634920635	0.115606936416185	1.13207547169811	0.388349514563107	0.634920634920635	0.87378640776699	0.158013544018059	0.276679841897233	0	0	0	0	0	0	0	0	0	0	0.0578034682080925	0	0	0	0	0	0	0	0	0	0
887	spag7	0	0	0	0	0	0	0	0	0	0	0	0	0	0	0	0	0	0	0	0	0	0	0	0	0.0451467268623025	0	0	0	0	0	0	0	0	0	0	0	0	0	0	0	0	0	0	0	0	0	0
888	sfpq	0	0	0	0.066006600660066	0	0	0	0	0	0	0	0	0	0.0448430493273543	0.0469483568075117	0.10752688172043	0	2.72727272727273	0	0	0	0	0	0.194174757281553	0.0451467268623025	0	0	0	0.16260162601626	0	0	0	0	0	0	0	0	0	0	0	0	0	0	0	0	0	0
889	pou6f1	0	0	0	0	0	0	0	0	0	0	0	0	0	0	0	0.10752688172043	0	0	0	0	0	0	0	0	0	0	0.232558139534884	0	0	0	0	0	0	0	0	0	0	0	0	0	0	0	0	0	0	0	0
890	calcrlb	0	0	0	0	0	0	0	0	0	0	0	0.145772594752187	0	0.224215246636771	0.140845070422535	0	0	0	0	0	0	0	0	0	0	0.0790513833992095	0	0	0	0	0	0	0	0	0	0	0	0	0	0	0	0	0	0	0	0	0
891	sox5	0	0	0	0	0	0	0	0	0	0	0	0	0	0	0	0	0	0	0	0	0	0	0	0.0970873786407767	0.0451467268623025	0	0	0	0	0	0	0	0	0	0	0	0	0	0	0	0	0	0	0	0	0	0
892	smarcb1b	0	0	0	0.033003300330033	0	0	0	0	0	0	0	0	0	0.0448430493273543	0	0.10752688172043	0	0	0	0	0	0	0	0	0.112866817155756	0	0	0.0429184549356223	0	0.0858369098712446	0	0	0	0	0	0	0	0	0	0	0	0	0	0	0	0	0
893	atxn2l	0	0	0	0	0	0	0	0	0	0	0	0	0	0	0	0.10752688172043	0	0	0	0	0	0	0	0	0	0	0	0	0	0	0	0	0	0	0	0	0	0	0	0	0	0	0	0	0	0	0
894	FOXK2..1.of.2.	0	0	0	0.033003300330033	0	0	0	0	0	0	0	0	0	0.0448430493273543	0	0	0	0	0	0	0	0	0	0	0	0	0	0	0	0	0	0	0	0	0	0	0	0	0.388349514563107	0	0	0	0	0	0	0	0
895	actr1	0	0	0	0.132013201320132	0	0	0	0	0	0	0	0	0	0.448430493273543	0	0.10752688172043	0	0	0.158730158730159	0.115606936416185	0	0	0	0	0.0451467268623025	0.0395256916996047	0	0	0	0	0	0	0	0	0	0	0	0	0	0	0	0	0	0	0	0	0
896	rbm39a	0	0	0	0	0	0	0	0	0	0	0	0.0291545189504373	0	0.134529147982063	0.0469483568075117	0	0	0	0	0	0	0	0	0	0.0225733634311512	0	0	0	0	0	0	0	0	0	0	0	0	0	0	0	0	0	0	0	0	0	0
897	mybpc3	0	0	0	0	0	0	0	0	0	0	0	0	0	0.358744394618834	0.0938967136150235	1.29032258064516	0.606060606060606	1.21212121212121	0.952380952380952	0.173410404624277	1.88679245283019	0.29126213592233	0.158730158730159	0.58252427184466	0.0451467268623025	0	0	0	0	0	0	0	0	0	0	0	0	0	0	0	0	0	0	0	0	0	0
898	snrpd1	0	0	0	0	0	0	0	0	0	0	0	0	0	0	0	0.43010752688172	0	0	0	0	0	0	0	0	0.0225733634311512	0	0	0	0	0	0	0	0	0	0	0	0	0	0	0	0	0	0	0	0	0	0
899	twf1b	0	0	0	0	0	0	0	0	0	0	0	0	0	0	0	0	0	0	0	0.0578034682080925	0	0	0	0	0	0	0	0	0	0	0	0	0	0	0	0	0	0	0	0	0	0	0	0	0	0	0
900	chuk	0	0	0	0	0	0	0	0	0	0	0	0	0	0.0896860986547085	0	0	0	0	0	0	0	0	0	0	0.0225733634311512	0	0	0	0	0	0	0	0	0	0	0	0	0	0	0	0	0	0	0	0	0	0
901	aldoaa	0	0	0	0	0	0	0	0	0	0	0	0.0583090379008746	0	0.0896860986547085	0.187793427230047	0.21505376344086	0	0	0.158730158730159	0	0	0.29126213592233	0	0.0970873786407767	0.135440180586907	0	0	0	0.16260162601626	0	0	0	0	0	0	0	0	0	0	0	0	0	0	0	0	0	0
902	si.ch211.246m6.5	0	0	0	0	0	0	0	0	0	0	0	0	0	0.0448430493273543	0	0.21505376344086	0	0	0	0	0	0	0	0	0	0	0	0	0	0	0	0	0	0	0	0	0	0	0	0	0	0	0	0	0	0	0
903	prtfdc1	0	0	0	0	0	0	0	0	0	0	0	0	0	0	0	0.10752688172043	0	0	0	0	0	0	0	0	0	0	0	0	0	0	0	0	0	0	0	0	0	0	0	0	0	0	0	0	0	0	0
904	esrrgb	0	0	0	0	0	0	0	0	0	0	0	0	0	0	0	0	0	0	0	0	0	0	0	0	0	0	0	0	0	0	0	0	0	0	0	0	0	0	0.0970873786407767	0	0	0	0	0	0	0	0
905	clocka	0	0	0	0	0	0	0	0	0	0	0	0	0	0	0	0.10752688172043	0	0	0	0	0	0	0	0	0	0	0	0	0	0	0	0	0	0	0	0	0	0	0	0	0	0	0	0	0	0	0
906	b9d1	0	0	0	0	0	0	0	0	0	0	0	0	0	0	0	0	0	0	0	0	0	0	0	0	0	0	0	0	0.24390243902439	0	0	0	0	0	0	0	0	0	0	0	0	0	0	0	0	0	0
907	u2af2b	0	0	0	0	0	0	0	0	0	0	0.141643059490085	0	0	0.0448430493273543	0	0.537634408602151	0	0	0.158730158730159	0	0.754716981132075	0.0970873786407767	0.476190476190476	0	0.36117381489842	0	0	0	0	0	0	0	0	0	0	0	0	0	0	0	0	0	0	0	0	0	0
908	pigo	0	0	0	0	0	0	0	0	0	0	0	0	0	0	0	0	0	0	0	0	0	0	0	0	0.0225733634311512	0	0	0	0	0	0	0	0	0	0	0	0	0	0	0	0	0	0	0	0	0	0
909	asun	0	0	0	0	0	0	0	0	0	0	0	0.0291545189504373	0	0	0	0	0	0	0	0	0	0	0	0	0	0	0	0	0	0.0858369098712446	0	0	0	0	0	0	0	0	0	0	0	0	0	0	0	0	0
910	dhrs12	0	0	0	0	0	0	0	0	0	0	0	0	0	0.0448430493273543	0.0469483568075117	0	0	0	0	0	0	0	0	0	0	0	0	0	0	0	0	0	0	0	0	0	0	0	0	0	0	0	0	0	0	0	0
911	cttn	0	0	0	0	0	0	0	0	0	0	0	0.0291545189504373	0	0	0	0	0	0	0	0	0	0	0	0	0	0	0	0	0	0	0	0	0	0	0	0	0	0	0	0	0	0	0	0	0	0	0
912	stag2a	0	0	0	0	0	0	0	0	0	0	0	0	0	0	0.28169014084507	0.10752688172043	0	0	0	0	0	0	0	0	0.0677200902934537	0	0	0	0	0	0	0	0	0	0	0	0	0	0	0	0	0	0	0	0	0	0
913	mical1	0	0	0	0	0	0	0	0	0	0	0	0.0583090379008746	0	0	0	0	0	0	0	0	0	0	0	0	0	0	0	0	0	0	0	0	0	0	0	0	0	0	0	0	0	0	0	0	0	0	0
914	pcnx	0	0	0	0.066006600660066	0	0	0	0	0	0	0	0	0	0	0	0	0	0	0	0	0	0	0	0	0	0	0	0	0	0	0	0	0	0	0	0	0	0	0	0	0	0	0	0	0	0	0
915	pbxip1b	0	0	0	0	0	0	0	0	0	0	0	0	0	0.0448430493273543	0	0	0	0	0.317460317460317	0	0	0	0	0.0970873786407767	0	0	0	0	0	0	0	0	0	0	0	0	0	0	0	0	0	0	0	0	0	0	0
916	C13H9orf72	0	0	0	0	0	0	0	0	0	0	0	0	0	0	0	0.10752688172043	0	0	0.158730158730159	0	0.188679245283019	0	0	0	0	0	0	0	0	0	0	0	0	0	0	0	0	0	0	0	0	0	0	0	0	0	0
917	atp5l	0	0	0	0.066006600660066	0	0	0	0	0	0	0	0.0583090379008746	0	0.224215246636771	0.0938967136150235	0.752688172043011	0	0	0.317460317460317	0	0	0	0.317460317460317	0	0	0.0395256916996047	0	0	0	0	0	0	0	0	0	0	0	0	0	0	0	0	0	0.0578034682080925	0	0	0
918	chn2	0	0	0	0	0	0	0	0	0	0	0.141643059490085	0	0	0	0	0	0	0	0	0	0	0	0	0	0.0451467268623025	0	0	0	0	0	0	0	0	0	0	0	0	0	0	0	0	0	0	0	0	0	0
919	ptk7a	0	0	0	0	0	0	0	0	0	0	0	0	0	0.0448430493273543	0	0	0	0	0	0	0	0	0	0	0	0	0	0	0	0	0	0	0	0	0	0	0	0	0	0	0	0	0	0	0	0	0
920	ednraa	0	0	0	0	0	0	0	0	0	0	0	0.0291545189504373	0	0.358744394618834	0.187793427230047	0.537634408602151	0	0	0	0	0.377358490566038	0.29126213592233	0	0	0.0225733634311512	0	0	0.0429184549356223	0	0	0	0	0	0	0	0	0	0	0	0	0	0	0	0	0	0	0
921	mrpl19	0	0	0	0	0	0	0	0	0	0	0.028328611898017	0	0	0	0	0	0	0	0	0	0	0	0	0	0	0	0	0	0	0	0	0	0	0	0	0	0	0	0	0	0	0	0	0	0	0	0
922	TSG101..1.of.3.	0	0	0	0	0	0	0	0	0	0	0	0	0	0.0448430493273543	0	0	0	0	0	0	0	0	0	0	0	0	0	0	0	0	0	0	0	0	0	0	0	0	0	0	0	0	0	0	0	0	0
923	txnl1	0	0	0	0	0	0	0	0	0	0	0	0	0	0	0	0	0	0	0	0	0	0	0	0.194174757281553	0	0	0	0	0	0	0	0	0	0	0	0	0	0	0	0	0	0	0	0	0	0	0
924	spns1	0	0	0	0	0	0	0	0	0	0	0	0	0	0	0	0.10752688172043	0	0	0	0	0	0	0	0	0	0	0	0	0	0	0	0	0	0	0	0	0	0	0	0	0	0	0	0	0	0	0
925	prkcbp1l	0	0	0	0	0	0	0	0	0	0	0	0	0	0	0.0469483568075117	0.21505376344086	0	0	0	0	0	0.0970873786407767	0	0	0	0	0	0	0.0813008130081301	0	0	0	0	0	0	0	0	0	0	0	0	0	0	0	0	0	0
926	gyg1a	0	0	0	0	0	0	0	0	0	0	0	0	0	0	0.0469483568075117	0	0	0	0	0	0	0	0	0	0	0	0	0	0	0	0	0	0	0	0	0	0	0	0	0	0	0	0	0	0	0	0
927	bmpr2a	0	0	0	0	0	0	0	0	0	0	0	0	0	0	0	0	0	0	0.158730158730159	0	0	0	0	0	0.0225733634311512	0	0	0.0429184549356223	0	0	0	0	0	0	0	0	0	0	0	0	0	0	0	0	0	0	0
928	insra	0	0	0	0	0	0	0	0	0	0	0	0.0583090379008746	0	0.224215246636771	0	0	0	0	0.158730158730159	0.23121387283237	0	0	0	0	0.0225733634311512	0	0	0	0	0	0	0	0	0	0	0	0	0	0	0	0	0	0	0	0	0	0
929	ctnnbl1	0	0	0	0	0	0	0	0	0	0	0	0	0	0	0	0	0	0	0	0	0	0	0	0	0.0451467268623025	0	0	0	0	0	0	0	0	0	0	0	0	0	0	0	0	0	0	0	0	0	0
930	hpgd	0	0	0	0.033003300330033	0	0	0	0	0	0	0	0	0	0	0	0	0	0	0	0	0	0	0	0	0	0	0	0	0	0	0	0	0	0	0	0	0	0	0	0	0	0	0	0	0	0	0
931	kdsr	0	0	0	0	0	0	0	0	0	0	0	0	0	0	0.0469483568075117	0	0	0	0	0	0	0	0	0.0970873786407767	0.0451467268623025	0	0	0	0	0	0	0	0	0	0	0	0	0	0	0	0	0	0	0	0	0	0
932	rnf19a	0	0	0	0	0	0	0	0	0	0	0	0.0291545189504373	0	0	0	0	0	0	0	0	0.188679245283019	0	0	0	0	0	0	0	0	0	0	0	0	0	0	0	0	0	0	0	0	0	0	0	0	0	0
933	thbs3b	0	0	0	0	0	0	0	0	0	0	0	0.0583090379008746	0	0.179372197309417	0	0.860215053763441	0	0.303030303030303	0.634920634920635	0.23121387283237	0.943396226415094	0	0.158730158730159	0	0.112866817155756	0	0	0	0	0	0	0	0	0	0	0	0	0	0	0	0	0	0.0319488817891374	0	0	0	0
934	dcn	0	0	0	0.099009900990099	0	0	0	0	0	0	0	0	0	0.0896860986547085	0.422535211267606	0	0	0	0	0	0	0	0	0	0.0225733634311512	0	0	0	0	0	0	0	0	0	0	0	0	0	0	0	0	0	0	0	0	0	0
935	kif15	0	0	0	0	0	0	0	0	0	0	0	0.0291545189504373	0	0	0	0.10752688172043	0	0	0	0	0	0	0	0.0970873786407767	0	0	0.465116279069767	0	0	0	0	0	0	0	0	0	0	0	0	0	0	0	0	0	0	0	0
936	apoa1a	0	0	0	0.198019801980198	0	0	0	0	0	0	0	0	0	0.0896860986547085	0	0	0	0	0.317460317460317	0	0	0	0	0	0	0	0	0	0	0	0	0	0	0	0	0	0.0578034682080925	0	0.194174757281553	0	0	0	0	0	0.246305418719212	0	0
937	meis1b	0	0	0	0	0	0	0	0	0	0	0	0	0	0.0448430493273543	0.0469483568075117	0.21505376344086	0	0	0	0	0	0	0	0	0	0.0790513833992095	0	0	0	0	0	0.0411522633744856	0	0	0	0	0	0	0	0	0	0	0	0	0	0	0
938	fbxl2	0	0	0	0	0	0	0	0	0	0	0	0	0	0.0896860986547085	0.0469483568075117	0.10752688172043	0	0	0	0	0	0	0	0	0	0	0	0	0	0	0	0	0	0	0	0	0	0	0	0	0	0	0	0	0	0	0
939	sgce	0	0	0	0	0	0	0	0	0	0	0	0	0.0938967136150235	0	0	0	0	0	0	0	0	0	0	0	0	0	0	0	0	0	0	0	0	0	0	0	0	0	0	0	0	0	0	0	0	0	0
940	ccnl1b	0	0	0	0	0	0	0	0	0	0	0	0	0	0.0448430493273543	0	0	0	0	0	0	0	0	0	0	0.0677200902934537	0.0790513833992095	0	0	0	0	0	0	0	0	0	0	0	0	0	0	0	0	0	0	0	0	0
941	papolg	0	0	0	0	0	0	0	0	0	0	0	0	0	0.0448430493273543	0	0	0	0	0	0	0	0	0	0	0	0	0	0	0	0	0	0	0	0	0	0	0	0	0	0	0	0	0	0	0	0	0
942	emc7	0	0	0	0	0	0	0	0	0	0	0	0	0	0.224215246636771	0	0.537634408602151	0	0	0	0	0	0	0	0	0	0	0	0	0	0	0	0	0	0	0	0	0	0	0	0	0	0	0	0	0	0	0
943	rab4b	0.0970873786407767	0	0	0	0	0	0	0	0	0	0.056657223796034	0.0583090379008746	0	0.0448430493273543	0	0	0	0	0	0	0	0.194174757281553	0	0	0	0	0	0	0	0	0	0	0	0	0	0	0	0	0	0	0	0	0	0	0	0	0
944	cant1a	0	0	0	0	0	0	0	0	0	0	0	0	0	0	0	0	0	0	0	0	0	0	0	0	0	0	0.232558139534884	0	0	0	0	0	0	0	0	0	0	0	0	0	0	0	0	0	0	0	0
945	scp2a	0	0	0	0	0	0	0	0	0	0	0	0	0	0.0448430493273543	0	0	0	0	0	0	0	0	0	0	0	0	0	0	0	0	0	0	0	0	0	0	0	0	0	0	0	0	0	0	0	0	0
946	umps	0	0	0	0	0	0	0	0	0	0	0	0	0	0	0	0	0	0	0	0	0	0	0	0	0	0	0	0.128755364806867	0	0	0	0	0	0	0	0	0	0	0	0	0	0	0	0	0	0	0
947	dpf2	0	0	0	0	0	0	0	0	0	0	0	0	0	0.269058295964126	0	0	0	0	0	0	0	0	0	0	0	0	0	0	0	0.214592274678112	0	0	0	0	0	0	0	0	0	0	0	0	0	0	0	0	0
948	nup35	0	0	0	0	0	0	0	0	0	0	0	0	0	0	0	0	0	0	0	0	0	0	0	0	0.0225733634311512	0	0	0.0429184549356223	0	0	0	0	0	0	0	0	0	0	0	0	0	0	0	0	0	0	0
949	ube2e3	0	0	0	0.033003300330033	0	0	0	0	0	0	0	0	0	0.493273542600897	0	0.537634408602151	0	0	0	0.115606936416185	0.377358490566038	0.29126213592233	0	0	0.0451467268623025	0	0	0	0	0	0	0	0	0	0	0	0	0	0	0	0	0	0	0	0	0	0
950	eif4e1c	0	0	0	0	0	0	0	0	0	0	0	0.087463556851312	0	0	0	0	0	0	0	0	0	0	0	0	0	0	0	0	0.0813008130081301	0	0	0	0	0	0	0	0	0	0	0	0	0	0	0	0	0	0
951	usp25	0	0	0	0	0	0	0	0	0	0	0	0.0291545189504373	0	0.0448430493273543	0	0.10752688172043	0	0	0	0	0	0	0	0	0	0	0	0	0	0	0	0	0	0	0	0	0	0	0	0	0	0	0	0	0	0	0
952	GEN1	0	0	0	0	0	0	0	0	0	0	0	0	0	0.0896860986547085	0.140845070422535	0	0	0	0	0	0	0	0	0	0	0	0	0	0	0	0	0	0	0	0	0	0	0	0	0	0	0	0	0	0	0	0
953	ptpn11b	0	0	0	0	0	0	0	0	0	0	0	0	0	0	0	0.21505376344086	0	0	0	0	0	0	0	0	0	0	0	0	0	0	0	0	0	0	0	0	0	0	0	0	0	0	0	0	0	0	0
954	rdh10b	0	0	0	0	0	0	0	0	0	0	0	0	0	0.0896860986547085	0	0	0	0	0	0	0	0	0	0	0	0	0	0	0	0	0	0	0	0	0	0	0	0	0	0	0	0	0	0	0	0	0
955	naa35	0	0	0	0	0	0	0	0	0	0	0	0	0	0.0448430493273543	0	0.32258064516129	0	0	0	0	0	0	0	0	0.090293453724605	0	0	0	0	0	0	0	0	0	0	0	0	0	0	0	0	0	0	0	0	0	0
956	pdha1a	0	0	0	0	0	0	0	0	0	0	0	0.0291545189504373	0	0.0448430493273543	0	0.10752688172043	0	0	0	0	0	0.194174757281553	0	0	0.0677200902934537	0	0	0	0	0	0	0	0	0	0	0	0	0	0	0	0	0	0	0	0	0	0
957	eya4	0	0	0	0.099009900990099	0	0	0	0	0	0	0	0	0	0	0	0	0	0	0	0	0	0	0	0	0	0	0	0	0	0	0	0	0	0	0	0	0	0	0	0	0	0	0	0	0	0	0
958	adssl	0	0	0	0	0	0	0	0	0	0	0	0	0	0.0448430493273543	0	0	0	0	0	0	0	0	0	0	0	0	0	0	0	0	0	0	0	0	0	0	0	0	0	0	0	0	0	0	0	0	0
959	col1a1a	0	0	0	0.297029702970297	0	0	0	0	0	0	0	0	0	0	0.0938967136150235	0	0	0	0	0	0	0	0	0	0.0451467268623025	0	0	0	0	0	0	0	0	0	0	0	0	0	0	0	0	0	0	0.173410404624277	0.0492610837438424	0	0
960	mgat1a	0	0	0	0	0	0	0	0	0	0	0	0	0	0	0	0	0	0	0.158730158730159	0	0	0	0	0	0.0225733634311512	0	0	0	0	0	0	0	0	0	0	0	0	0	0	0	0	0	0	0	0	0	0
961	rnf207b	0	0	0	0	0	0	0	0	0	0	0.084985835694051	0	0	0.269058295964126	0	0	0	0	0	0	0	0	0	0	0	0	0	0	0	0	0	0	0	0	0	0	0	0	0	0	0	0	0	0	0	0	0
962	fam76b	0	0	0	0.198019801980198	0	0	0	0	0	0	0	0	0	0.0448430493273543	0	0	0	0	0	0	0	0	0	0.0970873786407767	0.090293453724605	0	0	0	0	0	0	0	0	0	0	0	0	0	0	0	0	0	0	0	0	0	0
963	vmp1	0	0	0	0.066006600660066	0	0	0	0	0	0	0	0	0	0	0	0	0	0	0	0	0	0	0	0	0	0	0	0	0	0	0	0	0	0	0	0	0	0	0	0	0	0	0	0	0	0	0
964	rnls	0	0	0	0	0	0	0	0	0	0	0	0	0	0	0	0	0	0	0	0	0.754716981132075	0	0	0	0	0	0	0	0	0	0	0	0	0	0	0	0	0	0	0	0	0	0	0	0	0	0
965	zgc.77849	0	0	0	0	0	0	0	0	0	0	0	0.0583090379008746	0	0.403587443946188	0.0469483568075117	0.537634408602151	0	0	0	0	0	0	0	0	0	0	0	0	0	0	0	0	0	0	0	0	0	0	0	0	0	0	0	0	0	0	0
966	rassf4	0	0	0	0	0	0	0	0	0	0	0	0	0	0	0	0	0	0	0	0	0	0	0	0.194174757281553	0	0	0	0	0	0	0	0	0	0	0	0	0	0	0	0	0	0	0	0	0	0	0
967	aurka	0	0	0	0	0	0	0	0	0	0	0	0	0	0	0	0	0	0	0	0	0	0	0	0.388349514563107	0	0	0	0	0	0	0	0	0	0	0	0	0	0	0	0	0	0	0	0	0	0	0
968	per1b	0	0	0	0	0	0	0	0	0	0	0	0	0	0	0	0	0	0	0.317460317460317	0	0	0	0	0	0	0	0	0	0	0	0	0	0	0	0	0	0	0	0	0	0	0	0	0	0	0	0
969	rlbp1a	0	0	0	0.099009900990099	0	0	0	0	0	0	0	0	0	0	0	0	0	0	0	0	0	0	0	0	0	0	0	0	0	0	0	0	0	0	0	0	0	0	0	0	0	0	0	0	0	0	0
970	u2af2a	0	0	0	0.066006600660066	0	0	0	0	0	0	0	0	0	0	0	0	0	0	0	0	0	0	0	0	0.0225733634311512	0	0	0	0	0	0	0	0	0	0	0	0	0	0	0	0	0	0	0	0	0	0
971	sdcbp2	0	0	0	0	0	0	0	0	0	0	0	0	0	0	0.0938967136150235	0.10752688172043	0	0	0	0	0.377358490566038	0	0	0	0.0225733634311512	0	0	0	0	0	0	0	0	0	0	0	0	0	0	0	0	0	0	0	0	0	0
972	hcfc1b	0	0	0	0	0	0	0	0	0	0	0	0	0	0	0	0.21505376344086	0	0	0	0	0	0	0	0	0	0.0395256916996047	0	0	0	0.171673819742489	0	0.0411522633744856	0	0	0	0	0	0	0	0	0	0	0	0	0	0	0
973	rap1aa	0	0	0	0	0	0	0	0	0	0	0	0.087463556851312	0	0.269058295964126	0	0.43010752688172	0	0.909090909090909	0	0	0	0	0.158730158730159	0.0970873786407767	0	0	0	0	0	0	0	0	0	0	0	0	0	0	0	0	0	0	0	0	0	0	0
974	pdss2	0	0	0	0	0	0	0	0	0	0	0	0	0	0	0	0	0	0	0	0	0	0.0970873786407767	0	0	0	0	0	0	0	0	0	0	0	0	0	0	0	0	0	0	0	0	0	0	0	0	0
975	polr3f	0	0	0	0	0	0	0	0	0	0	0	0	0	0.0448430493273543	0.0938967136150235	0	0	0	0	0	0	0	0	0	0.0225733634311512	0	0	0	0	0	0	0	0	0	0	0	0	0	0	0	0	0	0	0	0	0	0
976	slkb	0	0	0	0	0	0	0	0	0	0	0	0	0	0	0	0	0.606060606060606	0	0	0	0	0	0	0	0	0	0	0	0	0	0	0	0	0	0	0	0	0	0	0	0	0	0	0	0	0	0
977	waca	0	0	0	0	0	0	0	0	0	0	0	0.0291545189504373	0	0	0.0469483568075117	0	0	0	0	0	0	0	0	0	0.112866817155756	0	0	0	0	0	0	0	0	0	0	0	0	0	0	0	0	0	0	0	0	0	0
978	ptdss1a	0	0	0	0	0	0	0	0	0	0	0	0	0	0	0	0	0	0	0.158730158730159	0	0	0	0	0	0.112866817155756	0	0	0	0	0	0	0	0	0	0	0	0	0	0	0	0	0	0	0	0	0	0
979	pdcd10b	0	0	0	0.033003300330033	0	0	0	0	0	0	0	0	0	0.0896860986547085	0	0.10752688172043	0	0	0	0	0	0	0	0	0	0.0395256916996047	0	0	0	0	0	0	0	0	0	0	0	0	0	0	0	0	0	0	0	0	0
980	col5a1	0	0	0	0.033003300330033	0	0	0	0	0	0	0	0	0	0.134529147982063	0	0.43010752688172	0	0	0.317460317460317	0	0	0	0	0	0	0	0	0	0	0.0429184549356223	0	0	0	0	0	0	0	0	0	0	0	0	0	0	0	0	0
981	eif3ja	0	0	0	0	0	0	0	0	0	0	0	0	0	0.224215246636771	0.0469483568075117	0.32258064516129	0	0	0	0.0578034682080925	0	0	0	0	0	0	0	0	0.0813008130081301	0	0	0	0	0	0	0	0	0	0	0	0	0	0	0	0	0	0
982	saga	0	0	0	0	0	0	0	0	0	0	0	0	0	0	0	0	0	0	0	0.0578034682080925	0	0	0	0	0	0	0	0	0	0	0	0	0	0	0	0	0	0	0	0	0	0	0	0	0	0	0
983	prkag2a	0	0	0	0	0	0	0	0	0	0	0	0.0291545189504373	0	0.0896860986547085	0.234741784037559	0.43010752688172	0	0.606060606060606	0	0.0578034682080925	0.188679245283019	0	0	0	0.0677200902934537	0	0	0	0	0	0	0	0	0	0	0	0	0	0	0	0	0	0	0	0	0	0
984	cdc34b	0	0	0	0	0	0	0	0	0	0	0	0	0	0.0448430493273543	0	0	0	0	0.158730158730159	0.115606936416185	0	0	0	0	0	0.0790513833992095	0	0	0	0	0	0	0	0	0	0	0	0	0	0	0	0	0	0	0	0	0
985	X.1	0	0	0	0	0	0	0	0	0	0	0	0	0	0.0448430493273543	0	0	0	0	0	0	0	0	0	0	0	0	0	0	0	0	0	0	0	0	0	0	0	0	0	0	0	0	0	0	0	0	0
986	atf6	0	0	0	0	0	0	0	0	0	0	0	0	0	0	0	0.10752688172043	0	0	0	0.0578034682080925	0	0	0	0.0970873786407767	0	0	0.232558139534884	0	0	0	0	0	0	0	0	0	0	0	0	0	0	0	0	0	0	0	0
987	tfap2b	0	0	0	0.132013201320132	0	0	0	0	0	0	0	0	0	0	0	0	0	0	0	0	0	0	0	0	0	0	0	0	0	0	0	0	0	0	0	0	0	0	0	0	0	0	0	0	0	0	0
988	gtf2e2	0	0	0	0	0	0	0	0	0	0	0	0.087463556851312	0	0	0	0.32258064516129	0	0	0	0	0	0	0	0.0970873786407767	0.0225733634311512	0	0	0	0	0	0	0	0	0	0	0	0	0	0	0	0	0	0	0	0	0	0
989	pfn2l	0	0	0	0	0	0	0	0	0	0	0	0.116618075801749	0	0.403587443946188	0.422535211267606	0.32258064516129	0	0	0.158730158730159	0.173410404624277	0	0.0970873786407767	0	0.388349514563107	0	0	0.465116279069767	0	0	0	0.37593984962406	0	0	0	0	0	0	0	0	0	0	0.183150183150183	0	0	0	0	0
990	atp2b1a	0	0	0	0	0	0	0	0	0	0	0	0	0	0	0.140845070422535	0	0	0	0	0	0	0	0	0	0	0	0	0	0	0	0	0	0	0	0	0	0	0	0	0	0	0	0	0	0	0	0
991	eif1b	0	0	0	0.132013201320132	0	0	0	0	0	0	0.028328611898017	0	0	0.986547085201794	0.140845070422535	1.29032258064516	0	0	0.158730158730159	0.289017341040462	0	0	0	0.388349514563107	0.0451467268623025	0.513833992094862	0	0	0	0	0	0	0	0	0	0	0	0	0	0	0	0	0	0	0	0	0
992	c3a.1	0	0	0	0	0	0	0	0	0	0	0	0	0	0.134529147982063	0	0	0	0	0	0	0	0	0	0	0	0	0	0	0	0	0	0	0	0	0	0	0	0	0	0	0	0	0	0	0	0	0
993	rbm14a	0	0	0	0	0	0	0	0	0	0	0	0	0	0.134529147982063	0	0.10752688172043	0	0	0	0	0	0	0	0	0	0	0	0	0	0	0	0	0	0	0	0	0	0	0	0	0	0	0	0	0	0	0
994	tmem57b	0	0	0	0	0	0	0	0	0	0	0	0	0	0	0.0469483568075117	0	0	0	0	0	0	0	0	0	0	0	0	0	0	0.0429184549356223	0	0	0	0	0	0	0	0	0	0	0	0	0	0	0	0	0
995	poc1bl	0	0	0	0	0	0	0	0	0	0	0	0	0	0	0	0	0	0	0.158730158730159	0	0	0	0	0	0.0225733634311512	0	0	0	0	0	0	0	0	0	0	0	0	0	0	0	0	0	0	0	0	0	0
996	rer1	0	0	0	0	0	0	0	0	0	0	0	0	0	0.0896860986547085	0.234741784037559	0.10752688172043	0	0	0	0.115606936416185	0	0	0	0.29126213592233	0.0451467268623025	0	0	0	0	0	0	0	0	0	0	0	0	0	0	0.0492610837438424	0	0	0	0	0	0	0
997	arl13b	0	0	0	0	0	0	0	0	0	0	0	0	0	0.0896860986547085	0	0	0	0	0	0	0	0	0	0	0	0	0	0	0	0	0	0	0	0	0	0	0	0	0	0	0	0	0	0	0	0	0
998	smarca1	0	0	0	0	0	0	0	0	0	0	0	0	0	0.0448430493273543	0	0	0	0	0	0	0	0	0	0	0	0	0	0	0	0	0	0	0	0	0	0	0	0	0	0	0	0	0	0	0	0	0
999	nucks1b	0	0	0	0	0	0	0	0	0	0	0	0	0	0	0	0	0	0	0	0	0	0	0	0	0.0225733634311512	0	0	0	0	0	0	0	0	0	0	0	0	0	0	0	0	0	0	0	0	0	0
1000	tmem161a	0	0	0	0	0	0	0	0	0	0	0	0	0	0	0	0	0	0	0	0	0	0	0	0	0	0	0	0	0	0	0	0.0411522633744856	0	0	0	0	0	0	0	0	0	0	0	0	0	0	0
1001	pfkpb	0	0	0	0	0	0	0	0	0	0	0	0	0	0.0448430493273543	0	0	0	0	0	0	0	0	0	0	0	0	0	0	0	0	0	0	0	0	0	0	0	0	0	0	0	0	0	0	0	0	0
1002	csnk2a2a	0	0	0	0	0	0	0	0	0	0	0	0	0	0.0896860986547085	0.187793427230047	0	0	0	0	0.115606936416185	0	0	0	0	0.090293453724605	0	0	0	0	0	0	0	0	0	0	0	0	0	0	0	0	0	0	0	0	0	0
1003	nop56	0	0	0	0	0	0	0	0	0	0	0	0.0291545189504373	0	0.0896860986547085	0	0	0	0	0	0.0578034682080925	0	0	0.317460317460317	0	0.135440180586907	0.0395256916996047	0	0	0	0	0	0	0	0	0	0	0	0	0	0	0	0	0	0	0	0	0
1004	dlgap4b	0	0	0	0	0	0	0	0	0	0	0	0	0	0.0448430493273543	0	0	0	0	0	0	0	0	0.158730158730159	0	0	0	0	0	0	0	0	0	0	0	0	0	0	0	0	0	0	0	0	0	0	0	0
1005	itga3b	0	0	0	0	0	0	0	0	0	0	0	0	0	0.0896860986547085	0	0	0	0	0	0	0	0	0	0	0	0	0	0	0	0	0	0	0	0	0	0	0	0	0	0	0	0	0	0	0	0	0
1006	foxn3	0	0	0	0	0	0	0	0	0	0	0	0	0	0	0.0938967136150235	0.10752688172043	0	0	0	0	0	0	0	0	0	0	0	0	0	0	0	0	0	0	0	0	0	0	0	0	0	0	0	0	0	0	0
1007	alg9	0	0	0	0	0	0	0	0	0	0	0	0	0	0	0	0.21505376344086	0	0	0	0	0	0	0	0	0	0	0	0	0	0	0	0	0	0	0	0	0	0	0	0	0	0	0	0	0	0	0
1008	arih2	0	0	0	0	0	0	0	0	0	0	0	0	0	0.134529147982063	0	0	0	0	0	0	0	0	0	0	0	0	0	0	0	0	0	0	0	0	0	0	0	0	0	0	0	0	0	0	0	0	0
1009	npepl1	0	0	0	0.066006600660066	0	0	0	0	0	0	0	0	0	0	0.0469483568075117	0.21505376344086	0	0	0	0	0	0	0	0	0	0	0	0	0	0	0	0	0	0	0	0	0	0	0	0	0	0	0	0	0	0	0
1010	snap23.1	0	0	0	0	0	0	0	0	0	0	0	0	0	0	0	0	0.909090909090909	0	0	0	0	0	0	0	0	0	0	0	0	0	0	0	0	0	0	0	0	0	0	0	0	0	0	0	0	0	0
1011	slc4a1a	0	0	0	0	0	0	0	0	0	0	0	0	0	0.31390134529148	0.140845070422535	0	0	0	0	0	0	0	0	0	0	0	0	0	0	0	0	0	0	0	0	0	0	0	0	0	0	0	0	0	0.147783251231527	0	0
1012	ammecr1	0	0	0	0	0	0	0	0	0	0	0	0.087463556851312	0	0.179372197309417	0.0469483568075117	0.32258064516129	0	0	0	0	0	0	0	0.29126213592233	0.248306997742664	0	0.232558139534884	0	0	0	0	0	0	0	0	0	0	0	0	0	0	0	0	0	0.0985221674876847	0	0
1013	arhgef4	0	0	0	0	0	0	0	0	0	0	0	0	0	0.224215246636771	0	0.32258064516129	0	0	0	0	0.377358490566038	0	0	0	0	0	0	0	0	0	0	0	0	0	0	0	0	0	0	0	0	0	0	0	0	0	0
1014	ech1	0	0	0	0	0	0	0	0	0.451127819548872	0	0	0	0	0	0	0	0	0	0	0	0	0	0	0	0	0	0	0	0	0	0	0	0	0	0	0	0	0	0	0	0	0	0	0	0	0	0
1015	eif2d	0	0	0	0	0	0	0	0	0	0	0	0.0291545189504373	0	0	0	0	0	0	0	0	0	0	0	0	0	0	0	0	0	0	0	0	0	0	0	0	0	0	0	0	0	0	0	0	0	0	0
1016	myhz2	0	0	0	0.099009900990099	0	0	0	0	0	0	0	0	0	0	0	0	0	0	0	0	0	0	0	0	0	0	0	0	0	0	0	0	0	0	0	0	0.173410404624277	0	0	0	0	0	0	0	0.0492610837438424	0	0
1017	syap1	0	0	0	0	0	0	0	0	0	0	0	0	0	0	0	0	1.81818181818182	0	0	0	0	0	0	0	0	0	0	0	0	0	0	0	0	0	0	0	0	0	0	0	0	0	0	0	0	0	0
1018	ska2	0	0	0	0	0	0	0	0	0	0	0	0	0	0	0.0469483568075117	0	0	0	0	0	0	0	0	0	0.0225733634311512	0	0	0	0	0	0	0	0	0	0	0	0	0	0	0	0	0	0	0	0	0	0
1019	scml2	0	0	0	0	0	0	0	0	0	0	0	0	0	0	0	0	0	0	0	0	0	0	0	0	0.0225733634311512	0	0	0	0	0	0	0	0	0	0	0	0	0	0	0	0	0	0	0	0	0	0
1020	mob1bb	0	0	0	0	0	0	0	0	0	0	0	0	0	0	0	0	0	0	0	0	0	0.485436893203883	0	0.388349514563107	0	0	0	0	0	0	0	0	0	0	0	0	0	0	0	0	0	0	0	0	0	0	0
1021	rhoub	0	0	0	0.066006600660066	0	0	0	0	0	0	0	0	0	0	0	0	0	0	0	0	0	0	0	0	0	0.0395256916996047	0	0.171673819742489	0	0	0	0	0	0	0	0	0	0	0	0	0	0	0	0	0	0	0
1022	cfl1l	0	0	0	0	0	0	0	0	0	0	0	0	0	0	0	0	0	0	0	0	0	0	0	0	0	0	0.232558139534884	0	0.16260162601626	0	0	0	0	0	0	0	0	0	0	0	0	0	0	0	0	0	0
1023	gpia	0	0	0	0	0	0	0	0	0	0.0985221674876847	0	0	0	0	0	0.32258064516129	0	0.303030303030303	0	0.115606936416185	0	0	0	0	0	0	0	0	0	0	0	0	0	0	0	0	0	0	0	0	0	0	0	0	0	0	0
1024	tdg.1	0	0	0	0	0	0	0	0	0	0	0	0.0291545189504373	0	0	0	0	0	0	0	0	0	0	0	0	0	0.158102766798419	0	0	0	0	0	0	0	0	0	0	0	0	0	0	0	0	0	0	0	0	0
1025	pole4	0	0	0	0	0	0	0	0	0	0	0	0	0	0.0448430493273543	0	0	0	0	0	0.0578034682080925	0	0	0	0	0	0	0	0	0	0	0	0	0	0	0	0	0	0	0	0	0	0	0	0	0	0	0
1026	mta2	0	0	0	0	0	0	0	0	0	0	0	0.116618075801749	0	0	0	0	0	0	0.158730158730159	0.0578034682080925	0	0.29126213592233	0	0	0.0677200902934537	0.0790513833992095	0	0	0	0	0	0	0	0	0	0	0.115606936416185	0	0	0	0	0	0	0	0	0	0
1027	ndufv2	0	0	0	0.099009900990099	0	0	0	0	0	0	0	0	0	0.0448430493273543	0.0938967136150235	0.32258064516129	0	0	0	0.173410404624277	0	0	0	0.0970873786407767	0.0225733634311512	0	0	0	0	0	0	0	0	0	0	0	0	0	0	0	0	0	0	0	0	0	0
1028	mrpl11	0	0	0	0	0	0	0	0	0	0	0	0	0	0	0	0.10752688172043	0	0	0	0	0	0	0	0	0	0	0.232558139534884	0	0	0	0	0	0	0	0	0	0	0	0	0	0	0	0	0	0	0	0
1029	bmi1b	0	0	0	0	0	0	0	0	0	0	0	0	0	0.134529147982063	0	0	0	0	0	0	0	0	0	0	0	0	0	0	0	0	0	0	0	0	0	0	0	0	0	0	0	0	0	0	0	0	0
1030	ywhaba	0	0	0	0	0	0	0	0	0.075187969924812	0.0492610837438424	0	0.0291545189504373	0	0.269058295964126	0.187793427230047	0.537634408602151	0	0	0.158730158730159	0.0578034682080925	0.188679245283019	0.194174757281553	0	0.194174757281553	0.428893905191874	0	0.465116279069767	0.0858369098712446	0	0	0.075187969924812	0	0	0	0	0	0.0578034682080925	0	0	0	0.13986013986014	0	0	0.0578034682080925	0	0	0
1031	tubgcp2	0	0	0	0	0	0	0	0	0	0	0	0	0	0	0	0	0	0	0	0	0.377358490566038	0	0	0	0	0	0	0	0	0	0	0	0	0	0	0	0	0	0	0	0	0	0	0	0	0	0
1032	uap1l1	0	0	0	0	0	0	0	0	0	0	0	0	0	0.0448430493273543	0	0	0	0	0	0	0	0	0	0	0	0	0	0	0	0	0	0	0	0	0	0	0	0	0	0	0	0	0	0	0	0	0
1033	ndrg3a	0	0	0	0	0	0	0	0	0	0	0	0	0	0	0	0.21505376344086	0	0	0	0	0	0	0	0	0	0	0	0	0	0	0	0	0	0	0	0	0	0	0	0	0	0	0	0	0	0	0
1034	gclc	0	0	0	0.066006600660066	0	0	0	0	0	0	0	0	0	0	0	0	0	0	0	0	0	0	0	0	0.0225733634311512	0	0	0	0	0	0	0	0	0	0	0	0	0	0	0	0	0	0	0	0	0	0
1035	dmtn	0	0	0	0	0	0	0	0	0	0	0	0	0	0.0448430493273543	0	0.10752688172043	0	0	0	0	0	0	0	0	0	0	0	0	0	0	0	0	0	0	0	0	0	0	0	0	0	0	0	0	0	0	0
1036	maf1	0	0	0	0	0	0	0	0	0	0	0	0	0	0.0448430493273543	0	0.32258064516129	0.303030303030303	0	0	0.0578034682080925	0.566037735849056	0	0	0	0	0	0	0	0	0	0	0	0	0	0	0	0	0	0	0	0	0	0	0	0	0	0
1037	atp1b1a	0	0	0	0	0	0	0	0	0	0	0	0	0.0938967136150235	0.31390134529148	0.422535211267606	1.50537634408602	0	0.909090909090909	0.476190476190476	0.23121387283237	0.377358490566038	0.0970873786407767	0	0.0970873786407767	0.0677200902934537	0	0	0	0	0.0429184549356223	0	0	0	0	0	0	0	0	0	0	0	0	0	0	0	0	0
1038	ERAS	0	0	0	0	0	0	0	0	0	0	0	0	0	0	0	0.21505376344086	0	0	0	0	0	0	0	0	0	0	0	0	0	0	0	0	0	0	0	0	0	0	0	0	0	0	0	0	0	0	0
1039	jag1b	0	0	0	0	0	0	0	0	0	0	0	0	0	0.0448430493273543	0	0	0	0	0	0	0	0	0	0	0	0	0	0	0	0	0	0	0	0	0	0	0	0	0	0	0	0	0	0	0	0	0
1040	zeb1b	0	0	0	0	0	0	0	0	0	0	0	0.0583090379008746	0	0.31390134529148	0	0.21505376344086	0	0.303030303030303	0	0.173410404624277	0	0	0	0.0970873786407767	0.0451467268623025	0.0395256916996047	0	0	0	0	0	0	0	0	0	0	0	0	0	0	0	0	0	0	0	0	0
1041	phc2b	0	0	0	0	0	0	0	0	0	0	0	0	0	0	0	0	0	0	0	0	0	0	0	0.0970873786407767	0	0	0	0	0	0	0	0	0	0	0	0	0.0578034682080925	0	0	0	0	0	0	0	0	0	0
1042	tars	0	0	0	0	0	0	0	0	0	0	0	0	0	0	0	0	0	0	0	0	0.943396226415094	0	0	0	0	0	0	0	0	0	0	0	0	0	0	0	0	0	0	0	0	0	0	0	0	0	0
1043	colec11	0	0	0	0	0	0	0	0	0	0	0	0	0	0.0896860986547085	0	0	0	0	0	0	0	0	0	0	0	0	0	0	0	0	0	0	0	0	0	0	0	0	0	0	0	0	0	0	0	0	0
1044	znf76	0	0	0	0	0	0	0	0	0	0	0	0	0	0.0448430493273543	0	0	0	0	0	0	0	0	0	0	0	0	0	0	0	0	0	0	0	0	0	0	0	0	0	0	0	0	0	0	0	0	0
1045	gpx8	0	0	0	0	0	0	0	0	0	0	0	0	0	0	0	0	0	0	0	0	0	0	0	0	0.0225733634311512	0	0	0	0	0	0	0	0	0	0	0	0	0	0	0	0	0	0	0	0	0	0
1046	rpl19	0	0	0	0.066006600660066	0	0	0	0	0	0.0492610837438424	0	0.087463556851312	0	0.582959641255605	0.657276995305164	0.860215053763441	0	0	0	0.46242774566474	0.566037735849056	0.388349514563107	0	1.16504854368932	0.406320541760722	0.237154150197628	1.16279069767442	0.300429184549356	0.16260162601626	0	0	0.0411522633744856	0	0	0	0	0.346820809248555	0	0	0.197044334975369	0	0	0	0	0	0	0
1047	map3k15	0	0	0	0	0	0	0	0	0	0	0	0	0	0	0	0	0	0.606060606060606	0	0	0	0	0	0	0	0	0	0	0	0	0	0	0	0	0	0	0	0	0	0	0	0	0	0	0	0	0
1048	pygmb	0	0	0	0	0	0	0	0	0	0	0	0	0	0.0448430493273543	0	0.32258064516129	0	0	0	0.0578034682080925	0.754716981132075	0	0	0	0.0677200902934537	0	0	0	0	0	0	0	0	0	0	0	0	0	0	0	0	0	0	0	0	0	0
1049	ndufa10	0	0	0	0	0	0	0	0	0	0	0	0	0	0	0.328638497652582	0	0	0	0	0	0	0	0	0.0970873786407767	0.0677200902934537	0	0	0	0	0	0	0	0	0	0	0	0.0578034682080925	0	0	0	0	0	0	0	0	0	0
1050	kif26ba	0	0	0	0	0	0	0	0	0	0	0	0	0	0.403587443946188	0.0469483568075117	0.43010752688172	0	0	0.158730158730159	0	0	0	0	0	0	0	0	0	0	0	0	0	0	0	0	0	0	0	0	0	0	0	0	0	0	0	0
1051	fam208ab	0	0	0	0	0	0	0	0	0	0	0	0	0	0	0.0469483568075117	0	0	0	0	0	0	0	0	0	0	0	0	0	0	0	0	0.205761316872428	0	0	0	0	0	0	0	0	0	0	0	0	0	0	0
1052	cirbpb	0	0	0	0.33003300330033	0	0	0	0	0	0	0.084985835694051	0.379008746355685	0	1.12107623318386	0.0469483568075117	1.0752688172043	0	0.303030303030303	0.158730158730159	0.635838150289017	1.50943396226415	0.0970873786407767	0	1.16504854368932	0.609480812641084	0.474308300395257	0.232558139534884	0.343347639484979	0.48780487804878	0	0.37593984962406	0	0	0	0	0	0	0	0	0	0	0	0	0	0	0	0
1053	sh3gl3a	0	0	0	0	0	0	0	0	0	0	0	0	0	0	0	0	0	0	0	0	0	0	0	0	0.0451467268623025	0	0	0	0.0813008130081301	0	0	0	0	0	0	0	0	0	0	0	0	0	0	0	0	0	0
1054	ppp6r3	0	0	0	0	0	0	0	0	0	0	0	0	0	0.0896860986547085	0	0	0	0	0	0	0	0	0	0	0.0225733634311512	0.0395256916996047	0	0	0	0	0	0	0	0	0	0	0	0	0	0	0	0	0	0	0	0	0
1055	cwc15	0	0	0	0	0	0	0	0	0	0	0	0	0	0.0896860986547085	0.0469483568075117	0.10752688172043	0	0	0.793650793650794	0.115606936416185	0	0	0	0.194174757281553	0.0225733634311512	0.0395256916996047	0	0	0	0	0	0	0	0	0	0	0	0	0	0	0	0	0	0	0	0	0
1056	slc8a1a	0	0	0	0	0	0	0	0	0	0	0	0	0	0.358744394618834	0	0.21505376344086	0	0.303030303030303	0.158730158730159	0	0	0	0	0	0	0	0	0	0	0	0	0	0	0	0	0	0	0	0	0	0	0	0	0	0	0	0
1057	bhmt	0	0	0	0.099009900990099	0	0	0	0	0	0	0	0	0	0.0896860986547085	0	0	0	0	0	0	0	0	0	0.0970873786407767	0	0	0	0	0	0	0	0	0	0	0	0	0.0578034682080925	0	0	0	0	0	0	0	0	0	0
1058	hey2	0	0	0	0	0	0	0	0	0	0	0	0	0	0	0	0	0	0	0	0	0	0	0	0.0970873786407767	0.0677200902934537	0	0	0	0	0	0	0	0	0	0	0	0	0	0	0	0	0	0	0	0	0	0
1059	atp6v1ba	0	0	0	0	0	0	0	0	0	0	0	0.0291545189504373	0	0.224215246636771	0	0	0	0	0	0	0	0.0970873786407767	0	0.29126213592233	0	0	0.697674418604651	0.0858369098712446	0	0	0	0	0	0	0	0	0	0	0	0	0	0	0	0	0	0	0
1060	skiv2l2	0	0	0	0	0	0	0	0	0	0	0	0.0291545189504373	0	0	0	0	0	0	0	0	0	0	0	0	0	0	0	0	0	0	0	0	0	0	0	0	0	0	0	0	0	0	0	0	0	0	0
1061	cct4	0	0	0	0.165016501650165	0	0	0	0	0	0	0	0	0	0.31390134529148	0	0.752688172043011	0	0	0	0	0	0	0	0.29126213592233	0.112866817155756	0	0	0.0858369098712446	0.24390243902439	0.0429184549356223	0	0	0	0	0	0	0	0	0	0	0	0	0	0	0	0	0
1062	arhgef39	0	0	0	0	0	0	0	0	0	0	0	0	0	0	0	0	0	0	0	0	0	0	0	0	0.0225733634311512	0	0	0	0	0.171673819742489	0	0	0	0	0	0	0	0	0	0	0	0	0	0	0	0	0
1063	ikzf1	0	0	0	0	0	0	0	0	0	0	0	0	0	0	0.140845070422535	0	0	0	0	0	0	0	0	0	0	0	0	0	0	0	0	0	0	0	0	0	0	0	0	0	0	0	0	0	0	0	0
1064	lpgat1	0	0	0	0	0	0	0	0	0	0	0	0	0	0	0	0	0	0	0	0	0	0	0	0	0	0	0	0	0	0.0858369098712446	0	0	0	0	0	0	0	0	0	0	0	0	0	0	0	0	0
1065	pgm1	0	0	0	0	0	0	0	0	0	0	0	0	0	0.0448430493273543	0	0.10752688172043	0	0.606060606060606	0	0	0	0	0	0	0	0	0	0	0	0	0	0	0	0	0	0	0	0	0	0	0	0	0	0	0	0	0
1066	gadd45bb	0	0	0	0	0	0	0	0	0	0	0	0	0	0.0448430493273543	0	0	0	0	0	0	0	0	0	0	0	0	0	0	0	0	0	0	0	0	0	0	0	0	0	0	0	0	0	0	0	0	0
1067	vdac2	0	0	0	0	0	0	0	0	0	0	0	0.087463556851312	0	0.538116591928251	0.0469483568075117	0.860215053763441	0.303030303030303	0	0.158730158730159	0.0578034682080925	0.377358490566038	0.194174757281553	0	0.679611650485437	0.270880361173815	0	0	0	0	0	0	0	0	0	0	0	0	0	0.29126213592233	0	0	0	0	0	0	0	0
1068	cd164	0	0	0	0	0	0	0	0	0	0	0	0.0291545189504373	0	0.134529147982063	0.0938967136150235	0.537634408602151	0	0	0	0	0.754716981132075	0	0	0	0.135440180586907	0	0	0.0429184549356223	0	0	0	0	0	0	0	0	0	0	0	0	0	0	0	0	0	0	0
1069	adgrl4	0	0	0	0	0	0	0	0	0	0	0	0	0	0	0.0469483568075117	0	0	0	0	0	0	0	0	0	0.0225733634311512	0	0	0	0	0	0	0	0	0	0	0	0	0	0	0	0	0	0	0	0	0	0
1070	tpd52l2b	0	0	0	0.066006600660066	0	0	0	0	0	0	0	0	0	0.62780269058296	0.892018779342723	1.29032258064516	0	0	0	0.346820809248555	0.377358490566038	0.388349514563107	0	0	0.090293453724605	0	0	0	0	0	0	0	0	0	0	0	0	0	0	0	0	0	0	0	0	0	0
1071	brox	0	0	0	0	0	0	0	0	0	0	0	0	0	0	0	0	0	0	0	0	0	0	0	0	0.0225733634311512	0	0	0	0	0	0	0	0	0	0	0	0	0	0	0	0	0	0	0	0	0	0
1072	hyou1	0	0	0	0	0	0	0	0	0	0	0	0.0291545189504373	0	0.134529147982063	0.0469483568075117	0	0	0	0	0	0	0.0970873786407767	0	0	0.0225733634311512	0	0	0	0	0	0	0	0	0	0	0	0	0	0	0	0	0	0	0	0	0	0
1073	SHISA4..2.of.4.	0	0	0	0	0	0	0	0	0	0	0	0	0	0.0896860986547085	0.0938967136150235	0	0	0.303030303030303	0	0	0	0	0	0	0	0	0	0	0	0	0	0	0	0	0	0	0	0	0	0	0	0	0	0	0	0	0
1074	cers2a	0	0	0	0	0	0	0	0	0	0	0	0	0	0	0.0938967136150235	0	0	0	0	0.0578034682080925	0	0	0	0	0	0	0	0	0	0	0	0	0	0	0	0	0	0	0	0	0	0	0	0	0	0	0
1075	ccm2	0	0	0	0	0	0	0	0	0	0	0	0	0	0	0	0	0	0	0	0	0	0	0	0	0.0451467268623025	0	0	0	0	0	0	0	0	0	0	0	0	0	0	0	0	0	0	0	0	0	0
1076	usp9	0	0	0	0	0	0	0	0	0	0	0	0.0291545189504373	0	0.179372197309417	0	0.10752688172043	0	0	0	0.115606936416185	0	0	0	0	0	0	0	0	0	0	0	0	0	0	0	0	0	0	0	0	0	0	0	0	0	0	0
1077	PLIN3	0	0.40650406504065	0	0.165016501650165	0	0	0	0	0	0	0	0	0	0.0896860986547085	0.187793427230047	0	0	0	0	0	0	0	0	0	0	0	0	0	0	0	0	0	0	0	0	0	0	0	0	0	0	0	0	0	0	0	0
1078	gtse1	0	0	0	0	0	0	0	0	0	0	0	0	0	0	0	0	0	0	0	0	0	0	0	0	0.112866817155756	0	0	0	0	0	0	0	0	0	0	0	0	0	0	0	0	0	0	0	0	0	0
1079	g6pca.2	0	0	0	0.099009900990099	0	0	0	0	0	0	0	0	0	0	0	0	0	0	0	0	0	0	0	0	0	0	0	0	0	0	0	0	0	0	0	0	0	0	0	0	0	0	0	0	0	0	0
1080	ap4b1	0	0	0	0	0	0	0	0	0	0	0	0	0	0	0	0	0	0	0	0	0	0	0	0.29126213592233	0.0451467268623025	0	0	0	0	0	0	0	0	0	0	0	0	0	0	0	0	0	0	0	0	0	0
1081	srsf6a	0	0	0	0	0	0	0	0	0	0	0	0.0583090379008746	0	0.179372197309417	0	0.43010752688172	0	0	0	0	0	0.194174757281553	0	0	0.0677200902934537	0	0	0	0	0	0	0	0	0	0	0	0	0	0	0	0	0	0	0	0	0	0
1082	vta1	0	0	0	0	0	0	0	0	0	0	0.141643059490085	0	0	0	0	0	0	0	0	0	0	0	0	0	0	0	0	0	0	0	0	0	0	0	0	0	0	0	0	0	0	0	0	0	0	0	0
1083	polr3glb	0	0	0	0	0	0	0	0	0	0	0	0.0291545189504373	0	0	0.0469483568075117	0	0	0	0	0	0.377358490566038	0	0	0	0	0	0	0	0	0	0	0	0	0	0	0	0.0578034682080925	0	0	0	0	0	0	0	0	0	0
1084	actn3a	0	0	0	0.099009900990099	0	0	0	0	0	0	0	0	0	0	0	0	0	0	0	0	0	0	0	0	0	0	0	0	0	0	0	0	0	0	0	0	0	0	0	0	0	0	0	0	0	0	0
1085	thop1	0	0	0	0.033003300330033	0	0	0	0	0	0	0	0	0	0	0	0.21505376344086	0	0	0	0	0	0	0	0	0	0	0	0	0	0	0	0	0	0	0	0	0	0	0	0	0	0	0	0	0	0	0
1086	ppp1r13l	0	0	0	0	0	0	0	0	0	0	0	0.0291545189504373	0	0.179372197309417	0	0	0	0	0	0	0	0	0	0	0	0	0	0	0	0	0	0	0	0	0	0	0	0	0	0	0	0	0	0	0	0	0
1087	klf11b	0	0	0	0	0	0	0	0	0	0	0	0	0	0	0	0	0	0	0	0	0	0	0	0	0.0677200902934537	0.0790513833992095	0	0	0	0	0	0	0	0	0	0	0	0	0	0	0	0	0	0	0	0	0
1088	snrpd3	0	0	0	0	0	0	0	0	0	0	0	0.0291545189504373	0	0	0	0	0	0	0	0	0	0	0	0	0	0	0	0	0	0	0	0	0	0	0	0	0	0	0	0	0	0	0	0	0	0	0
1089	capns1b	0	0	0	0	0	0	0	0	0	0	0.113314447592068	0.0291545189504373	0	0.403587443946188	0.0469483568075117	0.32258064516129	0	0	0	0.0578034682080925	0	0.194174757281553	0	0	0	0.0395256916996047	0	0	0.16260162601626	0	0.075187969924812	0	0	0	0	0	0	0	0	0	0	0	0	0	0	0	0
1090	fam219ab	0	0	0	0	0	0	0	0	0	0	0	0	0	0	0	0	0	0	0	0	0	0	0	0	0	0	0	0	0	0	0	0	0	0	0	0	0	0	0	0.0492610837438424	0	0	0	0	0	0	0
1091	anapc16	0	0	0	0	0	0	0	0	0	0	0	0	0	0	0	0.10752688172043	0	0	0	0	0	0	0	0	0.0225733634311512	0	0	0	0	0	0	0	0	0	0	0	0	0	0	0	0	0	0	0	0	0	0
1092	snx13	0	0	0	0	0	0	0	0	0	0	0	0	0	0.0448430493273543	0	0	0	0	0	0	0	0	0	0	0.0451467268623025	0	0	0	0	0	0	0	0	0	0	0	0	0	0	0	0	0	0	0	0	0	0
1093	sulf2b	0	0	0	0.099009900990099	0	0	0	0	0	0	0	0	0	0	0	0	0	0	0.793650793650794	0	0	0.29126213592233	0	0	0	0	0	0	0	0	0	0	0	0	0	0	0	0	0	0	0	0	0	0	0	0	0
1094	tbc1d19	0	0	0	0	0	0	0	0	0	0	0	0	0	0.0448430493273543	0	0	0	0	0	0	0	0	0	0	0	0	0	0	0	0	0	0	0	0	0	0	0	0	0	0	0	0	0	0	0	0	0
1095	ttc14	0	0	0	0	0	0	0	0	0	0	0	0	0	0	0	0.43010752688172	0	0	0	0	0	0	0	0	0	0.0395256916996047	0	0	0	0	0	0	0	0	0	0	0	0	0	0	0	0	0	0	0	0	0
1096	egfra	0	0	0	0	0	0	0	0	0	0	0	0.787172011661808	0	0	0.0938967136150235	0	0	0	0	0	0	0	0	0.0970873786407767	0	0.0395256916996047	0	0	0	0	0	0	0	0	0	0	0	0	0	0	0	0	0	0	0	0	0
1097	lmo4a	0	0	0	0	0	0	0	0	0	0	0.028328611898017	0	0	0.0896860986547085	0.0469483568075117	0.21505376344086	0	0	0	0	0	0	0	0.0970873786407767	0.0225733634311512	0	0	0	0.0813008130081301	0	0	0	0	0	0	0	0	0	0	0	0	0	0	0	0	0.0380228136882129	0
1098	cdc14aa	0	0	0	0	0	0	0	0	0	0	0	0	0	0	0	0	0	0	0	0	0	0	0	0	0	0	0.697674418604651	0	0	0	0	0	0	0	0	0	0	0	0	0	0	0	0	0	0	0	0
1099	ptpmt1	0	0	0	0	0	0	0	0	0	0	0	0	0	0	0.0469483568075117	0	0	0	0	0	0	0	0	0	0	0	0	0	0	0	0	0	0	0	0	0	0	0	0	0	0	0	0	0	0	0	0
1100	fam133b	0	0	0	0.033003300330033	0	0	0	0	0	0	0	0	0	0.582959641255605	0.0469483568075117	0.10752688172043	0	0	0	0	0	0	0	0.0970873786407767	0.090293453724605	0.0395256916996047	0	0	0	0	0	0	0	0	0	0	0	0	0	0	0	0	0	0	0	0	0
1101	spata20	0	0	0	0	0	0	0	0	0	0	0	0	0	0	0	0.10752688172043	0	0	0	0	0	0	0	0	0	0	0	0	0	0	0	0	0	0	0	0	0	0	0	0	0	0	0	0	0	0	0
1102	frya	0	0	0	0	0	0	0	0	0	0	0.056657223796034	0	0	0	0	0.10752688172043	0	0	0.158730158730159	0	0	0	0	0	0	0	0	0	0	0	0	0	0	0	0	0	0	0	0	0	0	0	0	0	0	0	0
1103	plekhb2	0	0	0	0	0	0	0	0	0	0	0	0	0	0	0	0	0	0	0	0.0578034682080925	0	0	0	0	0	0	0	0	0	0	0	0	0	0	0	0	0	0	0	0	0	0	0	0	0	0	0
1104	eif3m	0	0	0	0	0	0	0	0	0	0	0	0.0583090379008746	0.0469483568075117	0.358744394618834	0.0469483568075117	0.10752688172043	0	0	0	0.115606936416185	0	0	0	0	0.090293453724605	0.0790513833992095	0	0	0	0	0	0	0	0	0	0	0	0	0	0	0	0	0	0	0.147783251231527	0	0
1105	TMEM196..1.of.2.	0	0	0	0	0	0	0	0	0	0	0	0	0	0	0	0	0	0	0	0	0	0	0	0	0	0.0395256916996047	0	0	0	0	0	0	0	0	0	0	0	0	0	0	0	0	0	0	0	0	0
1106	psmb3	0	0	0	0	0	0	0	0	0	0	0	0	0	0	0	0	0	0	0	0.0578034682080925	0	0.194174757281553	0	0	0.0451467268623025	0.0395256916996047	0	0	0	0	0	0	0	0	0	0	0	0	0	0	0	0	0	0	0	0	0
1107	ivns1abpb	0	0	0	0	0	0	0	0	0	0	0	0	0	0.0448430493273543	0.0469483568075117	0	0	0	0	0	0.188679245283019	0	0	0	0	0	0	0	0	0	0	0.0411522633744856	0	0	0	0	0	0	0	0	0	0	0	0	0	0	0
1108	slc31a1	0	0	0	0	0	0	0	0	0	0	0	0	0	0.0448430493273543	0	0	0	0	0	0	0	0	0	0.0970873786407767	0	0	0	0	0	0.0858369098712446	0	0	0	0	0	0	0	0	0	0	0	0	0	0	0	0	0
1109	cul2	0	0	0	0	0	0	0	0	0	0	0	0	0	0.0896860986547085	0	0	0	0	0	0.115606936416185	0	0	0	0	0	0	0	0	0	0	0	0	0	0	0	0	0	0	0	0	0	0	0	0	0	0	0
1110	psma6b	0	0	0	0	0	0	0	0	0	0	0	0	0	0.134529147982063	0	0	0	0	0	0	0.188679245283019	0	0	0	0	0	0	0	0	0	0	0	0	0	0	0	0	0	0	0	0	0	0	0	0	0	0
1111	psap	0	0	0	0	0	0	0	0	0	0	0	0	0	0	0	0	0	0	0	0	0	0	0	0.0970873786407767	0	0	0	0	0	0	0	0	0	0	0	0	0	0	0	0	0	0	0	0	0	0	0
1112	anxa13	0	0	0	0	0	0	0	0	0	0	0	0	0	0	0	0	0	0.303030303030303	0	0	0	0	0	0	0	0	0	0	0	0	0	0	0	0	0	0	0	0	0	0	0	0	0	0	0	0	0
1113	ndfip1	0	0	0	0	0	0	0	0	0	0	0.028328611898017	0	0	0	0.0469483568075117	0.10752688172043	0	0	0.317460317460317	0	0	0.0970873786407767	0.158730158730159	0.0970873786407767	0.0225733634311512	0	0	0.0858369098712446	0	0	0	0.0823045267489712	0	0	0	0	0	0	0	0	0	0	0	0	0	0	0
1114	ube2q2	0	0	0	0	0	0	0	0	0	0	0	0	0	0	0	0.21505376344086	0	0	0	0	0	0	0	0	0	0	0	0.0858369098712446	0	0	0	0	0	0	0	0	0	0	0	0	0	0	0	0	0	0	0
1115	stard8	0	0	0	0	0	0	0	0	0	0	0	0	0	0.0448430493273543	0	0.21505376344086	0	0	0	0	0	0	0	0	0	0	0	0	0	0	0	0	0	0	0	0	0	0	0	0	0	0	0	0	0	0	0
1116	eif2b4	0	0	0	0	0	0	0	0	0	0	0	0	0	0	0	0	0	0	0	0	0	0	0	0	0.0225733634311512	0	0	0	0	0	0	0	0	0	0	0	0	0	0	0	0	0	0	0	0	0	0
1117	lbr	0	0	0	0	0	0	0	0	0	0	0	0.0583090379008746	0	0	0	0.10752688172043	0	0	0	0	0	0	0	0	0.0225733634311512	0	0.697674418604651	0	0.24390243902439	0	0	0	0	0	0	0	0	0	0	0	0	0	0	0	0	0	0
1118	zgc.77086	0	0	0	0	0	0	0	0	0	0	0	0	0	0	0.0469483568075117	0.10752688172043	0	0	0	0	0	0	0	0	0.0451467268623025	0.0395256916996047	0	0	0	0	0	0	0	0	0	0	0	0	0	0	0	0	0	0	0	0	0
1119	rrm1	0	0	0	0	0	0	0	0	0	0	0	0	0	0	0	0.32258064516129	0	0	0	0	0.377358490566038	0	0	0.0970873786407767	0	0	0	0	0	0.0429184549356223	0	0	0	0	0	0	0	0	0	0	0	0	0	0	0	0	0
1120	TDRD15	0	0	0	0	0	0	0	0	0	0	0	0	0	0	0	0	0	0	0	0	0	0	0	0	0.0225733634311512	0	0	0	0	0	0	0	0	0	0	0	0	0	0	0	0	0	0	0	0	0	0
1121	smarcad1a	0	0	0	0.231023102310231	0	0	0	0	0	0	0	0	0	0.0896860986547085	0	0	0	0	0	0	0	0	0	0	0	0	0	0	0	0	0	0	0	0	0	0	0	0	0	0	0	0	0	0	0	0	0
1122	cldn7b	0	0	0	0	0	0	0	0	0	0	0	0	0	0	0	0	0	0	0	0	0	0	0	0	0.0451467268623025	0	0	0	0	0.0429184549356223	0	0	0	0	0	0	0	0	0	0	0	0	0	0	0	0	0
1123	cldn5b	0	0	0	0	0	0	0	0	0	0.0492610837438424	0	0	0	0.717488789237668	0	0.32258064516129	0	0	0	0	0	0	0	0	0.18058690744921	0	0	0	0.0813008130081301	0	0	0	0	0	0	0	0	0	0	0	0	0	0	0	0	0	0
1124	pgam1b	0	0	0	0.033003300330033	0	0	0	0	0	0	0	0	0	0.0448430493273543	0	0	0	0	0	0	0	0	0	0	0	0	0	0	0	0	0	0	0	0	0	0	0	0	0	0	0	0	0	0	0	0	0
1125	wdr82	0	0	0	0	0	0	0	0	0	0	0	0	0	0	0	0	0	0	0	0	0	0	0	0	0.0225733634311512	0	0	0	0	0	0	0	0	0	0	0	0	0	0	0	0	0	0	0	0	0	0
1126	pkd2	0	0	0	0	0	0	0	0	0	0	0	0	0	0	0	0	0	0	0	0	0	0.0970873786407767	0	0	0	0	0	0	0	0	0	0	0	0	0	0	0	0	0	0	0	0	0	0	0	0	0
1127	cfl2	0	0	0	0	0	0	0	0	0	0	0	0	0	0.0448430493273543	0.0469483568075117	0.21505376344086	0	0	0	0	0	0	0	0	0	0	0	0	0	0	0	0	0	0	0	0	0	0	0	0	0	0	0	0	0	0	0
1128	wasla	0	0	0	0	0	0	0	0	0	0	0	0	0	0	0	0	0	0.606060606060606	0	0	0	0	0	0	0.0225733634311512	0	0	0	0	0	0	0	0	0	0	0	0	0	0	0	0	0	0	0	0	0	0
1129	srp72	0	0	0	0	0	0	0	0	0	0	0	0.0291545189504373	0	0	0	0.10752688172043	0	1.21212121212121	0	0	0	0	0.158730158730159	0	0.0225733634311512	0	0.465116279069767	0	0	0	0	0	0	0	0	0	0	0	0	0	0	0	0	0	0	0	0
1130	med22	0	0	0	0	0	0	0	0	0	0	0	0	0	0.0448430493273543	0	0	0	0	0	0	0	0	0	0	0	0	0	0	0	0	0	0	0	0	0	0	0	0	0	0	0	0	0	0	0	0	0
1131	mtdha	0	0	0	0	0	0	0	0	0	0	0	0.087463556851312	0	0.179372197309417	0.140845070422535	0	0	0	0.158730158730159	0.115606936416185	0	0.0970873786407767	0	0.0970873786407767	0.0451467268623025	0.0395256916996047	0	0	0	0	0	0	0	0	0.23121387283237	0	0	0	0	0	0	0	0	0	0	0	0
1132	ssr3	0	0	0	0	0	0	0	0	0	0	0	0	0	0.134529147982063	0	0.10752688172043	0	0.303030303030303	0	0	0	0	0	0	0.0451467268623025	0	0	0	0	0.0429184549356223	0	0	0	0	0	0	0	0	0	0	0	0	0	0	0	0	0
1133	SYT2..1.of.2.	0	0	0	0	0	0	0	0	0	0	0	0	0	0.0896860986547085	0	0	0	0	0	0	0	0	0	0	0	0	0	0	0	0	0	0	0	0	0	0	0	0	0	0	0	0	0	0	0	0	0
1134	ildr2	0	0	0	0	0	0	0	0	0	0	0	0	0	0	0	0.21505376344086	0	0	0	0	0	0	0	0	0	0	0	0	0	0	0	0	0	0	0	0	0	0	0	0	0	0	0	0	0	0	0
1135	foxp1b	0	0	0	0	0	0	0	0	0	0	0	0.0291545189504373	0	0	0	0	0	0	0	0	0	0	0	0	0	0	0	0	0	0	0	0	0	0	0	0	0	0	0	0	0	0	0	0	0	0	0
1136	myl1	0	0	0	0.495049504950495	0	0	0	0	0	0	0	0	0	0	0	0	0	0	0	0	0	0	0	0	0	0	0	0	0	0	0	0	0	0	0	0	0	0	0	0	0	0	0	0	0	0	0
1137	otpa	0	0	0	0	0	0	0	0	0	0	0	0	0	0	0	0	0	0	0	0	0	0	0	0	0.0225733634311512	0	0	0	0	0	0	0	0	0	0	0	0	0	0	0	0	0	0	0	0	0	0
1138	zgc.86598	0	0	0	0.099009900990099	0	0	0	0	0	0	0	0.0583090379008746	0	0	0	0.10752688172043	0	0	0	0	0	0	0	0	0.0225733634311512	0	0	0	0	0	0	0	0	0	0	0	0	0	0	0	0	0	0	0	0	0	0
1139	dlst	0	0	0	0	0	0	0	0	0	0	0	0	0	0.403587443946188	0.0938967136150235	0.10752688172043	0	0	0.476190476190476	0.0578034682080925	0.188679245283019	0	0	0	0.0225733634311512	0	0	0	0	0.0429184549356223	0	0	0	0	0	0	0	0	0	0	0	0	0	0	0	0	0
1140	rbmx	0	0	0	0	0	0	0	0	0	0	0	0	0	0	0	0	0	0	0	0	0	0	0	0.0970873786407767	0.0451467268623025	0	0	0	0	0	0	0	0	0	0	0	0	0	0	0	0	0	0	0	0	0	0
1141	JAG2..1.of.2.	0	0	0	0	0	0	0	0	0	0	0	0	0	0	0	0	0	0	0.158730158730159	0	0	0	0	0	0	0	0	0	0	0	0	0	0	0	0	0	0	0	0	0	0	0	0	0	0	0	0
1142	eya1	0	0	0	0.066006600660066	0	0	0	0	0	0	0	0	0	0	0	0	0	0	0	0	0	0	0	0	0	0	0	0	0	0	0	0	0	0	0	0	0	0	0	0	0	0	0	0	0	0	0
1143	camk2d2	0	0	0	0	0	0	0	0	0	0	0	0	0	0.224215246636771	0	0	0	0	0	0	0	0	0	0	0	0	0	0	0	0	0	0	0	0	0	0	0	0	0	0	0	0	0	0	0	0	0
1144	rfc2	0	0	0	0	0	0	0	0	0	0	0	0	0	0	0	0	0	0	0	0	0	0	0	0	0	0.0790513833992095	0	0	0	0	0	0	0	0	0	0	0	0	0	0	0	0	0	0	0	0	0
1145	atp5j	0	0	0	0	0	0	0	0	0	0	0	0	0	0.0448430493273543	0	0	0	0	0.158730158730159	0.0578034682080925	0	0	0	0.0970873786407767	0.0225733634311512	0.0395256916996047	0.465116279069767	0	0	0	0	0	0	0	0	0.20979020979021	0	0	0	0	0	0	0	0	0	0	0
1146	npm1a	0	0	0	0	0	0	0	0	0	0	0	0	0	0.179372197309417	0	0.10752688172043	0	0	0	0.346820809248555	0.188679245283019	0	0	0.0970873786407767	0.112866817155756	0	0	0.0429184549356223	0	0	0	0	0	0	0	0	0.173410404624277	0	0	0	0	0	0	0	0	0	0
1147	ormdl1	0	0	0	0	0	0	0	0	0	0	0	0	0	0	0	0	0	0	0	0	0	0	0	0	0.0451467268623025	0	0	0	0	0	0	0	0	0.265486725663717	0	0	0	0	0	0	0	0	0	0	0	0	0
1148	rab11al	0	0	0	0	0	0	0	0	0	0	0	0	0	0	0	0	0	0	0	0	0	0	0	0	0.0451467268623025	0	0	0	0	0	0	0	0	0	0	0	0	0	0	0	0	0	0	0	0	0	0
1149	stk17b	0	0	0	0	0	0	0	0	0	0	0	0.0583090379008746	0	0	0	0	0	0	0	0	0	0	0	0	0	0	0	0	0	0	0	0	0	0	0	0	0	0	0	0	0	0	0	0.0578034682080925	0	0	0
1150	optc	0	0	0	0	0	0	0	0	0	0	0	0	0	0	0	0	0	0	0	0	0	0	0	0	0	0	0.232558139534884	0	0	0	0	0	0	0	0	0	0	0	0	0	0	0	0	0	0	0	0
1151	tmbim4	0	0	0	0	0	0	0	0	0	0	0.028328611898017	0	0	0	0	0	0	0	0	0	0	0	0	0	0	0	0	0	0	0	0	0	0	0	0	0	0	0	0	0	0	0	0	0	0	0	0
1152	luc7l3	0	0	0	0.099009900990099	0	0	0	0	0	0	0	0	0	0.0448430493273543	0	0.10752688172043	0	0	0	0	0	0	0	0	0	0	0	0	0	0	0	0	0	0	0	0	0	0	0	0	0	0	0	0	0	0	0
1153	slc12a4	0	0	0	0	0	0	0	0	0	0	0	0	0	0	0	0.21505376344086	0	0	0	0	0	0	0	0	0	0	0	0	0	0	0	0	0	0	0	0	0	0	0	0	0	0	0	0	0	0	0
1154	elavl3	0	0	0	0.033003300330033	0	0	0	0	0	0	0	0	0	0	0	0	0	0	0	0	0	0	0	0	0	0	0	0	0	0	0	0	0	0	0	0	0	0	0	0	0	0	0	0	0	0	0
1155	usf1l	0	0	0	0	0	0	0	0	0	0	0	0	0	0.134529147982063	0.0469483568075117	0	0	0	0	0	0.188679245283019	0	0	0	0	0	0	0	0	0	0	0	0	0	0	0	0	0	0	0	0	0	0	0	0	0	0
1156	nr6a1b	0	0	0	0	0	0	0	0	0	0	0	0	0	0	0	0.10752688172043	0	0	0	0	0	0	0	0	0	0	0	0	0	0	0	0	0	0	0	0	0	0	0	0	0	0	0	0	0	0	0
1157	ythdf2	0	0	0	0	0	0	0	0	0	0	0	0	0	0	0	0	0	0	0	0	0	0	0	0.485436893203883	0.0225733634311512	0	0.930232558139535	0	0	0	0	0	0	0	0	0	0	0	0	0	0	0	0	0	0	0	0
1158	nutf2l	0	0	0	0	0	0	0	0	0	0	0	0.0291545189504373	0.187793427230047	0	0	0	0	0	0	0	0	0	0	0	0	0	0	0	0	0	0	0	0	0	0	0	0	0	0	0	0	0	0	0	0	0	0
1159	tmem126a	0	0	0	0	0	0	0	0	0	0	0	0	0	0	0	0	0	0	0	0	0	0	0	0.194174757281553	0	0	0	0	0	0	0	0	0	0	0	0	0	0	0	0	0	0	0	0	0	0	0
1160	usp5	0	0	0	0	0	0	0	0	0	0	0	0.0291545189504373	0	0	0	0	0	0	0	0	0	0	0	0	0.0451467268623025	0	0	0	0	0	0	0	0	0	0	0	0	0	0	0	0	0	0	0	0	0	0
1161	cdh6	0	0	0	0	0	0	0	0	0	0	0	0	0	0.179372197309417	0.0469483568075117	0	0	0	0	0	0	0	0	0	0	0	0	0	0	0	0	0	0	0	0	0	0	0	0	0	0	0	0	0	0	0	0
1162	aida	0	0	0	0	0	0	0	0	0	0	0	0	0	0	0.140845070422535	0	0	0	0	0	0	0	0	0	0	0	0	0	0	0	0	0.0823045267489712	0	0	0	0	0	0	0	0	0	0	0	0	0	0	0
1163	pfdn1	0	0	0	0.033003300330033	0	0	0	0	0	0	0	0	0	0	0	0.10752688172043	0	0.303030303030303	0	0	0	0	0	0.58252427184466	0	0	0	0	0	0	0	0	0	0	0	0	0	0	0	0	0	0	0	0	0	0	0
1164	ppp1r3cb	0	0	0	0	0	0	0	0	0	0	0	0	0	0.0448430493273543	0	0	0	0	0.793650793650794	0	0	0	0	0	0.090293453724605	0	0	0	0	0	0	0	0	0	0	0	0	0	0	0	0	0	0	0	0	0	0
1165	hnrnpr	0	0	0	0	0	0	0	0	0	0	0	0	0	0.0896860986547085	0	0	0	0	0	0.0578034682080925	0	0	0	0	0	0	0	0	0	0	0	0	0	0	0	0	0	0	0	0	0	0	0	0	0	0	0
1166	ctnnb1	0	0	0	0	0	0	0	0	0	0	0.084985835694051	0.291545189504373	0.0469483568075117	0.717488789237668	0.375586854460094	1.72043010752688	0	0.303030303030303	0.317460317460317	0.346820809248555	0.377358490566038	0.194174757281553	0.476190476190476	0.29126213592233	0.316027088036117	0.158102766798419	0	0.171673819742489	0	0	0	0	0	0	0	0	0	0	0	0	0	0	0	0	0	0	0
1167	chpt1	0	0	0	0	0	0	0	0	0	0	0	0.0291545189504373	0	0.134529147982063	0	0	0	0	0	0	0.188679245283019	0	0	0	0.0677200902934537	0	0	0	0	0	0	0	0	0	0	0	0	0	0	0	0	0	0	0	0	0	0
1168	rhpn2	0	0	0	0	0	0	0	0	0	0	0	0	0	0	0	0.10752688172043	0	0	0	0	0	0	0	0	0.0451467268623025	0	0	0	0	0	0	0	0	0	0	0	0	0	0	0	0	0	0	0	0	0	0
1169	exoc3	0	0	0	0.033003300330033	0	0	0	0	0	0	0	0	0	0	0	0	0	0	0	0	0	0	0	0	0	0.0395256916996047	0	0	0	0	0	0	0	0	0	0	0	0	0	0	0	0	0	0	0	0	0
1170	slc38a5b	0	0	0	0	0	0	0	0	0	0	0	0	0	0.0896860986547085	0	0.43010752688172	0	0	0	0	0	0	0	0.0970873786407767	0.0225733634311512	0	0	0.128755364806867	0	0.0858369098712446	0	0	0	0	0	0	0	0	0	0	0	0	0	0	0	0	0
1171	adcy2b	0	0	0	0	0	0	0	0	0	0	0	0	0	0.31390134529148	0.328638497652582	0.43010752688172	0	0	0.634920634920635	0	0	0	0	0	0.0677200902934537	0	0	0	0	0.0858369098712446	0	0	0	0	0	0	0	0	0	0	0	0	0	0	0	0	0
1172	ilf2	0	0	0	0	0	0	0	0	0	0	0	0	0	0.269058295964126	0.0469483568075117	0.10752688172043	0	0	0.158730158730159	0	0	0.388349514563107	0	0	0.0451467268623025	0	0	0	0	0	0	0.205761316872428	0	0	0	0	0	0	0	0	0	0	0	0	0	0	0
1173	mbtps1	0	0	0	0	0	0	0	0	0	0	0	0.0583090379008746	0	0	0	0.10752688172043	0	0	0.317460317460317	0	0	0.0970873786407767	0	0	0	0	0	0	0	0	0	0	0	0	0	0	0	0	0	0	0	0	0	0	0	0	0
1174	aoc2	0	0	0	0	0	0	0	0	0	0	0	0	0	0	0	0.32258064516129	0.606060606060606	0	0	0	0	0	0	0.0970873786407767	0	0	0	0	0	0	0	0	0	0	0	0	0	0	0	0	0	0	0	0	0	0	0
1175	svilb	0	0	0	0	0	0	0	0	0	0	0	0.0291545189504373	0	0.134529147982063	0.0469483568075117	0	0	0.909090909090909	0	0	0.377358490566038	0.0970873786407767	0	0	0	0	0	0	0	0	0	0	0	0	0	0	0	0	0	0	0	0	0	0	0	0	0
1176	fzd9b	0	0	0	0	0	0	0	0	0	0	0	0	0	0.0448430493273543	0	0	0	0	0	0	0	0	0	0	0	0	0	0	0	0	0	0	0	0	0	0	0	0	0	0	0	0	0	0	0	0	0
1177	acsl3b	0	0	0	0	0	0	0	0	0	0	0	0	0	0.224215246636771	0.234741784037559	0.43010752688172	0	0	0	0.0578034682080925	0	0	0	0	0	0	0	0	0	0.128755364806867	0	0	0	0	0	0	0	0	0	0	0	0	0	0	0	0	0
1178	bckdhb	0	0	0	0	0	0	0	0	0	0	0	0.0291545189504373	0	0	0	0	0	0	0	0	0	0	0	0	0	0	0	0	0	0	0	0	0	0	0	0	0	0	0	0	0	0	0	0	0	0	0
1179	znf710a	0	0	0	0	0	0	0	0	0	0	0	0.0583090379008746	0	0.0448430493273543	0.234741784037559	0.10752688172043	0	0	0	0.0578034682080925	0	0	0	0	0.0451467268623025	0	0	0	0	0	0	0	0	0	0	0	0	0	0	0	0	0	0	0	0	0	0
1180	rps4x	0	0	0	0	0	0	0	0	0	0	0.028328611898017	0.087463556851312	0	0.358744394618834	0.28169014084507	0.752688172043011	0	0	0.158730158730159	0.0578034682080925	0	0.194174757281553	0.158730158730159	0.194174757281553	0.248306997742664	0.158102766798419	0.232558139534884	0.214592274678112	0	0.429184549356223	0	0.0411522633744856	0	0	0	0	0.115606936416185	0	0	0.0985221674876847	0	0	0.12779552715655	0	0	0	0.0268096514745308
1181	znf622	0	0	0	0	0	0	0	0	0	0	0	0	0	0	0	0	0	0	0	0	0	0	0	0	0	0	0	0	0	0	0	0.0823045267489712	0	0	0	0	0	0	0	0	0	0	0	0	0	0	0
1182	pgm2l1	0	0	0	0	0	0	0	0	0	0	0	0.0291545189504373	0	0	0	0	0	0	0	0	0	0	0	0	0	0	0	0	0	0	0	0	0	0	0	0	0	0	0	0	0	0	0	0	0	0	0
1183	her1	0	0	0	0	0	0	0	0	0	0	0	0	0	0	0	0	0	0	0	0.0578034682080925	0	0	0	0	0	0	0	0	0	0	0	0	0	0	0	0	0	0	0	0	0	0	0	0	0	0	0
1184	cacybp	0	0	0	0	0	0	0	0	0	0	0	0	0	0.0896860986547085	0	0	0	0	0	0.0578034682080925	0	0	0	0.194174757281553	0.0225733634311512	0	0	0	0	0	0	0	0	0	0	0	0	0	0	0	0	0	0	0	0	0	0
1185	rbfox1	0	0	0	0.033003300330033	0	0	0	0	0	0	0	0	0	0	0	0	0	0	0	0	0	0	0	0	0	0	0	0	0	0	0	0	0	0	0	0	0	0	0	0	0	0	0	0	0	0	0
1186	arf2	0	0	0	0.033003300330033	0	0	0	0	0	0	0	0.0291545189504373	0	0.448430493273543	0.563380281690141	0.43010752688172	0	0	0	0.23121387283237	0	0	0.634920634920635	0	0.112866817155756	0.118577075098814	0	0	0	0.0858369098712446	0	0	0	0	0	0	0	0	0	0	0	0	0	0	0	0	0
1187	usp4	0	0	0	0	0	0	0	0	0	0	0	0	0	0	0	0	0	0	0	0	0	0	0	0	0.0677200902934537	0	0	0	0	0	0	0	0	0	0	0	0	0	0	0	0	0	0	0	0	0	0
1188	ZFP28..1.of.19.	0	0	0	0	0	0	0	0	0	0	0	0	0	0	0	0	0	0	0	0	0	0.0970873786407767	0	0	0	0	0	0	0	0	0	0	0	0	0	0	0	0	0	0	0	0	0	0	0	0.0760456273764259	0
1189	g3bp2	0	0	0	0	0	0	0	0	0	0	0	0	0	0	0	0.21505376344086	0	0	0	0	0	0	0	0	0.293453724604966	0	0	0	0	0	0	0	0	0	0	0	0.0578034682080925	0	0	0	0	0	0	0	0	0	0
1190	lrrc4bb	0	0	0	0.066006600660066	0	0	0	0	0	0	0	0	0	0	0	0	0	0	0	0	0	0	0	0	0	0	0	0	0	0	0	0	0	0	0	0	0	0	0	0	0	0	0	0	0	0	0
1191	ehd1b	0	0	0	0	0	0	0	0	0	0	0	0	0	0.0896860986547085	0	0	0	0	0	0	0	0	0	0	0	0	0	0	0	0	0	0	0	0	0.23121387283237	0	0	0	0	0	0	0	0	0	0.0492610837438424	0	0
1192	uqcrc2a	0	0	0	0	0	0	0	0	0	0	0	0	0	0.0448430493273543	0.0469483568075117	0.21505376344086	0	0	0	0.0578034682080925	0	0.29126213592233	0	0	0.0677200902934537	0	0	0	0	0	0	0	0	0	0	0	0	0	0	0	0	0	0	0	0	0	0
1193	wnt11r	0	0	0	0	0	0	0	0	0	0	0	0.0291545189504373	0	0.0448430493273543	0	0.21505376344086	0	0	0.158730158730159	0	0	0	0	0	0	0	0	0	0	0	0	0	0	0	0	0	0	0	0	0	0	0	0	0	0	0	0
1194	cacna2d1a	0	0	0	0	0	0	0	0	0	0	0	0	0	0	0	0.10752688172043	0	0	0.158730158730159	0	0	0	0	0	0	0	0	0	0	0	0	0	0	0	0	0	0	0	0	0	0	0	0	0	0	0	0
1195	reep1	0	0	0	0	0	0	0	0	0	0	0	0	0	0	0	0.10752688172043	0	0	0	0	0	0	0	0	0	0	0	0	0	0	0	0	0	0	0	0	0	0	0	0	0	0	0	0	0	0	0
1196	rpl8	0	0	0	0.132013201320132	0.103626943005181	0	0	0	0	0	0.028328611898017	0.233236151603499	0	1.12107623318386	0.422535211267606	0.967741935483871	0.303030303030303	0	0.476190476190476	0.0578034682080925	1.32075471698113	0.29126213592233	0	1.16504854368932	0.36117381489842	0.197628458498024	0	0.0858369098712446	0.0813008130081301	0	0	0.0411522633744856	0	0.0884955752212389	0	0	0	0	0.0970873786407767	0	0	0.0732600732600733	0	0	0.0492610837438424	0	0
1197	abi2b	0	0	0	0	0	0	0	0	0	0	0	0	0	0	0.0938967136150235	0	0	0	0	0	0	0	0	0	0.0225733634311512	0	0	0	0.0813008130081301	0	0	0	0	0	0	0	0	0	0	0	0	0	0	0	0	0	0
1198	ncbp2	0	0	0	0	0	0	0	0	0	0	0	0.0291545189504373	0	0	0	0	0	0	0	0	0	0	0	0	0	0	0	0	0	0	0	0	0	0	0	0	0	0	0	0	0	0	0	0	0	0	0
1199	htra1b	0	0	0	0	0	0	0	0	0	0	0	0	0	0	0	0	0	0	0	0	0	0	0	0	0.0225733634311512	0	0	0	0	0	0	0	0	0	0	0	0	0	0	0	0	0	0	0	0	0	0
1200	lamp2	0	0	0	0	0	0	0	0	0	0	0	0.0583090379008746	0	0.224215246636771	0	0.32258064516129	0	0	0	0	0	0	0	0	0.0225733634311512	0	0	0	0	0	0	0	0	0	0	0	0	0	0	0	0	0	0	0	0	0	0
1201	ndufab1b	0	0	0	0	0	0	0	0	0	0	0	0	0	0.0448430493273543	0	0	0	0	0	0	0	0	0	0	0	0	0	0	0	0	0	0	0	0	0	0	0	0	0	0	0	0	0	0	0	0	0
1202	p2ry11	0	0	0	0	0	0	0	0	0	0	0	0	0	0.0448430493273543	0	0	0	0	0	0	0	0	0	0	0	0	0	0	0	0	0	0	0	0	0	0	0	0	0	0	0	0	0	0	0	0	0
1203	kif23	0	0	0	0	0	0	0	0	0	0	0	0	0	0	0	0	0	0	0	0	0	0	0	0	0.0451467268623025	0	0	0	0	0	0	0	0	0	0	0	0	0	0	0	0	0	0	0	0	0	0
1204	znf598	0	0	0	0	0	0	0	0	0	0	0	0	0	0	0	0	0	0	0	0	0	0	0	0	0	0	0	0	0	0.0429184549356223	0	0	0	0	0	0	0	0	0	0	0	0	0	0	0	0	0
1205	diablob	0	0	0	0	0	0	0	0	0	0	0	0	0	0	0.0938967136150235	0	0	0	0	0	0	0	0	0	0.0451467268623025	0	0	0	0	0.0429184549356223	0	0	0	0	0	0	0	0	0	0	0	0	0	0	0	0	0
1206	triap1	0	0	0	0	0	0	0	0	0	0	0	0	0	0.0896860986547085	0	0	0	0	0	0	0	0	0	0	0	0	0	0	0	0	0	0	0	0	0	0	0	0	0	0	0	0	0	0	0	0	0
1207	acvr1l	0	0	0	0	0	0	0	0	0	0	0	0.087463556851312	0	0.224215246636771	0	0.32258064516129	0	0	0	0.115606936416185	0	0	0	0.0970873786407767	0.112866817155756	0	0	0	0	0	0	0	0	0	0	0	0	0	0	0	0	0	0	0	0	0	0
1208	tbp	0	0	0	0	0	0	0	0	0	0	0	0.0291545189504373	0	0	0	0	0	0	0	0	0	0	0	0	0	0	0	0	0	0	0	0	0	0	0	0	0	0	0	0	0	0	0	0	0	0	0
1209	jagn1b	0	0	0	0.033003300330033	0	0	0	0	0	0	0	0	0	0	0	0	0	0	0	0	0	0	0	0	0	0	0	0	0	0	0	0	0	0	0	0	0	0	0	0	0	0	0	0	0	0	0
1210	dnm1l	0	0	0	0	0	0	0	0	0	0	0	0	0	0	0	0.10752688172043	0	0	0	0	0	0	0	0	0	0	0	0	0	0	0	0	0	0	0	0	0	0	0	0	0	0	0	0	0	0	0
1211	tspan18b	0	0	0	0	0	0	0	0	0	0	0	0	0	0.134529147982063	0.0469483568075117	0.21505376344086	0	0	0	0	0	0	0	0	0.0225733634311512	0	0	0	0	0	0	0	0	0	0	0	0	0	0	0	0	0	0	0	0	0	0
1212	kif26ab	0	0	0	0	0	0	0	0	0	0	0	0	0	0	0	0	0	0	0	0	0	0	0	0	0	0	0	0	0	0	0	0	0	0	0	0	0	0	0	0	0	0	0	0	0.0985221674876847	0	0
1213	calm2b	0	0	0	0	0	0	0	0	0	0	0	0	0	0.493273542600897	0.328638497652582	0.43010752688172	0	0	0	0.0578034682080925	0	0.194174757281553	0.158730158730159	0.679611650485437	0.225733634311512	0.0395256916996047	0	0.0858369098712446	0.0813008130081301	0	0	0	0	0	0	0	0.0578034682080925	0	0	0	0	0	0	0	0	0	0
1214	grip1	0	0	0	0	0	0	0	0	0	0	0	0	0	0	0	0	0	0	0	0	0	0	0	0.194174757281553	0	0	0	0	0	0	0	0	0	0	0	0	0	0	0	0	0	0	0	0	0	0	0
1215	ube2d4	0	0	0	0	0	0	0	0	0	0	0	0	0	0.0896860986547085	0	0	0	0	0.317460317460317	0	0	0	0	0	0	0	0	0	0	0	0	0	0	0	0	0	0	0	0	0	0	0	0	0	0	0	0
1216	daam1a	0	0	0	0	0	0	0	0	0	0	0	0	0	0	0	0	0	0	0	0	0.188679245283019	0	0	0	0	0	0	0	0	0	0	0	0	0	0	0	0	0	0	0	0	0	0	0	0	0	0.268096514745308
1217	pola2	0	0	0	0	0	0	0	0	0	0	0	0.0291545189504373	0	0	0	0	0	0	0	0	0	0	0	0	0	0	0	0	0	0.0858369098712446	0	0	0	0	0	0	0	0	0	0	0	0	0	0	0	0	0
1218	dnajb11	0	0	0	0	0	0	0	0	0	0	0.028328611898017	0	0	0	0	0	0	0	0	0	0	0	0.158730158730159	0	0	0.0395256916996047	0	0	0	0	0	0	0	0	0	0	0	0	0	0	0	0	0	0	0	0	0
1219	ddx39ab	0	0	0	0	0	0	0	0	0	0	0	0.0583090379008746	0	0.224215246636771	0.0938967136150235	0.645161290322581	0	0	0	0	0	0	0	0	0.0225733634311512	0	0	0	0	0	0	0	0	0	0	0	0	0	0	0	0	0	0	0	0	0	0
1220	zgc.101000	0	0	0	0	0	0	0	0	0	0	0	0	0	0	0	0	0	0	0	0	0	0	0	0	0	0.118577075098814	0	0	0	0	0	0	0	0	0	0	0	0	0	0	0	0	0	0	0	0	0
1221	gorasp2	0	0	0	0	0	0	0	0	0	0	0	0	0	0	0.0938967136150235	0	0	0	0	0	0	0	0	0.29126213592233	0	0	0	0	0	0	0	0	0	0	0	0	0	0	0	0	0	0	0	0	0	0	0
1222	rpl27	0	0	0	0.726072607260726	0	0	0.0619195046439629	0	0	0	0.056657223796034	0.349854227405248	0.0469483568075117	2.73542600896861	2.30046948356808	3.33333333333333	0.606060606060606	2.72727272727273	2.53968253968254	1.73410404624277	2.45283018867924	2.13592233009709	1.11111111111111	2.42718446601942	1.33182844243792	0.988142292490119	0	0.515021459227468	0.16260162601626	0.128755364806867	0	0.0823045267489712	0	0	0	0	0.23121387283237	0	0.485436893203883	0	0	0	0	0.23121387283237	0.147783251231527	0	0
1223	wasa	0	0	0	0	0	0	0	0	0	0	0	0.0291545189504373	0	0	0	0	0	0	0	0	0	0	0	0	0	0	0	0	0	0	0	0	0	0	0	0	0	0	0	0	0	0	0	0	0	0	0
1224	fbln2	0	0	0	0	0	0	0	0	0	0	0.056657223796034	0	0	0.134529147982063	0	0.967741935483871	0	0	0	0	0	0	0	0.29126213592233	0	0	0	0	0	0	0	0	0	0	0	0	0.0578034682080925	0	0	0	0	0	0	0	0	0	0
1225	zgc.92664	0	0	0	0	0	0	0	0	0	0	0	0	0	0.134529147982063	0.0469483568075117	0	0	0	0	0.0578034682080925	0	0	0	0	0	0	0	0	0	0	0	0	0	0	0	0	0	0	0	0	0	0	0	0	0	0	0
1226	mknk2b	0	0	0	0.066006600660066	0	0	0	0	0	0	0	0.0291545189504373	0	0.134529147982063	0.0938967136150235	0	0	0	0	0	0	0.194174757281553	0	0	0.0677200902934537	0	0	0	0	0	0	0	0	0	0	0	0	0	0	0	0	0	0	0	0	0	0
1227	cblb	0	0	0	0	0	0	0	0	0	0	0	0	0	0	0	0	0	0	0	0	0	0.0970873786407767	0.317460317460317	0	0	0	0	0	0	0	0	0	0	0	0	0	0	0	0	0	0	0	0	0	0	0	0
1228	hnrnpua	0	0	0	0	0	0	0	0	0	0	0	0	0	0.0448430493273543	0	0	0	0	0	0	0	0	0	0	0	0	0	0	0	0	0	0	0	0	0	0	0	0	0	0	0	0	0	0	0	0	0
1229	rbb4l	0	0	0	0	0	0	0	0	0	0	0	0	0	0	0	0	0	0	0	0	0	0	0	0	0.0451467268623025	0	0.697674418604651	0	0	0	0	0	0	0	0	0	0	0	0	0	0	0	0	0	0	0	0
1230	nsrp1	0	0	0	0	0	0	0	0	0	0	0	0.0291545189504373	0	0	0.0938967136150235	0	0	0	0.158730158730159	0	0	0	0	0	0.0225733634311512	0	0	0	0	0	0	0	0	0	0	0	0	0	0	0	0	0	0	0	0	0	0
1231	cd2ap	0	0	0	0	0	0	0	0	0	0	0	0	0	0	0	0.10752688172043	0	0	0	0	0.188679245283019	0	0	0	0.0451467268623025	0.0395256916996047	0	0	0	0	0	0	0	0	0	0	0	0	0	0	0	0	0	0	0	0	0
1232	prp19	0	0	0	0.066006600660066	0	0	0	0	0	0	0	0	0	0.134529147982063	0	0	0	0	0	0	0	0	0	0	0.112866817155756	0	0	0	0	0	0	0	0	0	0	0	0	0	0	0	0	0	0	0	0	0	0
1233	st3gal3b	0	0	0	0	0	0	0	0	0	0	0	0	0	0	0	0	0	0	0	0	0	0.0970873786407767	0	0	0	0	0	0	0	0	0	0	0	0	0	0	0	0	0	0	0	0	0	0	0	0	0
1234	fzr1a	0	0	0	0	0	0	0	0	0	0	0	0	0	0	0	0	0	0	0	0	0	0	0.158730158730159	0	0	0	0	0	0	0	0	0	0	0	0	0	0	0	0	0	0	0	0	0	0	0	0
1235	mab21l2	0	0	0	0	0	0	0	0	0	0	0	0	0	0	0	0.10752688172043	0	0	0	0	0	0	0	0	0.0451467268623025	0	0	0.0429184549356223	0	0	0	0	0	0	0	0	0	0	0	0	0	0	0	0	0	0	0
1236	alpi.1	0	0	0	0	0	0	0	0	0	0	0	0	0	0	0	0.10752688172043	0	0	0	0	0	0	0	0	0.0225733634311512	0	0	0	0	0	0	0	0	0	0	0	0	0	0	0	0	0	0	0	0	0	0
1237	plxnc1	0	0	0	0	0	0	0	0	0	0	0	0	0	0.0448430493273543	0	0	0	0	0	0	0	0	0	0	0	0	0	0	0	0	0	0	0	0	0	0	0	0	0	0	0	0	0	0	0	0	0
1238	ube2g1a	0	0	0	0	0	0	0	0	0	0	0	0	0	0	0	0	0	0	0	0	0	0	0	0	0	0	0.930232558139535	0	0	0	0	0	0	0	0	0	0	0	0	0	0	0	0	0	0	0	0
1239	fam110a	0	0	0	0	0	0	0	0	0	0	0	0	0	0.0448430493273543	0	0	0	0	0	0	0	0	0	0	0	0	0	0	0	0	0	0	0	0	0	0	0	0	0	0	0	0	0	0	0	0	0
1240	pitpnbl	0	0	0	0	0	0	0	0	0	0	0	0	0	0	0.0938967136150235	0	0	0	0	0	0	0.0970873786407767	0	0	0.0677200902934537	0	0	0	0	0	0	0	0	0	0	0	0	0	0	0	0	0	0	0	0	0	0
1241	klf12a	0	0	0	0	0	0	0	0	0	0	0	0	0	0	0.0938967136150235	0.32258064516129	0	0	0	0	0	0	0	0	0	0	0	0	0	0	0	0	0	0	0	0	0	0	0	0	0	0	0	0	0	0	0
1242	zc4h2	0	0	0	0	0	0	0	0	0	0	0	0	0	0.0448430493273543	0	0.10752688172043	0	0	0	0	0	0	0	0	0	0	0	0	0.0813008130081301	0	0	0.123456790123457	0	0	0	0	0	0	0	0	0	0	0	0	0	0	0
1243	psmc5	0	0	0	0	0	0	0	0	0	0	0	0	0	0.179372197309417	0	0.21505376344086	0	0	0.634920634920635	0	0	0	0	0	0.0677200902934537	0	0	0	0	0	0	0	0	0	0	0	0	0	0	0	0	0	0	0	0	0	0
1244	u2af1	0	0	0	0	0	0	0	0	0	0	0	0	0	0	0	0	0	0	0	0.0578034682080925	0	0	0	0	0.0451467268623025	0.0790513833992095	0	0	0	0	0	0	0	0	0	0	0	0	0	0	0	0	0	0	0	0	0
1245	pgd	0	0	0	0	0	0	0	0	0	0	0	0	0	0	0	0	0	0	0	0	0	0	0	0	0.0225733634311512	0	0	0	0	0	0	0	0	0	0	0	0	0	0	0	0	0	0	0	0	0	0
1246	fosl1a	0	0	0	0	0	0	0	0	0	0	0	0	0	0	0	0	0	0	0	1.32947976878613	0	0	0	0	0	0	0	0	0	0	0	0	0	0	0	0	0	0	0	0	0	0	0	0	0	0	0
1247	st3gal3a	0	0	0	0.099009900990099	0	0	0	0	0	0	0	0	0	0	0	0	0	0	0	0	0	0	0	0	0	0	0	0	0	0	0	0	0	0	0	0	0	0	0	0	0	0	0	0	0	0	0
1248	ndufs3	0	0	0.0823045267489712	0.099009900990099	0	0	0	0	0	0	0	0	0	0.0448430493273543	0	0	0	0	0	0.115606936416185	0	0	0	0	0	0	0	0	0	0	0	0	0	0	0	0	0	0	0	0	0	0	0	0	0	0	0
1249	dhx15	0	0	0	0	0	0	0	0	0	0	0	0.0291545189504373	0	0.179372197309417	0	0	0	0	0	0	0.377358490566038	0	0	0	0	0	0	0	0	0	0	0	0	0	0	0	0	0	0	0	0	0	0	0	0	0	0
1250	thoc7	0	0	0	0	0	0	0	0	0	0	0	0	0	0.134529147982063	0	0	0	0.606060606060606	0	0	0	0	0	0	0.0451467268623025	0	0	0	0	0	0	0	0	0	0	0	0	0	0	0	0	0	0	0	0	0	0
1251	ppil1	0	0	0	0	0	0	0	0	0	0	0	0	0	0	0.0469483568075117	0	0	0	0	0	0	0	0	0	0	0	0	0	0	0	0	0	0	0	0	0	0	0	0	0	0	0	0	0	0	0	0
1252	hdac1	0	0	0	0	0	0	0	0	0	0	0	0.0291545189504373	0	0.0896860986547085	0	0.645161290322581	0	0	0	0	0	0	0.793650793650794	0.0970873786407767	0.0677200902934537	0	0	0.0858369098712446	0	0	0	0	0	0	0	0	0	0	0	0	0	0	0	0	0	0	0
1253	fut8a	0	0	0	0	0	0	0	0	0	0	0.028328611898017	0	0	0.0896860986547085	0	0.21505376344086	0	0	0	0	0	0	0	0	0.112866817155756	0	0	0	0	0	0	0	0	0	0	0	0	0	0	0	0	0	0	0	0	0	0
1254	chd1l	0	0	0	0	0	0	0	0	0	0	0	0	0	0	0	0	0	0	0	0	0	0	0	0	0	0	0	0	0.0813008130081301	0	0	0	0	0	0	0	0	0	0	0	0	0	0	0	0	0	0
1255	gpc4	0	0	0	0	0	0	0	0	0	0	0	0	0	0.0448430493273543	0	0.10752688172043	0	0	0.158730158730159	0	0	0	0	0	0.0451467268623025	0	0	0	0	0	0	0	0	0	0	0	0	0	0	0	0	0	0	0	0	0	0
1256	klf3	0	0	0	0.033003300330033	0	0	0	0	0	0	0	0	0	0.0448430493273543	0	0.21505376344086	0	0	0.158730158730159	0	0	0	0.317460317460317	0	0.0225733634311512	0	0	0	0	0	0	0	0	0	0	0	0	0	0	0	0	0	0	0	0	0	0
1257	klf5a	0	0	0	0	0	0	0	0	0	0	0	0	0.140845070422535	0	0	0	0	0	0	0	0	0	0	0	0	0	0	0	0	0	0	0	0	0	0	0	0	0	0	0	0	0	0	0	0	0	0
1258	prps1a	0	0	0	0.099009900990099	0	0	0	0	0	0	0	0	0	0.0896860986547085	0	0	0	0	0	0	0.754716981132075	0	0	0	0	0	0	0	0	0	0.150375939849624	0	0	0	0	0	0	0	0	0.0492610837438424	0	0	0	0	0	0	0
1259	sox6	0	0	0	0	0	0	0	0	0	0	0	0	0	0.0448430493273543	0	0.21505376344086	0	0	0	0	0	0	0	0	0	0	0	0	0	0	0	0	0	0	0	0	0	0	0	0	0	0	0	0	0	0	0
1260	znf207a	0	0	0	0	0	0	0	0	0	0	0	0	0	0	0	0	0	0	0	0	0	0	0	0	0.0677200902934537	0	0	0	0	0	0	0	0	0	0	0	0	0	0	0	0	0	0	0	0	0	0
1261	psen2	0	0	0	0	0	0	0	0	0	0	0	0	0	0	0	0	0	0	0	0	0	0	0.158730158730159	0	0	0	0	0	0	0	0	0	0	0	0	0	0	0	0	0	0	0	0	0	0	0	0
1262	fth1a	0	0	0	0	0	0	0	0	0	0	0	0	0	1.03139013452915	0.375586854460094	0.21505376344086	0	0	0.476190476190476	0.115606936416185	0	0	0.634920634920635	0	0.0225733634311512	0	0	0.0858369098712446	0	0	0	0	0	0	0	0	0.115606936416185	0	0	0	0	0.146520146520147	0	0	0	0	0
1263	phactr4a	0	0	0	0	0	0	0	0	0	0	0	0.0291545189504373	0	0.672645739910314	0.0469483568075117	0.32258064516129	0	0	0	0	0	0	0	0	0	0	0	0	0	0	0	0	0	0	0	0	0	0	0	0	0	0	0	0	0	0	0
1264	zgc.100829	0	0	0	0	0	0	0	0	0	0	0	0	0	0	0	0.32258064516129	0	0	0	0	0	0	0	0.0970873786407767	0	0	0	0	0	0	0	0	0	0	0	0	0	0	0	0	0	0	0	0	0	0	0
1265	fstl1a	0	0	0	0	0	0	0	0	0	0	0	0.0583090379008746	0	0.0896860986547085	0	0.32258064516129	0	0	0	0	0	0	0	0.485436893203883	0.0225733634311512	0	0	0	0.0813008130081301	0	0	0	0	0	0	0	0.115606936416185	0	0	0	0	0	0	0	0	0	0
1266	dnmt3ab	0	0	0	0	0	0	0	0	0	0	0	0.0583090379008746	0	0.358744394618834	0	0.32258064516129	0	0	0	0.0578034682080925	0	0	0	0	0	0	0	0	0	0	0	0	0	0	0	0	0	0	0	0	0	0	0	0	0	0	0
1267	cyp3c1	0	0	0	0	0	0	0	0	0	0	0	0	0	0.224215246636771	0	0.10752688172043	0	0	0	0	0	0	0	0	0	0	0	0	0	0	0	0	0	0	0	0	0	0	0	0	0	0	0	0	0	0	0
1268	tubg1	0	0	0	0	0	0	0	0	0	0	0	0	0	0.0896860986547085	0	0	0	0	0	0	0	0	0	0	0	0	0	0	0	0	0	0	0	0	0	0	0	0	0	0	0	0	0	0	0	0	0
1269	psmd10	0	0	0	0	0	0	0	0	0	0	0	0	0	0	0	0	0	0	0	0	0.188679245283019	0	0	0	0	0	0	0	0	0	0	0	0	0	0	0	0	0	0	0	0	0	0	0	0	0	0
1270	rap2c	0	0	0	0	0	0	0	0	0	0	0	0	0	0	0	0.21505376344086	0	0	0	0	0	0	0	0	0.0451467268623025	0	0	0	0	0	0	0	0	0	0	0	0	0	0	0	0	0	0	0	0	0	0
1271	bmp6	0	0	0	0	0	0	0	0	0	0	0	0	0	0	0	0.10752688172043	0	0	0	0	0	0	0	0	0	0	0	0	0	0	0	0	0	0	0	0	0	0	0	0	0	0	0	0	0	0	0
1272	dvl3a	0	0	0	0	0	0	0	0	0	0	0	0	0	0	0	0	0	0.303030303030303	0	0	0	0	0	0	0	0	0	0	0	0	0	0	0	0	0	0	0	0	0	0	0	0	0	0	0	0	0
1273	hsd17b12a	0	0	0	0	0	0	0	0	0	0	0	0.0291545189504373	0	0	0.0938967136150235	0.21505376344086	0	0	0	0	0	0	0	0.194174757281553	0.112866817155756	0	0	0	0	0	0	0	0	0	0	0	0	0	0	0	0	0	0	0	0	0	0
1274	kctd5a	0	0	0	0	0	0	0	0	0	0	0	0.116618075801749	0	0.941704035874439	0.0938967136150235	1.29032258064516	0	0	0.158730158730159	0	0	0	0	0	0.338600451467269	0	0	0.128755364806867	0	0	0	0	0	0	0	0	0	0	0	0	0	0	0	0	0	0	0
1275	ano5a	0	0	0	0	0	0	0	0	0	0	0	0	0	0	0	0	0	0	0	0	0	0	0	0	0	0	0	0	0	0	0	0	0	0	0.0578034682080925	0	0	0	0	0	0	0	0	0	0	0	0
1276	tmem50a	0	0	0	0	0	0	0	0	0	0	0	0	0	0.0896860986547085	0.0469483568075117	0.10752688172043	0	0	0.158730158730159	0	0	0	0	0	0	0.0395256916996047	0	0	0	0	0	0	0	0	0	0	0	0	0	0.197044334975369	0	0	0	0	0	0	0
1277	tspan7	0	0	0	0	0	0	0	0	0	0.0985221674876847	0	0	0	0.403587443946188	0.28169014084507	0.32258064516129	0.303030303030303	0	0	0.115606936416185	0.377358490566038	0.485436893203883	0	0	0.0451467268623025	0.0395256916996047	0	0.128755364806867	0	0	0	0	0	0	0	0	0	0	0	0	0	0	0	0	0	0	0
1278	ankrd46b	0	0	0	0	0	0	0	0	0	0	0	0	0	0	0	0	0	0	0	0	0	0	0	0	0	0	0	0.0429184549356223	0	0	0	0	0	0	0	0	0	0	0	0	0	0	0	0	0	0	0
1279	atp1b3a	0	0	0	0	0	0	0	0	0	0	0	0.0583090379008746	0.0938967136150235	0.31390134529148	0.0938967136150235	1.18279569892473	0	0	0.158730158730159	0	0	0.194174757281553	0	0.485436893203883	0.0225733634311512	0	0	0	0	0	0	0	0	0	0	0	0	0	0	0	0	0	0	0	0	0	0
1280	creb3l1	0	0	0	0	0	0	0	0	0	0	0	0	0	0	0	0	0	0	0	0	0	0	0	0	0.0451467268623025	0	0	0	0	0	0	0	0	0	0	0	0	0	0	0	0	0	0	0	0	0	0
1281	cgnl1	0	0	0	0	0	0	0	0	0	0	0	0	0	0.0896860986547085	0	0	0	0	0	0	0	0	0	0	0	0	0	0	0	0	0	0	0	0	0	0	0	0	0	0	0	0	0	0	0	0	0
1282	rab22a	0	0	0	0.033003300330033	0	0	0	0	0	0	0	0	0	0.179372197309417	0.422535211267606	0	0	0.909090909090909	0	0	0	0	0	0.0970873786407767	0	0	0	0	0	0	0	0	0	0	0	0	0	0	0	0	0	0	0	0	0	0	0
1283	sesn3	0	0	0	0	0	0	0	0	0	0	0	0	0	0.0896860986547085	0.140845070422535	0	0	0	0	0	0	0	0	0.0970873786407767	0.0225733634311512	0	0	0	0	0	0	0	0	0	0	0	0	0	0	0	0	0	0	0	0	0	0
1284	lemd3	0	0	0	0	0	0	0	0	0	0	0	0	0	0.0896860986547085	0	0.32258064516129	0	0	0	0	0	0	0	0	0.0451467268623025	0	0	0	0	0	0	0	0	0	0	0	0	0	0	0	0	0	0	0	0	0	0
1285	eif4e2rs1	0	0	0	0	0	0	0	0	0	0	0	0	0	0	0.0469483568075117	0	0	0	0	0	0	0	0	0.0970873786407767	0.0225733634311512	0	0	0	0	0	0	0	0	0	0	0	0	0	0	0	0	0	0	0	0	0	0
1286	pnn	0	0	0	0	0	0	0	0	0	0	0	0	0	0	0	0	0	0	0.158730158730159	0	0	0	0	0	0	0	0	0	0	0	0	0	0	0	0.173410404624277	0	0	0	0	0	0	0	0	0	0	0	0
1287	rnps1	0	0	0	0.066006600660066	0	0	0	0	0	0	0	0	0	0	0	0	0.303030303030303	1.21212121212121	0	0.0578034682080925	0	0	0	0	0	0	0	0	0	0	0	0	0	0	0	0	0	0	0	0	0	0	0	0	0	0	0
1288	chata	0	0	0	0.033003300330033	0	0	0	0	0	0	0	0	0	0	0	0	0	0	0	0	0	0	0	0	0	0	0	0	0	0	0	0	0	0	0	0	0	0	0	0	0	0	0	0	0	0	0
1289	slc25a40	0	0	0	0	0	0	0	0	0	0	0	0	0	0	0	0	0	0	0	0.0578034682080925	0	0	0	0	0	0	0	0	0	0	0	0	0	0	0	0	0	0	0	0	0	0	0	0	0	0	0
1290	mtmr9	0	0	0	0	0	0	0	0	0	0	0	0.087463556851312	0	0	0	0.10752688172043	0	0	0	0.0578034682080925	0	0	0	0	0	0	0	0	0	0	0	0	0	0	0	0	0	0	0	0	0	0	0	0	0	0	0
1291	rpl5b	0	0	0	0.066006600660066	0	0	0	0	0	0.0985221674876847	0	0.087463556851312	0.28169014084507	0.269058295964126	0.0469483568075117	0.645161290322581	0.606060606060606	0	0.476190476190476	0.173410404624277	0	0.194174757281553	0	0	0.135440180586907	0.118577075098814	0	0.0429184549356223	0.16260162601626	0	0.37593984962406	0	0	0	0	0	0	0	0	0	0.0699300699300699	0	0	0	0	0	0
1292	socs6b	0	0	0	0	0	0	0	0	0	0	0	0	0	0.224215246636771	0	0	0	0	0	0	0	0	0	0	0	0	0	0	0	0	0	0	0	0	0	0	0	0	0	0	0	0	0	0	0	0	0
1293	apoa2	0	0	0	0.264026402640264	0	0	0	0	0	0	0	0	0	0.0896860986547085	0.0938967136150235	0	0	0	0	0	0	0	0	0	0	0	0	0	0	0	0	0	0	0	0	0	0.404624277456647	0	0.0970873786407767	0	0	0	0	0	0	0	0
1294	slc22a16	0	0	0	0	0	0	0	0	0	0	0	0	0	0.179372197309417	0.0938967136150235	0	0	0	0	0	0	0	0	0	0	0	0	0	0	0	0	0	0	0	0	0	0	0	0	0	0	0	0	0	0	0	0
1295	b2ml	0	0	0	0.066006600660066	0	0	0	0	0	0	0	0	0	0.0448430493273543	0	0.21505376344086	0	0	0	0	0	0	0	0	0	0	0	0	0	0	0	0	0	0	0	0	0	0	0	0	0	0	0	0	0	0	0
1296	zc3h15	0	0	0	0	0	0	0	0	0	0	0	0	0	0.0448430493273543	0.0469483568075117	0	0	0	0	0	0	0	0	0	0.0225733634311512	0	0	0	0	0	0	0	0	0	0	0	0	0	0	0	0	0	0	0	0	0	0
1297	maf	0	0	0	0	0	0	0	0	0	0	0	0	0	0	0.140845070422535	0	0	0	0	0	0	0	0	0	0	0	0	0	0	0	0	0	0	0	0	0	0	0	0	0	0	0	0	0	0	0	0
1298	ptprea	0	0	0	0	0	0	0	0	0	0	0	0	0	0	0.0469483568075117	0	0	0	0	0	0	0	0	0.0970873786407767	0	0	0	0	0	0	0	0	0	0	0	0	0	0	0	0	0	0	0	0	0	0	0.0536193029490617
1299	ptbp2b	0	0	0	0	0	0	0	0	0	0	0	0.0291545189504373	0	0	0	0	0	0	0	0	0	0	0	0	0.0677200902934537	0	0	0	0	0	0	0	0	0	0	0	0	0	0	0	0	0	0	0	0	0	0
1300	slc25a36b	0	0	0	0	0	0	0	0	0	0	0	0.0291545189504373	0	0	0	0	0	0	0.158730158730159	0	0	0	0	0.0970873786407767	0	0	0	0	0	0	0	0	0	0	0	0	0	0	0	0	0	0	0	0	0	0	0
1301	rnft1	0	0	0	0	0	0	0	0	0	0	0	0	0	0	0	0.10752688172043	0	0	0	0	0	0	0	0	0	0	0	0	0	0	0	0	0	0	0	0	0	0	0	0	0	0	0	0	0	0	0
1302	dlat	0	0	0	0	0	0	0	0	0	0	0	0	0	0	0.0938967136150235	0	0	0	0	0	0	0	0	0	0	0	0	0	0	0	0	0	0	0	0	0	0	0	0	0	0	0	0	0	0	0	0
1303	pwp1	0	0	0	0	0	0	0	0	0	0	0	0	0	0	0	0.21505376344086	0	0	0	0	0	0	0	0	0	0	0	0	0.16260162601626	0	0	0	0	0	0	0	0	0	0	0	0	0	0	0	0	0	0
1304	rwdd1	0	0	0	0	0	0	0	0	0	0	0	0	0	0.0896860986547085	0.0469483568075117	0	0	0.303030303030303	0	0	0	0	0	0.194174757281553	0	0.434782608695652	0	0	0	0	0	0	0	0	0	0	0	0	0	0	0	0	0	0.115606936416185	0	0	0
1305	kptn	0	0	0	0	0	0	0	0	0	0	0	0	0	0	0	0.10752688172043	0	0	0	0	0	0	0	0	0	0	0	0	0	0	0	0	0	0	0	0	0	0	0	0	0	0	0	0	0	0	0
1306	matn4	0	0	0	0.099009900990099	0	0	0	0	0	0	0	0	0	0	0	0	0	0	0	0	0	0	0	0	0	0	0	0	0	0	0.150375939849624	0	0	0	0	0	0	0	0	0	0	0	0	0	0	0	0
1307	yaf2	0	0	0	0	0	0	0	0	0	0	0	0.0291545189504373	0	0	0	0	0	0	0	0	0	0	0	0	0	0	0	0	0	0	0	0	0	0	0	0	0	0	0	0	0	0	0	0	0	0	0
1308	rapgef1b	0	0	0	0	0	0	0	0	0	0	0	0	0	0	0	0	0	0	0	0	0	0	0	0.0970873786407767	0	0	0	0	0	0.0429184549356223	0	0	0	0	0	0	0	0	0	0	0	0	0	0	0	0	0
1309	COX5B..2.of.3.	0	0	0	0	0	0	0	0	0	0	0.028328611898017	0	0	0.358744394618834	0	1.72043010752688	0	0.303030303030303	0.158730158730159	0.404624277456647	0.566037735849056	0.0970873786407767	0.158730158730159	0.388349514563107	0.135440180586907	0	0	0	0	0.0858369098712446	0	0	0	0	0	0	0	0	0.29126213592233	0	0	0	0	0	0.0985221674876847	0	0
1310	zdhhc16b	0	0	0	0	0	0	0	0	0	0	0	0	0	0.0896860986547085	0	0	0	0	0	0	0	0	0	0	0	0	0	0	0	0	0	0	0	0	0	0	0	0	0	0	0	0	0	0	0	0	0
1311	wdhd1	0	0	0	0	0	0	0	0	0	0	0	0.0583090379008746	0	0.0896860986547085	0	0	0	0	0	0	0	0	0	0	0	0	0	0	0	0	0	0	0	0	0	0	0	0	0	0	0	0	0	0	0	0	0
1312	nup107	0	0	0	0	0	0	0	0	0	0	0	0	0	0	0	0.43010752688172	0	0	0	0	0	0	0	0	0	0	0	0	0.0813008130081301	0.0429184549356223	0	0	0	0	0	0	0	0	0	0	0	0	0	0	0	0	0
1313	dbnlb	0	0	0	0	0	0	0	0	0	0	0.028328611898017	0.116618075801749	0	0	0.0469483568075117	0	0	0	0	0	0	0	0.317460317460317	0	0.0225733634311512	0	0	0	0	0	0	0	0	0	0	0	0	0	0	0	0	0	0	0	0	0	0
1314	hacd3	0	0	0	0	0	0	0	0	0	0	0	0	0	0.0448430493273543	0	0	0	0	0	0	0	0	0	0	0	0	0	0	0	0	0	0	0	0	0	0	0	0	0	0	0	0	0	0	0	0	0
1315	gins4	0	0	0	0	0	0	0	0	0	0	0	0	0	0	0	0	0	0	0	0	0.566037735849056	0	0	0	0	0	0	0	0	0	0	0	0	0	0	0	0	0	0	0	0	0	0	0	0	0	0
1316	agpat9	0	0	0	0	0	0	0	0	0	0	0	0	0	0	0.0469483568075117	0	0	0	0	0.0578034682080925	0	0	0	0	0.0677200902934537	0	0	0	0	0	0	0	0	0	0	0	0	0	0	0	0	0	0	0	0	0	0
1317	rab5b	0	0	0	0.066006600660066	0	0	0	0	0	0	0	0	0	0	0	0.10752688172043	0	0	0	0.115606936416185	0	0	0	0	0	0	0	0	0	0	0	0	0	0	0	0	0	0	0	0	0	0	0	0	0	0	0
1318	tlr3	0	0	0	0	0	0	0	0	0	0	0	0	0	0.0448430493273543	0	0	0	0	0	0	0	0	0	0	0	0	0	0	0	0	0	0	0	0	0	0	0	0	0	0	0	0	0	0	0	0	0
1319	nob1	0	0	0	0	0	0	0	0	0	0	0	0	0	0	0	0	0	0	0	0	0	0	0	0	0	0.0395256916996047	0	0	0	0	0	0	0	0	0	0	0	0	0	0	0	0	0	0	0	0	0
1320	spsb4a	0	0	0	0	0	0	0	0	0	0	0	0	0	0	0	0.10752688172043	0	0	0	0.115606936416185	0	0	0	0.0970873786407767	0.0451467268623025	0	0	0	0	0	0	0	0	0	0	0	0	0	0	0	0	0	0	0	0	0	0
1321	rtn2a	0	0	0	0	0	0	0	0	0	0	0	0.0583090379008746	0	0.358744394618834	0	0.645161290322581	0	0	0.317460317460317	0.0578034682080925	0	0.58252427184466	0	0.970873786407767	0.158013544018059	0	0	0	0	0	0	0	0	0	0	0	0.289017341040462	0	0	0	0	0	0	0	0	0	0
1322	gltscr1l	0	0	0	0	0	0	0	0	0	0	0	0	0	0	0	0	0	0	0	0	0	0	0.158730158730159	0	0	0	0	0	0	0	0	0	0	0	0	0	0	0	0	0	0	0	0	0	0	0	0
1323	ap3m2	0	0	0	0.066006600660066	0	0	0	0	0	0	0	0	0	0	0	0	0	0	0	0	0	0	0	0	0	0	0	0	0	0	0	0	0	0	0	0	0	0	0	0	0	0	0	0	0	0	0
1324	keap1a	0	0	0	0	0	0	0	0	0	0	0	0	0	0	0	0.10752688172043	0	0	0	0	0	0	0	0	0.0225733634311512	0	0	0	0	0	0	0	0	0	0	0	0	0	0	0	0	0	0	0	0	0	0
1325	mkks	0	0	0	0	0	0	0	0	0	0	0	0.0291545189504373	0	0	0	0	0	0	0	0	0	0	0	0	0	0	0	0	0	0	0	0	0	0	0	0	0	0	0	0	0	0	0	0	0	0	0
1326	dag1	0	0	0	0	0	0	0	0	0	0	0	0.0583090379008746	0	0.31390134529148	0.0938967136150235	0.10752688172043	0	0	0	0.0578034682080925	0	0.0970873786407767	0	0.0970873786407767	0.090293453724605	0	0	0	0	0	0	0	0	0	0	0	0	0	0	0	0	0	0	0	0	0	0
1327	zfp36l1a	0	0	0	0	0	0	0	0	0	0	0	0	0	0.134529147982063	0	0	0	0	0	0	0	0	0	0	0	0	0	0	0	0.171673819742489	0	0	0	0	0	0	0.0578034682080925	0	0	0	0	0	0	0	0	0	0
1328	fam53b	0	0	0	0	0	0	0	0	0	0	0	0	0	0	0	0.21505376344086	0	0	0	0	0	0	0	0	0.090293453724605	0	0	0	0	0	0	0	0	0	0	0	0	0	0	0	0	0	0	0	0	0	0
1329	cct3	0	0	0	0.099009900990099	0	0	0	0	0	0	0	0	0.0938967136150235	0.134529147982063	0	0.860215053763441	0	0	0.158730158730159	0	0	0	0	0.776699029126214	0.316027088036117	0.118577075098814	0	0.300429184549356	0.0813008130081301	0.0429184549356223	0	0	0	0	0	0	0	0	0	0	0	0	0	0	0	0	0
1330	eif4enif1	0	0	0	0	0	0	0	0	0	0	0	0	0	0	0	0	0	0	0	0	0	0	0	0	0	0	0	0	0.0813008130081301	0	0	0	0	0	0	0	0	0	0	0	0	0	0	0	0	0	0
1331	trim33	0	0	0	0	0	0	0	0	0	0	0	0	0	0.179372197309417	0	0.10752688172043	0	0	0	0	0	0	0	0	0	0	0	0	0	0	0	0	0	0	0	0	0	0	0	0	0	0	0	0	0	0	0
1332	SBNO2..1.of.2.	0	0	0	0	0	0	0	0	0	0	0	0	0	0	0	0	0	0	0	0	0	0	0	0	0	0	0.232558139534884	0	0	0	0	0	0	0	0	0	0	0	0	0	0	0	0	0	0	0	0
1333	trib3	0	0	0	0	0	0	0	0	0	0	0.028328611898017	0	0	0	0	0	0	0	0	0	0	0	0	0	0	0	0	0	0	0	0	0	0	0	0	0	0	0	0	0	0	0	0	0	0	0	0
1334	arl6ip5b	0	0	0	0	0	0	0	0	0	0	0	0	0	0	0	0.21505376344086	0	0	0	0	0	0.194174757281553	0	0	0	0	0	0	0	0	0	0	0	0	0	0	0	0	0	0	0	0	0	0	0	0	0
1335	psmd13	0	0	0	0.033003300330033	0	0	0	0	0	0	0	0	0	0.0896860986547085	0	0.537634408602151	0	0	0	0.0578034682080925	0	0.0970873786407767	0	0.0970873786407767	0.0451467268623025	0	0	0.0429184549356223	0	0	0	0	0	0	0	0	0	0	0	0	0	0	0	0	0	0	0
1336	ralab	0	0	0	0	0	0	0	0	0	0	0	0	0	0	0.187793427230047	0	0	0	0	0	0	0	0	0.194174757281553	0	0	0	0	0	0	0	0	0	0	0	0	0	0	0	0	0	0	0	0	0	0	0
1337	chmp4ba	0	0	0	0	0	0	0	0	0	0	0	0	0	0.0896860986547085	0	0	0	0	0	0	0	0	0	0	0	0	0	0	0	0	0	0	0	0	0	0	0	0	0	0	0	0	0	0	0	0	0
1338	nudt3a	0	0	0	0	0	0	0	0	0	0	0	0	0	0.0896860986547085	0.0469483568075117	0.10752688172043	0	0	0	0	0	0.194174757281553	0	0	0	0	0	0	0	0	0	0	0	0	0	0	0	0	0	0	0	0	0	0	0	0	0
1339	fxr2	0	0	0	0	0	0	0	0	0	0	0	0	0	0.0896860986547085	0	0.32258064516129	0	0	0	0	0	0	0	0	0	0	0	0	0	0	0	0	0	0	0	0	0	0	0	0	0	0	0	0	0	0	0
1340	zgc.65894	0	0	0	0	0	0	0	0	0	0	0	0	0	0	0	0	0	0	0	0	0	0	0	0.194174757281553	0	0	0	0	0	0	0	0	0	0	0	0	0	0	0	0	0	0	0	0	0	0	0
1341	tfdp1b	0	0	0	0	0	0	0	0	0	0	0	0	0	0	0	0	0	0	0	0	0	0	0	0	0.090293453724605	0	0	0	0	0	0	0.123456790123457	0	0	0	0	0	0	0	0	0	0	0	0	0	0	0
1342	med7	0	0	0	0	0	0	0	0	0	0	0	0	0	0	0	0	0	0	0.158730158730159	0	0	0	0	0	0	0	0	0	0	0	0	0	0	0	0	0	0	0	0	0	0	0	0	0	0	0	0
1343	ncoa5	0	0	0	0	0	0	0	0	0	0	0	0	0	0.134529147982063	0.0469483568075117	0	0	0	0	0	0	0.194174757281553	0	0	0.0677200902934537	0	0	0.0858369098712446	0	0	0	0	0	0	0	0	0	0	0	0	0	0	0	0	0	0	0
1344	cap1	0	0	0	0	0	0	0	0	0	0	0	0	0	0	0	0	0	0	0	0	0	0	0	0	0.0677200902934537	0	0	0	0	0	0	0	0	0	0	0	0	0	0	0	0	0	0	0	0	0	0
1345	fmo5	0	0	0	0	0	0	0	0	0	0	0	0	0	0	0	0	0	0	0	0	0	0	0	0	0.0451467268623025	0	0	0	0	0	0	0	0	0	0	0	0	0	0	0	0	0	0	0	0	0	0
1346	kpna1	0	0	0	0	0	0	0	0	0	0	0	0	0	0.0448430493273543	0	0	0	0	0	0	0	0	0	0	0.0225733634311512	0	0	0	0	0	0	0	0	0	0	0	0	0	0	0	0	0	0	0	0	0	0
1347	arf1l	0	0	0	0.066006600660066	0	0	0	0	0	0	0	0.0291545189504373	0	0.0448430493273543	0.0469483568075117	0.43010752688172	0	0	0.317460317460317	0	0	0	0	0.0970873786407767	0.270880361173815	0.0790513833992095	0	0	0	0	0	0	0	0	0	0	0	0	0	0	0	0	0	0	0	0	0
1348	ptch1	0	0	0	0.066006600660066	0	0	0	0	0	0	0	0	0	0.0448430493273543	0	0	0	0	0	0	0	0	0	0	0.0225733634311512	0	0	0	0	0	0	0	0	0	0	0	0	0	0	0	0	0	0	0	0	0	0
1349	fignl1	0	0	0	0	0	0	0	0	0	0	0	0	0	0.0448430493273543	0	0	0	0	0	0	0	0	0	0	0	0	0	0	0	0	0	0	0	0	0	0	0	0	0	0	0	0	0	0	0	0	0
1350	farp2	0	0	0	0	0	0	0	0	0	0	0	0	0	0.0896860986547085	0	0.21505376344086	0	0	1.11111111111111	0	0	0	0	0	0.0225733634311512	0.0395256916996047	0	0	0	0	0	0	0	0	0	0	0	0	0	0	0	0	0	0	0	0	0
1351	eif3c	0	0	0	0.198019801980198	0	0	0	0	0	0	0	0	0	0.0896860986547085	0	0.32258064516129	0	0	0	0	0	0	0.317460317460317	0	0.090293453724605	0	0	0	0.0813008130081301	0	0	0	0	0	0	0	0.173410404624277	0	0	0	0	0	0	0	0	0	0
1352	ythdf1	0	0	0	0	0	0	0	0	0	0	0	0.0291545189504373	0	0.134529147982063	0	0.43010752688172	0	0	0	0	0	0	0	0.0970873786407767	0	0	0	0	0	0	0	0	0	0	0	0	0	0	0	0	0	0	0	0	0	0	0
1353	CDC42BPA..1.of.2.	0	0	0	0	0	0	0	0	0	0	0	0.0291545189504373	0	0	0	0	0	0	0	0	0	0	0	0	0	0	0	0	0	0	0	0	0	0	0	0	0	0	0	0	0	0	0	0	0	0	0
1354	eif4a2	0	0	0	0	0	0	0	0	0	0	0	0	0	0	0	0	0	0	0	0	0	0	0	0	0	0	0.465116279069767	0	0	0	0	0	0	0	0	0	0	0	0	0	0	0	0	0	0	0	0
1355	slc17a7a	0	0	0	0	0	0	0	0	0	0	0	0	0	0.0448430493273543	0	0	0	0	0	0.0578034682080925	0	0	0	0	0	0	0	0	0	0	0	0	0	0	0	0	0	0	0	0	0	0	0	0	0	0	0
1356	ptpn2a	0	0	0	0	0	0	0	0	0	0	0	0	0	0	0	0	0	0	0	0	0	0	0	0.0970873786407767	0	0	0	0	0	0	0	0	0	0	0	0	0	0	0	0	0	0	0	0	0	0	0
1357	dkc1	0	0	0	0	0	0	0	0	0	0	0	0	0	0	0	0	0	0	0	0	0	0.0970873786407767	0	0	0	0.0395256916996047	0	0	0	0	0	0	0	0	0	0	0	0	0	0	0	0	0	0	0	0	0
1358	rab11fip3	0	0	0	0	0	0	0	0	0	0	0	0	0	0	0	0.21505376344086	0	0	0	0	0	0	0	0	0	0	0	0	0	0	0.225563909774436	0	0	0	0	0	0	0	0	0	0	0	0	0	0	0	0
1359	setd3	0	0	0	0	0	0	0	0	0	0	0	0	0	0.0896860986547085	0	0	0	0	0	0	0	0	0	0	0	0	0	0	0	0	0	0	0	0	0	0	0	0	0	0	0	0	0	0	0	0	0
1360	gtf2h2	0	0	0	0	0	0	0	0	0	0	0	0	0	0	0.0469483568075117	0.21505376344086	0	0	0	0	0	0	0	0	0	0	0	0	0	0	0	0	0	0	0.0578034682080925	0	0	0	0	0	0	0	0	0	0	0	0
1361	rbm8a	0	0	0	0.099009900990099	0	0	0	0	0	0	0	0	0	0.582959641255605	0	0.10752688172043	0	0	0	0	0	0	0	0.0970873786407767	0.203160270880361	0.0395256916996047	0	0	0	0	0	0	0	0	0	0	0	0	0	0	0	0	0	0	0	0	0
1362	ctdnep1a	0	0	0	0	0	0	0	0	0	0	0	0.0291545189504373	0	0	0	0	0	0	0	0	0	0	0	0	0	0	0	0	0	0	0	0	0	0	0	0	0	0	0	0	0	0	0	0	0	0	0
1363	gata3	0	0	0	0	0	0	0	0	0	0	0	0	0	0	0	0	0	0	0	0	0	0	0	0	0.0677200902934537	0	0	0	0	0	0	0	0	0	0	0	0	0	0	0	0	0	0	0	0	0	0
1364	suco	0	0	0	0	0	0	0	0	0	0	0	0	0	0	0	0	0	0.606060606060606	0	0	0	0	0	0	0	0	0	0	0	0	0	0	0	0	0	0	0	0	0	0	0	0	0	0	0	0	0
1365	CRAT..1.of.2.	0	0	0	0	0	0	0	0	0	0	0	0	0	0	0	0	0.303030303030303	0	0	0	0	0	0	0	0	0	0	0	0	0	0	0	0	0	0	0	0	0	0	0	0	0	0	0	0	0	0
1366	eif5b	0	0	0	0	0	0	0	0	0	0	0	0	0	0	0	0.21505376344086	0	0	0	0.23121387283237	0	0	0	0.485436893203883	0.0451467268623025	0	0	0.128755364806867	0	0	0	0	0	0	0	0	0	0	0	0	0	0	0	0	0	0	0
1367	iqsec1b	0	0	0	0	0	0	0	0	0	0	0	0	0	0.179372197309417	0	0.32258064516129	0	0	0	0	0	0	0	0	0	0	0	0	0	0	0	0	0	0	0	0	0	0	0	0	0	0	0	0	0	0	0
1368	ckmt1	0	0	0	0	0	0	0	0	0	0	0	0	0	0	0.0938967136150235	0	0	0	0.317460317460317	0	0	0	0	0	0	0	0	0	0	0	0	0	0	0	0	0	0	0	0	0	0	0	0	0	0	0	0
1369	si.ch211.215m21.17	0	0	0	0	0	0	0	0	0	0	0	0	0	0.0448430493273543	0	0	0	0	0	0	0	0	0	0	0	0	0	0	0	0	0	0	0	0	0	0	0	0	0	0	0	0	0	0	0	0	0
1370	mcat	0	0	0	0	0	0	0	0	0	0	0	0	0	0.0448430493273543	0	0	0	0	0	0	0	0	0	0	0	0	0	0	0	0	0	0	0	0	0	0	0	0	0	0	0	0	0	0	0	0	0
1371	si.ch211.195b13.1	0	0	0	0	0	0	0	0	0	0	0	0	0	0.0896860986547085	0.0469483568075117	0	0	0	0	0	0	0	0	0	0	0	0	0	0	0	0	0	0	0	0	0	0	0	0	0	0	0	0	0	0	0	0
1372	tprb	0	0	0	0	0	0	0	0	0	0	0	0	0	0.0448430493273543	0	0.10752688172043	0	0	0	0	0	0	0	0	0	0	0	0	0	0	0	0	0	0	0	0	0	0	0	0	0	0	0	0	0	0	0
1373	akr7a3	0	0	0	0	0	0	0	0	0	0	0	0	0	0.0448430493273543	0	0	0	0	0	0	0	0	0	0	0	0	0	0	0	0	0	0	0	0	0	0	0	0	0	0	0	0	0	0	0	0	0
1374	znf106a	0	0	0	0	0	0	0	0	0	0	0	0.0291545189504373	0	0.493273542600897	0.140845070422535	0.10752688172043	0	0	0.317460317460317	0	0	0	0	0.0970873786407767	0	0	0	0	0	0	0	0	0	0	0	0	0	0	0	0	0	0	0	0	0	0	0
1375	rnf20	0	0	0	0	0	0	0	0	0	0	0	0	0	0	0	0.10752688172043	0	0	0	0.173410404624277	0	0	0	0.194174757281553	0.0451467268623025	0	0	0	0	0	0	0	0	0	0	0	0	0	0	0	0	0	0	0	0	0	0
1376	gnao1a	0	0	0	0	0	0	0	0	0.075187969924812	0	0	0.0291545189504373	0	0.0448430493273543	0.234741784037559	0.645161290322581	0	0	0.317460317460317	0.173410404624277	0	0	0	0	0.0451467268623025	0	0	0	0	0	0	0	0	0	0	0	0	0	0	0	0	0	0	0	0	0	0
1377	acadvl	0	0	0	0	0	0	0	0	0	0	0	0.087463556851312	0	0.179372197309417	0	0	0	0	0.952380952380952	0.0578034682080925	0	0	0	0.0970873786407767	0.0225733634311512	0.0790513833992095	0	0	0	0	0	0	0	0	0	0	0	0	0	0	0	0	0	0	0	0	0
1378	atic	0	0	0	0.066006600660066	0	0	0	0	0	0	0	0	0	0	0	0	0	0	0	0	0	0	0	0	0	0	0	0	0	0	0	0	0	0	0	0	0	0	0	0	0	0	0	0	0	0	0
1379	sdha	0	0	0	0	0.0518134715025907	0	0	0	0	0	0	0	0	0.179372197309417	0.375586854460094	0.32258064516129	0	0	0	0	0	0.0970873786407767	0	0	0	0	0	0	0.0813008130081301	0	0	0	0	0	0	0	0	0	0	0	0	0	0	0	0	0	0
1380	C15H11orf57	0	0	0	0	0	0	0	0	0	0	0	0	0	0	0.0469483568075117	0	0	0	0	0	0	0	0	0	0.0451467268623025	0	1.16279069767442	0	0	0	0	0	0	0	0	0	0	0	0	0	0	0	0	0	0	0	0
1381	psat1	0	0	0	0	0	0	0	0	0	0	0.084985835694051	0	0	0	0	0	0	0	0	0	0.188679245283019	0.0970873786407767	0	0.0970873786407767	0.090293453724605	0.0790513833992095	0.232558139534884	0	0	0	0	0	0	0	0	0	0	0	0	0	0	0	0	0	0	0	0
1382	rgs7bpb	0	0	0	0	0	0	0	0	0	0	0	0	0	0	0	0	0	0	0	0	0	0	0	0	0	0.0395256916996047	0	0	0	0	0	0	0	0	0	0	0	0	0	0	0	0	0	0	0	0	0
1383	slc35f6	0	0	0	0	0	0	0	0	0	0	0	0	0	0	0	0.32258064516129	0	0	0	0	0.566037735849056	0	0	0	0	0	0	0	0	0	0	0	0	0	0	0	0	0	0	0	0	0	0	0	0	0	0
1384	tbca	0	0	0	0	0	0	0	0	0	0	0	0	0	0.134529147982063	0	0	0.606060606060606	0	0	0	0	0	0	0	0	0.0395256916996047	0	0	0	0	0	0.0411522633744856	0	0	0	0	0	0	0	0	0	0	0	0	0	0	0
1385	znf292a	0	0	0	0	0	0	0	0	0	0	0.028328611898017	0	0	0	0	0.43010752688172	0	0	0	0	0	0	0	0	0.0225733634311512	0	0	0	0	0	0	0	0	0	0	0	0	0	0	0	0	0	0	0	0	0	0
1386	sgtb	0	0	0	0	0	0	0	0	0	0	0	0	0	0.224215246636771	0	0	0	0	0	0	0	0	0	0	0	0	0	0	0	0	0	0	0	0	0	0	0	0	0	0	0	0	0	0	0	0	0
1387	tfa	0	0	0	0.066006600660066	0	0	0	0	0	0	0	0	0	0	0	0	0	0	0	0	0	0	0	0	0	0.0395256916996047	0	0	0	0	0	0	0	0	0	0	0	0	0.194174757281553	0	0	0	0	0	0	0	0
1388	plekho2	0	0	0	0	0	0	0	0	0	0	0	0	0	0.0896860986547085	0	0.10752688172043	0	0	0	0.0578034682080925	0	0	0	0	0	0	0	0	0.48780487804878	0	0	0	0	0	0	0	0	0	0	0	0	0	0	0	0	0	0
1389	aqr	0	0	0	0	0	0	0	0	0	0	0	0.0291545189504373	0	0	0	0	0	0	0	0	0	0	0	0	0	0	0	0	0	0	0	0	0	0	0	0	0	0	0	0	0	0	0	0	0	0	0
1390	huwe1	0	0	0	0	0	0	0	0	0	0	0	0.0291545189504373	0	0.0896860986547085	0	0	0	0	0.317460317460317	0	0	0.0970873786407767	0	0.194174757281553	0.0677200902934537	0	0	0.0429184549356223	0	0	0	0	0	0	0	0	0	0	0	0	0	0	0	0	0	0	0
1391	srsf6b	0	0	0	0	0	0	0	0	0	0.0492610837438424	0	0	0	0.0896860986547085	0	0.10752688172043	0	0	0	0	0	0	0	0	0.0451467268623025	0.0395256916996047	0	0.0429184549356223	0	0	0.150375939849624	0	0	0	0	0	0	0	0	0	0	0	0	0	0	0	0
1392	zeb1a	0	0	0	0	0	0	0	0	0	0	0	0	0	0	0	0	0	0	0	0	0	0	0	0	0	0	0	0	0	0	0	0.0411522633744856	0	0	0	0	0	0	0	0	0	0	0	0	0	0	0
1393	crybb1l2	0	0	0	0.033003300330033	0	0	0	0	0	0	0	0	0	0	0	0	0	0	0	0	0	0	0	0	0	0	0	0	0	0	0	0	0	0	0	0	0	0	0	0	0	0	0	0	0	0	0
1394	rimkla	0	0	0	0	0	0	0	0	0	0	0	0	0	0	0	0	0	0	0	0	0	0	0	0	0	0.0395256916996047	0	0	0	0	0	0	0	0	0	0	0	0	0	0	0	0	0	0	0	0	0
1395	sf3b5	0	0	0	0	0	0	0	0	0	0	0	0	0	0	0	0	0	0	0	0	0	0	0	0.194174757281553	0.0451467268623025	0	0	0	0	0	0	0	0	0	0	0	0	0	0	0	0	0	0	0	0	0	0
1396	pon2	0	0	0	0	0	0	0	0	0	0	0	0	0	0	0	0	0	0	0	0	0	0	0	0	0	0	0	0	0.0813008130081301	0	0	0	0	0	0	0	0	0	0	0	0	0	0	0	0.0985221674876847	0	0
1397	smad7	0	0	0	0.132013201320132	0	0	0	0	0	0	0	0.0583090379008746	0	0	0	0	0	0	0	0	0	0	0	0	0	0	0	0	0	0	0	0	0	0	0	0	0	0	0	0	0	0	0	0	0	0	0
1398	farsb	0	0	0	0	0	0	0	0	0	0	0	0	0	0.0448430493273543	0	0	0	0	0	0	0	0	0	0	0	0	0	0	0	0	0	0	0	0	0	0	0	0	0	0	0	0	0	0	0	0	0
1399	fam102ab	0	0	0	0	0	0	0	0	0	0	0	0	0	0	0	0	0	0	0	0	0	0	0	0.0970873786407767	0	0	0	0	0	0	0	0	0	0	0	0	0	0	0	0	0	0	0	0	0	0	0
1400	smarce1	0	0	0	0.132013201320132	0	0	0	0	0	0	0.056657223796034	0.0291545189504373	0.0938967136150235	0.179372197309417	0.375586854460094	0.645161290322581	0	0	0.634920634920635	0	0.188679245283019	0.58252427184466	0	0.679611650485437	0.135440180586907	0.118577075098814	0	0.128755364806867	0	0	0	0	0	0	0	0	0	0	0	0	0	0	0	0	0	0	0
1401	eif3g	0	0	0	0	0	0	0	0	0	0	0	0	0	0.358744394618834	0.0938967136150235	0.43010752688172	0	0	0	0.0578034682080925	0	0	0	0	0.0225733634311512	0.0790513833992095	0	0	0	0	0	0	0	0	0	0	0	0	0	0.0985221674876847	0	0	0	0	0	0	0
1402	wdr5	0	0	0	0.165016501650165	0	0	0	0	0	0	0	0	0	0.0896860986547085	0	0.32258064516129	0	0	0	0	0	0	0	0.194174757281553	0.0451467268623025	0	0	0	0.16260162601626	0	0	0	0	0	0	0	0	0	0	0	0	0	0	0	0	0	0
1403	bckdk	0	0	0	0.198019801980198	0	0	0	0	0	0	0	0	0	0	0.0938967136150235	0	0	0	0	0	0	0	0	0	0.135440180586907	0	0	0	0	0	0	0	0	0	0	0	0	0	0	0	0	0	0	0	0	0	0
1404	ttyh2	0	0	0	0	0	0	0	0	0	0	0	0	0	0.0448430493273543	0	0	0	0	0	0	0	0	0	0	0	0	0	0	0	0	0	0	0	0	0	0	0	0	0	0	0	0	0	0	0	0	0
1405	MCUR1	0	0	0	0	0	0	0	0	0	0	0	0	0	0	0.0469483568075117	0	0	0	0	0	0	0	0	0	0	0	0	0	0	0	0	0	0	0	0	0	0	0	0	0	0	0	0	0	0	0	0
1406	tmem214	0	0	0	0	0	0	0	0	0	0	0	0	0	0	0	0	0	0	0	0	0	0	0	0	0	0.0395256916996047	0	0	0	0	0	0	0	0	0	0	0	0	0	0	0	0	0	0	0	0	0
1407	snx27b	0	0	0	0.066006600660066	0	0	0	0	0	0	0	0.0291545189504373	0	0	0	0	0	0	0	0	0	0	0	0.388349514563107	0.0225733634311512	0	0	0	0	0	0	0	0	0	0	0	0	0	0	0	0	0.0366300366300366	0	0	0	0	0
1408	pmpcb	0	0	0	0	0	0	0	0	0	0	0	0	0	0	0	0	0	0	0	0	0	0	0	0.0970873786407767	0	0	0	0	0	0	0	0	0	0	0	0	0	0	0	0	0	0	0	0	0	0	0
1409	bcar3	0	0	0	0	0	0	0	0	0	0	0	0	0	0.0448430493273543	0	0	0	0	0	0	0.188679245283019	0	0	0	0	0	0	0	0	0	0	0	0	0	0	0	0	0	0	0	0	0	0	0	0	0	0
1410	ssrp1b	0	0	0	0	0	0	0	0	0	0	0	0	0	0.0448430493273543	0	0	0	0	0	0	0	0	0	0	0	0	0	0	0	0	0	0	0	0	0	0	0	0	0	0	0	0	0	0	0	0	0
1411	lin28a	0	0	0	0	0	0	0	0	0	0	0	0	0	0.0448430493273543	0	0	0	0	0	0	0	0	0	0	0	0	0	0	0	0	0	0	0	0	0	0	0	0	0	0	0	0	0	0	0	0	0
1412	myo10	0	0	0	0	0	0	0	0	0	0	0.028328611898017	0	0	0.0896860986547085	0	0.21505376344086	0	0	0	0	0	0	0	0	0	0	0	0	0	0	0	0	0	0	0	0	0	0	0	0	0	0	0	0	0	0	0
1413	ywhae2	0	0	0	0.066006600660066	0	0	0	0	0	0	0.056657223796034	0.0583090379008746	0	0.0448430493273543	0.140845070422535	0.645161290322581	0	0	0	0	0	0	0.158730158730159	0	0	0	0	0.0858369098712446	0	0	0	0	0	0	0	0	0	0	0	0	0	0	0	0	0	0	0
1414	sqrdl	0	0	0	0	0	0	0	0	0	0	0	0	0	0.0896860986547085	0	0	0	0	0	0	0	0	0	0	0	0	0	0	0	0	0	0	0	0	0	0	0	0	0	0	0	0	0	0	0	0	0
1415	si.dkeyp.57f11.2	0	0	0	0	0	0	0	0	0	0	0	0	0	0	0	0	0	0	0	0	0	0	0	0	0	0	0	0	0	0	0	0.0411522633744856	0	0	0	0	0	0	0	0	0	0	0	0	0	0	0
1416	slc27a4	0	0	0	0	0	0	0	0	0	0	0	0	0	0.0896860986547085	0	0	0	0	0	0	0	0	0	0	0	0	0	0	0	0	0	0	0	0	0	0	0	0	0	0	0	0	0	0	0	0	0
1417	adsl	0	0	0	0	0	0	0	0	0	0	0	0	0	0	0	0.21505376344086	0	0	0	0	0	0	0	0	0	0	0	0	0	0	0	0	0	0	0	0	0	0	0	0	0	0	0	0	0	0	0
1418	gyltl1b	0	0	0	0	0	0	0	0	0	0	0	0	0	0	0	0.43010752688172	0	0	0	0	0	0	0	0	0	0	0	0	0	0	0	0	0	0	0	0	0	0	0	0	0	0	0	0	0	0	0
1419	chordc1b	0	0	0	0	0	0	0	0	0	0	0	0	0	0	0	0	0	0	0	0	0	0	0	0	0.0225733634311512	0	0	0	0	0	0	0	0	0	0	0	0	0	0	0	0	0	0	0	0	0	0
1420	bud31	0	0	0	0	0	0	0	0	0	0	0	0	0	0	0	0.21505376344086	0	0.606060606060606	0.158730158730159	0	0.188679245283019	0	0	0	0.135440180586907	0	0	0	0	0.0858369098712446	0	0	0	0	0	0	0	0	0	0	0	0	0	0	0	0	0
1421	emc8	0	0	0	0	0	0	0	0	0	0	0	0	0	0	0	0.32258064516129	0	0	0	0	0	0	0	0	0	0	0	0	0	0	0	0	0	0	0	0	0	0	0	0	0	0	0	0	0	0	0
1422	vaspb	0	0	0	0	0	0	0	0	0	0	0	0	0	0.0448430493273543	0.0469483568075117	0.10752688172043	0	0	0	0	0	0.0970873786407767	0	0	0	0	0	0	0	0	0	0	0	0	0	0	0	0	0	0	0	0	0	0	0	0	0
1423	KCNA1..1.of.2.	0	0	0	0	0	0	0	0	0	0	0	0	0	0.0896860986547085	0	0	0	0	0	0	0	0	0	0	0	0	0	0	0	0	0	0	0	0	0	0	0	0	0	0	0	0	0	0	0	0	0
1424	kctd10	0	0	0	0	0	0	0	0	0	0	0	0	0	0	0	0.10752688172043	0	0	0	0	0	0	0	0	0	0	0	0	0	0	0	0	0	0	0	0	0	0	0	0	0	0	0	0	0	0	0
1425	mafba	0	0	0	0	0	0	0	0	0	0	0	0	0	0.0448430493273543	0	0	0	0	0	0	0	0	0	0	0	0	0	0	0	0	0	0	0	0	0	0	0	0	0	0	0	0	0	0	0	0	0
1426	zgc.63587	0	0	0	0	0	0	0	0	0	0	0	0	0	0.0448430493273543	0	0	0	0	0	0	0	0	0	0.194174757281553	0	0	0	0	0	0	0	0	0	0	0	0	0	0	0	0	0	0	0	0	0	0	0
1427	brd9	0	0	0	0	0	0	0	0	0	0	0	0	0	0.0896860986547085	0	0	0	0	0	0.115606936416185	0	0	0	0	0	0	0	0	0	0	0	0	0	0	0	0	0	0	0	0	0	0	0	0	0	0	0
1428	nr2f1b	0	0	0	0	0	0	0	0	0	0	0	0	0	0	0	0	0	0	0	0	0	0	0	0	0.0225733634311512	0	0	0	0	0	0	0	0	0	0	0	0	0	0	0	0	0	0	0	0	0	0
1429	npc1	0	0	0	0	0	0	0	0	0	0	0	0	0	0	0	0.10752688172043	0	0	0	0	0	0	0	0	0	0	0	0	0	0	0	0	0	0	0	0	0	0	0.388349514563107	0	0	0	0	0	0	0	0
1430	elp2	0	0	0	0	0	0	0	0	0	0	0	0	0	0	0	0.10752688172043	0	0	0	0	0	0	0	0	0	0	0	0	0	0	0	0	0	0	0	0	0	0	0	0	0	0	0	0	0	0	0
1431	plxnb1b	0	0	0	0	0	0	0	0	0	0	0	0	0	0.134529147982063	0	0	0	0	0	0	0	0	0	0	0	0	0	0	0	0	0	0	0	0	0	0	0	0	0	0	0	0	0	0	0	0	0
1432	igsf11	0	0	0	0.033003300330033	0	0	0	0	0	0	0	0	0	0	0	0	0	0	0	0	0	0	0	0	0	0	0	0	0	0	0	0	0	0	0	0	0	0	0	0	0	0	0	0	0	0	0
1433	pabpc1a	0	0	0	0.033003300330033	0	0	0.123839009287926	0	0	0	0.028328611898017	0	0	1.47982062780269	0.0938967136150235	0.752688172043011	0	0.303030303030303	0.158730158730159	0.173410404624277	0.377358490566038	1.16504854368932	0	0.194174757281553	0.383747178329571	0.0395256916996047	0	0	0.0813008130081301	0.0429184549356223	0	0	0	0	0	0	0	0	0.0970873786407767	0	0	0	0	0	0	0	0
1434	otud7b	0	0	0	0	0	0	0	0	0	0	0	0	0	0.0448430493273543	0	0	0	0	0	0	0.377358490566038	0	0	0.0970873786407767	0	0	0	0	0	0	0	0	0	0	0	0	0	0	0	0	0	0	0	0	0	0	0
1435	megf10	0.29126213592233	0	0	0	0	0	0	0	0	0	0	0	0	0	0	0	0	0	0	0	0	0	0	0	0	0	0	0.0429184549356223	0	0	0	0	0	0	0	0	0	0	0	0	0	0	0	0	0	0	0
1436	fbxw11b	0	0	0	0	0	0	0	0	0	0	0	0.0291545189504373	0	0	0	0.10752688172043	0	0	0	0	0	0	0	0	0	0	0	0	0	0	0	0	0	0	0	0	0	0	0	0	0	0	0	0	0	0	0
1437	eif5a	0	0	0	0.132013201320132	0.0518134715025907	0	0	0	0	0	0	0.0291545189504373	0	0.179372197309417	0.140845070422535	1.0752688172043	0	0	0.476190476190476	0	0.566037735849056	0	0	0	0.248306997742664	0	0.465116279069767	0	0	0	0	0	0	0	0	0	0	0	0	0	0	0	0	0	0	0	0
1438	chd6	0	0	0	0	0	0	0	0	0	0	0	0	0	0	0	0	0	0	0.793650793650794	0	0	0	0	0	0	0	0	0	0	0	0	0	0	0	0	0	0	0	0	0	0	0	0	0	0	0	0
1439	tmed1b	0	0	0	0	0	0	0	0	0	0	0	0.0583090379008746	0	0.269058295964126	0	0.21505376344086	0	0	0	0	0	0	0	0	0	0	0	0	0	0	0	0	0	0	0	0	0	0	0	0	0	0	0	0	0	0	0
1440	scml4	0	0	0	0	0	0	0	0	0	0	0	0	0	0	0	0	0	0	0	0	0	0	0	0	0.0225733634311512	0	0	0	0	0	0	0	0	0	0	0	0	0	0	0	0	0	0	0	0	0	0
1441	eapp	0	0	0	0	0	0	0	0	0	0	0	0	0	0	0	0	0	0	0	0	0	0	0	0	0.225733634311512	0	0	0	0	0	0	0	0	0	0	0	0	0	0	0	0	0	0	0	0	0	0
1442	gnai2b	0	0	0	0	0.103626943005181	0	0	0	0	0	0	0	0	0	0	0	0	0	0	0	0	0	0	0	0	0	0	0	0	0	0	0	0	0	0	0	0	0	0	0	0	0	0	0	0	0	0
1443	lmbrd2b	0	0	0	0	0	0	0	0	0	0	0	0	0	0	0	0.10752688172043	0	0	0	0	0	0	0	0	0.0451467268623025	0	0	0	0	0	0	0	0	0	0	0	0	0	0	0	0	0	0	0	0	0	0
1444	larp7	0	0	0	0	0	0	0	0	0	0	0	0.0291545189504373	0	0	0	0.21505376344086	0	0	0	0	0	0	0	0	0	0.0790513833992095	0	0	0	0	0	0	0	0	0	0	0	0	0	0	0	0	0	0	0	0	0
1445	bag5	0	0	0	0	0	0	0	0	0	0	0	0	0	0	0	0	0	0	0	0	0	0	0	0	0	0	0	0	0	0.0429184549356223	0	0	0	0	0	0	0	0	0	0	0	0	0	0	0	0	0
1446	kdr	0	0	0	0	0	0	0	0	0	0	0	0	0	0	0	0	0	0	0	0	0	0	0	0	0.135440180586907	0	0	0	0	0	0	0	0	0	0	0	0	0	0	0	0	0	0	0	0	0	0
1447	C11H6orf120	0	0	0	0	0	0	0	0	0	0	0	0	0	0	0	0	0	0	0.317460317460317	0	0	0	0	0	0.0225733634311512	0	0	0	0	0	0	0	0	0	0	0	0	0	0	0	0	0	0	0	0	0	0
1448	kidins220b	0	0	0	0	0.155440414507772	0	0	0	0	0	0	0	0	0.0448430493273543	0.187793427230047	0	0	0	0	0	0	0	0	0	0.0225733634311512	0	0	0	0	0	0	0	0	0	0	0	0	0	0	0	0	0	0	0	0	0	0
1449	prdm4	0	0	0	0	0	0	0	0	0	0	0	0	0	0	0	0	0	0	0	0.0578034682080925	0	0	0	0	0	0	0	0	0	0	0	0	0	0	0	0	0	0	0	0	0	0	0	0	0	0	0
1450	b9d2	0	0	0	0	0	0	0	0	0	0	0	0	0	0.134529147982063	0	0	0	0	0	0	0	0	0	0	0	0	0	0	0	0	0	0	0	0	0	0	0	0	0	0	0	0	0	0	0	0	0
1451	gstt1b	0	0	0	0	0	0	0	0	0	0	0	0	0	0	0	0.10752688172043	0	0	0	0.115606936416185	0	0	0	0	0	0	0	0	0	0	0	0	0	0	0	0	0	0	0	0	0	0	0	0	0	0	0
1452	smarcc1a	0	0	0	0	0	0	0	0	0	0	0	0	0	0.0896860986547085	0	0	0	0	0	0.0578034682080925	0	0	0	0	0	0	0	0	0	0	0	0	0	0	0	0	0	0	0	0	0	0	0	0	0	0	0
1453	patl1	0	0	0	0	0	0	0	0	0	0	0	0	0	0	0	0.10752688172043	0	0	0.158730158730159	0	0	0	0	0	0.0225733634311512	0	0	0	0	0	0	0	0	0	0	0	0	0	0	0	0	0	0	0	0	0	0
1454	phf20l1	0	0	0	0	0	0	0	0	0	0	0	0	0	0.0896860986547085	0	0	0	0	0	0	0	0	0	0	0	0	0	0	0	0	0	0	0	0	0	0	0	0	0	0	0	0	0	0	0	0	0
1455	eif4ba	0	0	0	0	0	0	0	0	0	0	0	0	0	0.269058295964126	0	0.32258064516129	0	0	0	0	0	0	0	0	0	0	0.232558139534884	0	0	0	0	0	0	0	0	0	0	0	0	0	0	0	0	0	0	0	0
1456	mylz3	0	0	0	0.759075907590759	0	0	0	0	0	0	0	0	0	0.0448430493273543	0.0469483568075117	0	0	0	0.476190476190476	0.0578034682080925	0	0.0970873786407767	0	0	0	0	0	0	0	0	0	0	0	0	0	0	0.520231213872832	0	0	0.0492610837438424	0	0	0	0	0.246305418719212	0	0
1457	eif3i	0	0	0	0	0	0	0	0	0	0	0	0	0	0	0	0	0	0.303030303030303	0.158730158730159	0.0578034682080925	0	0	0	0	0.0451467268623025	0	0	0	0	0	0	0	0	0	0	0	0	0	0.0970873786407767	0	0	0	0	0	0	0	0
1458	nup50	0	0	0	0	0	0	0	0	0	0	0	0	0	0	0	0.21505376344086	0	0	0	0	0	0	0	0	0	0	0	0.0858369098712446	0	0	0	0	0	0	0	0	0	0	0	0	0	0	0	0	0	0	0
1459	ncam2	0	0	0	0	0	0	0	0	0	0	0	0	0	0.0896860986547085	0	0	0	0	0.317460317460317	0	0	0	0	0	0	0	0	0	0	0	0	0	0	0	0	0	0	0	0	0	0	0	0	0.115606936416185	0	0	0
1460	tgfbr1a	0	0	0	0	0	0	0	0	0	0	0	0	0	0	0	0	0	0	0	0	0	0	0	0	0.0225733634311512	0	0	0	0	0	0	0	0	0	0	0	0	0	0	0	0	0	0	0	0	0	0
1461	rock2a	0	0	0	0	0	0	0	0	0	0	0	0	0	0	0.0469483568075117	0.10752688172043	0	0	0	0	0	0	0	0.0970873786407767	0	0	0	0	0	0	0	0	0	0	0	0	0.0578034682080925	0	0	0	0	0	0	0	0	0	0
1462	ctdp1	0	0	0	0.033003300330033	0	0	0	0	0	0	0	0	0	0	0	0	0	0	0	0	0	0	0	0	0	0	0	0	0	0	0	0	0	0	0	0	0	0	0	0	0	0	0	0	0	0	0
1463	ccnt1	0	0	0	0	0	0	0	0	0	0	0	0	0	0.0448430493273543	0	0	0	0	0	0	0	0.388349514563107	0	0.29126213592233	0.090293453724605	0	0	0	0	0	0	0	0	0	0	0	0	0	0	0	0	0	0	0	0	0	0
1464	banp	0	0	0	0	0	0	0	0	0	0	0	0	0	0	0	0.10752688172043	0	0	0	0	0	0	0	0	0	0	0	0	0	0	0	0	0	0	0	0	0	0	0	0	0	0	0	0	0	0	0
1465	mccc2	0	0	0	0	0	0	0	0	0	0	0	0	0	0	0	0	0	0	0	0	0	0	0	0	0	0.118577075098814	0	0	0	0	0	0	0	0	0	0	0	0	0	0	0	0	0	0	0	0	0
1466	nit2	0	0	0	0	0	0	0	0	0	0	0	0	0	0	0	0	0	0	0	0	0	0	0	0	0.0451467268623025	0	0	0	0	0	0	0	0	0	0	0	0	0	0	0	0	0	0	0	0	0	0
1467	fat1a	0	0	0	0	0	0	0	0	0	0	0	0	0	0.224215246636771	0.0469483568075117	0.43010752688172	0	0	0.317460317460317	0	0.566037735849056	0.0970873786407767	0.634920634920635	0	0.0451467268623025	0	0	0	0	0	0	0	0	0	0	0	0	0	0	0	0	0	0	0	0	0	0
1468	ccng2	0	0	0	0	0	0	0	0	0	0	0	0	0	0.134529147982063	0	0.10752688172043	0	0	0.476190476190476	0	0	0	0	0	0	0.0395256916996047	0	0	0	0.214592274678112	0	0	0	0	0	0	0	0	0	0	0	0	0	0	0	0	0
1469	krt4	0	0	0	0.924092409240924	0	0	0	0	0	0	0	0	0	0.0448430493273543	0.0938967136150235	0	0	0	0	0.173410404624277	0.566037735849056	0.776699029126214	0	0	0.090293453724605	0.0790513833992095	0	0	0	0.0429184549356223	0	0	0	0	0	0	0.92485549132948	0	0.194174757281553	0	0	0	0	0.289017341040462	0.246305418719212	0	0
1470	gmppb	0	0	0	0	0	0	0	0	0	0	0	0	0	0	0	0	0	0	0	0	0	0	0	0.194174757281553	0	0	0	0.0858369098712446	0	0	0	0	0	0	0	0	0	0	0	0	0	0	0	0	0	0	0
1471	sps2	0	0	0	0	0	0	0	0	0	0	0	0	0	0	0	0.32258064516129	0	0	0	0	0	0	0	0	0	0	0	0	0	0	0	0	0	0	0	0	0	0	0	0	0	0	0	0	0	0	0
1472	braf	0	0	0	0	0	0	0	0	0	0	0	0	0	0.0448430493273543	0	0	0	0	0	0	0	0	0	0	0	0	0	0	0	0	0	0	0	0	0	0	0	0	0	0	0	0	0	0	0	0	0
1473	snrkb	0	0	0	0	0	0	0	0	0	0	0	0	0	0	0	0	0	0	0	0.0578034682080925	0	0	0	0	0	0	0	0	0	0	0	0	0	0	0	0	0	0	0	0	0	0	0	0	0	0	0
1474	nova2	0	0	0	0.033003300330033	0	0	0	0	0	0	0	0.0583090379008746	0	0.0896860986547085	0.0469483568075117	0	0	0	0	0	0	0	0	0	0	0	0	0	0	0	0	0.288065843621399	0	0	0	0	0	0	0	0	0	0	0	0	0	0	0
1475	cirh1a	0	0	0	0	0	0	0	0	0	0	0	0	0	0	0.0469483568075117	0	0	0	0	0	0	0	0	0	0	0	0	0	0	0	0	0	0	0	0	0	0	0	0	0	0	0	0	0	0	0	0
1476	mmp2	0	0	0	0	0	0	0	0	0	0	0	0	0	0	0	0	0	0	0	0	0	0	0	0	0	0	0	0.171673819742489	0	0	0	0	0	0	0	0	0	0	0	0	0	0	0	0	0	0	0
1477	lrrc40	0	0	0	0	0	0	0	0	0	0	0	0	0	0	0.140845070422535	0	0	0	0	0	0	0	0	0	0.0225733634311512	0	0	0	0	0	0	0	0	0	0	0	0	0	0	0	0	0	0	0	0	0	0
1478	phb2b	0	0	0	0	0	0	0	0	0	0	0	0	0	0.0896860986547085	0.187793427230047	0	0	0	0	0	0	0.194174757281553	0	0	0	0	0	0	0	0	0	0	0	0	0	0	0	0	0	0	0	0	0	0	0	0	0
1479	sec63	0	0	0	0	0	0	0	0	0	0	0	0	0	0	0	0.43010752688172	0	0.303030303030303	0.476190476190476	0	0	0	0	0	0	0	0	0	0	0.0429184549356223	0	0	0	0	0	0	0	0	0	0	0	0	0	0	0	0	0
1480	smc2	0	0	0	0	0	0	0	0	0	0	0	0	0	0	0	0	0	0	0	0	0	0	0	0	0	0	0.465116279069767	0	0	0	0	0	0	0	0	0	0	0	0	0	0	0	0	0	0	0	0
1481	pik3cg	0	0	0	0	0	0	0	0	0	0	0	0	0	0	0	0	0	0	0	0	0	0	0	0	0	0	0	0	0	0	0	0	0	0	0	0	0	0	0	0	0	0	0.0319488817891374	0	0	0	0
1482	srrt	0	0	0	0	0	0	0	0	0	0	0	0	0	0	0.0938967136150235	0	0	0	0	0	0	0	0	0	0	0.118577075098814	0	0	0	0	0	0	0	0	0	0	0	0	0	0	0	0	0	0	0	0	0
1483	mdh1aa	0	0.0813008130081301	0	0	0	0	0	0	0	0	0	0.0583090379008746	0	0.0448430493273543	0	0	0	0	0	0	0	0	0	0	0.090293453724605	0.0790513833992095	0	0	0	0	0	0	0	0	0	0	0	0	0	0	0	0	0	0	0	0	0
1484	atp5g3a	0.0970873786407767	0	0	0	0	0	0	0	0	0	0	0	0	0	0	0.32258064516129	0	0	0.476190476190476	0	0.188679245283019	0	0	0.0970873786407767	0.0451467268623025	0.0395256916996047	0	0	0	0.0858369098712446	0	0	0	0	0	0	0	0	0	0	0	0	0	0	0	0	0
1485	hsd17b10	0	0	0	0	0	0	0	0	0	0	0	0	0	0	0	0	0	0	0	0	0	0	0	0	0.0677200902934537	0	0	0.0429184549356223	0	0	0	0	0	0	0	0	0	0	0	0	0	0	0	0	0	0	0
1486	zgc.158689	0	0	0	0	0	0	0	0	0	0	0	0	0	0	0	0	0	0	0	0	0	0	0	0.0970873786407767	0	0	0	0	0	0	0	0	0	0	0	0	0	0	0	0	0	0	0	0	0	0	0
1487	bcor	0	0	0	0	0	0	0	0	0	0	0	0.0291545189504373	0	0	0.0938967136150235	0	0	0	0.158730158730159	0	0.377358490566038	0	0	0	0	0	0	0	0	0	0	0	0	0	0	0	0	0	0	0	0	0	0	0	0	0	0
1488	stard3	0	0	0	0	0	0	0	0	0	0	0	0	0	0	0.0938967136150235	0	0	0	0	0	0.566037735849056	0	0	0	0	0	0	0	0	0	0	0	0	0	0	0	0	0	0	0	0	0	0	0	0	0	0
1489	gata5	0	0	0	0	0	0	0	0	0	0	0.084985835694051	0	0	0.0896860986547085	0.0469483568075117	0.860215053763441	0	0	0	0.0578034682080925	0.188679245283019	0	0	0.194174757281553	0.0677200902934537	0	0	0	0	0	0	0	0	0	0	0	0	0	0	0	0	0	0	0	0	0	0
1490	cand1	0	0	0	0	0	0	0	0	0	0	0	0	0	0.0448430493273543	0	0	0	0	0	0	0	0	0	0	0	0	0	0	0.0813008130081301	0.0429184549356223	0	0	0	0	0	0	0	0	0	0	0	0	0	0	0	0	0
1491	syvn1	0	0	0	0.033003300330033	0	0	0	0	0	0	0	0	0	0	0	0	0	0	0	0	0	0	0	0	0	0	0	0	0	0	0	0	0	0	0	0	0	0	0	0	0	0	0	0	0	0	0
1492	srsf1b	0	0	0	0	0	0	0	0	0	0	0	0	0	0	0	0.10752688172043	0	0	0	0	0	0	0	0.194174757281553	0	0	0	0	0	0	0	0	0	0	0	0	0	0	0	0	0	0	0	0	0	0	0
1493	copz1	0	0	0	0	0	0	0	0	0	0	0	0.0583090379008746	0	0.0896860986547085	0.0938967136150235	0.21505376344086	0	0	0.317460317460317	0	0	0	0	0.0970873786407767	0.0225733634311512	0	0	0	0.0813008130081301	0	0	0	0	0	0	0	0	0	0	0	0	0	0	0	0	0	0
1494	dnajc3b	0	0	0	0	0	0	0	0	0	0	0	0	0	0	0	0	0	0	0	0	0	0	0	0	0.0225733634311512	0	0	0	0	0	0	0	0	0	0	0	0	0	0	0	0	0	0	0	0	0	0
1495	zbtb11	0	0	0	0	0	0	0	0	0	0	0	0	0	0.179372197309417	0	0.10752688172043	0	0	0	0	0	0	0	0	0	0	0	0	0	0	0	0	0	0	0	0	0	0	0	0	0	0	0	0	0	0	0
1496	tcp1	0	0	0	0	0	0	0	0	0	0	0	0	0	0.0448430493273543	0.0938967136150235	0.21505376344086	0	0.303030303030303	0	0	0.188679245283019	0	0	0	0.0451467268623025	0	0.465116279069767	0	0	0	0	0	0	0	0	0	0	0	0	0	0	0	0	0	0	0	0
1497	casp3a	0	0	0	0	0	0	0	0	0	0	0	0	0	0	0	0	0	0	0	0	0	0	0	0	0.0225733634311512	0	0	0	0	0	0	0	0	0	0	0	0	0	0	0	0	0	0	0	0	0	0
1498	pdss1	0	0	0	0	0	0	0	0	0	0	0	0	0	0.358744394618834	0	0.32258064516129	0	0	0	0	0	0	0	0	0	0.0790513833992095	0	0	0	0	0	0	0	0	0	0	0	0	0	0	0	0	0	0	0	0	0
1499	cx36.7	0	0	0	0	0	0	0	0	0	0	0	0	0	0.0896860986547085	0.0469483568075117	0.10752688172043	0	0	0	0	0	0	0	0	0	0	0	0	0	0	0	0	0	0	0	0	0	0	0	0	0	0	0	0	0	0	0
1500	ncoa2	0	0	0	0	0	0	0	0	0	0	0	0	0	0	0.0469483568075117	0	0	0	0	0.0578034682080925	0	0	0	0	0.090293453724605	0	0	0	0	0	0	0	0	0	0	0	0	0	0	0	0	0	0	0	0	0	0
1501	sfxn2	0	0	0	0	0	0	0	0	0	0	0	0	0	0	0	0	0	0	0	0	0	0	0	0	0.0225733634311512	0	0	0	0	0	0	0	0	0	0	0	0	0	0	0	0	0	0	0	0	0	0
1502	SIGLEC1..1.of.51.	0	0	0	0	0	0	0	0	0	0	0	0	0	0.0448430493273543	0	0	0	0	0	0	0	0	0	0	0	0	0	0	0	0	0	0	0	0	0	0	0	0	0	0	0	0	0	0	0	0	0
1503	dse	0	0	0	0	0	0	0	0	0	0	0.028328611898017	0	0	0	0	0	0	0	0	0	0	0	0	0	0	0	0	0	0	0	0	0	0	0	0	0	0	0	0	0	0	0	0	0	0	0	0
1504	ubp1	0	0	0	0	0	0	0	0	0	0	0	0	0	0	0	0.10752688172043	0	0	0	0	0	0	0	0	0	0	0	0	0	0	0	0	0	0	0	0	0	0	0	0	0	0	0	0	0	0	0
1505	eci1	0	0	0	0	0	0	0	0	0	0	0	0	0	0	0	0	0	0	0	0.0578034682080925	0	0	0	0	0.0451467268623025	0.0395256916996047	0.232558139534884	0	0	0	0	0	0	0	0	0	0	0	0	0	0	0	0	0	0	0	0
1506	nkx2.5	0	0	0	0	0	0	0	0	0	0	0	0.087463556851312	0	0.0448430493273543	0.187793427230047	0	0	0	0	0.0578034682080925	0	0	0.476190476190476	0.0970873786407767	0.090293453724605	0	0	0	0	0	0	0	0	0	0	0	0	0	0	0	0	0	0	0	0	0	0
1507	crtap	0	0	0	0	0	0	0	0	0	0	0	0	0	0.0896860986547085	0	0.32258064516129	0	0	0	0	0	0	0	0	0	0	0	0	0	0	0	0	0	0	0	0	0	0	0	0	0	0	0	0	0	0	0
1508	tbx2a	0	0	0	0	0	0	0	0	0	0	0	0	0	0.0448430493273543	0	0.32258064516129	0	0	0	0	0	0	0	0	0.112866817155756	0.0790513833992095	0	0	0	0	0	0	0	0	0	0	0	0	0	0	0	0.0732600732600733	0	0	0	0	0
1509	sf3b2	0	0	0	0.033003300330033	0	0	0	0	0	0	0	0	0	0	0	0.43010752688172	0	0	0	0	0	0	0	0	0.0225733634311512	0	0	0	0	0	0	0	0	0	0	0	0	0	0	0	0	0	0	0	0	0	0
1510	pik3r2	0	0	0	0.099009900990099	0	0	0	0	0	0	0	0.0583090379008746	0	0.0896860986547085	0	0	0	0	0	0	0	0	0	0	0	0	0.232558139534884	0	0	0	0	0	0	0	0	0	0	0	0	0	0.13986013986014	0	0	0	0	0	0
1511	scap	0	0	0	0	0	0	0	0	0	0	0	0	0	0.0448430493273543	0	0	0	0	0	0	0	0	0	0	0	0	0	0	0	0	0	0	0	0	0	0	0	0	0	0	0	0	0	0	0	0	0
1512	eif2b3	0	0	0	0	0	0	0	0	0	0	0	0	0	0	0	0.10752688172043	0	0	0	0	0	0	0	0	0	0	0	0	0	0	0	0	0	0	0	0	0	0	0	0	0	0	0	0	0	0	0
1513	pak4	0	0	0	0	0	0	0	0	0	0	0	0	0	0.0448430493273543	0	0.10752688172043	0	0	0.158730158730159	0	0	0	0	0.0970873786407767	0	0	0.232558139534884	0	0	0	0	0	0	0	0	0	0	0	0	0	0	0	0	0	0	0	0
1514	psmd3	0	0	0	0	0	0	0	0	0	0	0	0.0291545189504373	0	0	0	0.10752688172043	0	0	0	0	0	0	0	0	0	0	0	0	0	0	0	0	0	0	0	0	0	0	0	0	0	0	0	0	0	0	0
1515	gpx1a	0	0	0	0	0	0	0	0	0	0	0	0	0	0	0	0	0	0	0	0	0	0	0	0.0970873786407767	0	0	0	0	0	0	0	0	0	0	0	0	0	0	0	0	0	0	0	0	0	0	0
1516	slc38a4	0	0	0	0	0	0	0	0	0	0	0	0	0	0.0896860986547085	0.0469483568075117	0	0	0	0	0.0578034682080925	0	0	0	0.0970873786407767	0	0	0	0	0	0	0	0	0	0	0	0	0	0	0	0	0	0	0	0	0	0	0
1517	ctnnal1	0	0	0	0	0	0	0	0	0	0	0	0	0	0	0.0469483568075117	0	0	0	0	0	0	0	0	0.0970873786407767	0	0	0	0.0429184549356223	0	0	0	0	0	0	0	0	0	0	0	0	0	0	0	0	0	0	0
1518	gnai2a	0	0	0	0	0	0	0	0	0	0	0	0.087463556851312	0	0.31390134529148	0.422535211267606	0.752688172043011	0	0	0.793650793650794	0	0	0.0970873786407767	0	0	0.0225733634311512	0	0	0	0	0	0	0	0	0	0	0	0	0	0	0	0	0	0	0	0	0	0
1519	acvrl1	0	0	0	0	0	0	0	0	0	0	0	0	0	0	0	0	0	0	0	0	0	0	0	0	0.0451467268623025	0	0	0	0	0	0	0	0	0	0	0	0	0	0	0	0	0	0	0	0	0	0
1520	asna1	0	0	0	0	0	0	0	0	0	0	0	0	0	0	0	0.32258064516129	0	0	0	0	0	0	0	0	0	0	0	0	0	0	0	0	0	0	0	0	0	0	0	0	0	0	0	0	0	0	0
1521	ubr5	0	0	0	0	0	0	0	0	0	0	0	0	0	0	0	0	0	0	0	0	0	0	0	0	0.0677200902934537	0	0	0	0	0	0	0	0	0	0	0	0	0	0	0	0	0	0	0	0	0	0
1522	nck2a	0	0	0	0	0	0	0	0	0	0	0	0	0	0	0	0	0	0	0	0	0	0	0	0	0.0225733634311512	0	0	0	0	0	0	0	0	0	0	0	0	0	0	0	0	0	0	0	0	0	0
1523	mfap1	0	0	0	0	0	0	0	0	0	0	0	0	0	0.0896860986547085	0	0	0	0	0	0	0	0	0.634920634920635	0	0	0	0	0	0	0	0	0	0	0	0	0	0	0	0	0	0	0	0	0	0	0	0
1524	wdr33	0	0	0	0	0	0	0	0	0	0	0	0	0	0	0	0	0	0	0	0	0	0	0	0.0970873786407767	0.0451467268623025	0	0	0	0	0	0	0	0	0	0	0	0	0	0	0	0	0	0	0	0	0	0
1525	cyba	0	0	0	0.033003300330033	0	0	0	0	0	0	0	0	0	0	0	0	0	0	0	0	0	0	0	0	0	0	0	0	0	0	0	0	0	0	0	0	0	0	0	0	0	0	0	0	0	0	0
1526	pdpk1b	0	0	0	0	0	0	0	0	0	0	0	0	0	0.0448430493273543	0	0.10752688172043	0	0	0	0.0578034682080925	0	0	0	0	0	0	0	0	0	0	0	0	0	0	0	0	0	0	0	0	0	0	0	0	0	0	0
1527	rev1	0	0	0	0	0	0	0	0	0	0	0	0.0291545189504373	0	0	0.0469483568075117	0	0	0	0	0	0	0	0	0	0	0	0	0	0	0	0	0	0	0	0	0	0	0	0	0	0	0	0	0	0	0	0
1528	etv4	0	0	0	0	0	0	0	0	0	0	0	0	0	0	0.0938967136150235	0.537634408602151	0	0	0	0	0	0	0	0	0.0451467268623025	0	0	0	0	0	0	0	0	0	0	0	0	0	0	0	0	0	0	0	0	0	0
1529	rell1	0	0	0	0	0	0	0	0	0	0	0	0	0	0	0	0.32258064516129	0	0	0	0	0	0	0	0	0	0	0	0	0	0	0	0	0	0	0	0	0	0	0	0	0	0	0	0	0	0	0
1530	taf5	0	0	0	0	0	0	0	0	0	0	0	0	0	0	0	0	0	0	0	0	0	0	0	0	0.0451467268623025	0	0	0	0	0	0	0	0	0	0	0	0.115606936416185	0	0	0	0	0	0	0	0	0	0
1531	rhoad	0	0	0	0	0	0	0	0	0	0	0	0	0	0.269058295964126	0.0469483568075117	0.32258064516129	0	0.303030303030303	0	0.289017341040462	0	0	0	0	0.112866817155756	0	0	0	0	0	0	0	0	0	0	0	0	0	0	0	0	0	0	0	0	0	0
1532	rpl35	0	0.0813008130081301	0	0	0	0	0	0	0	0.0985221674876847	0.056657223796034	0.174927113702624	0	1.30044843049327	0.657276995305164	0.967741935483871	0	0.303030303030303	0.476190476190476	0.69364161849711	0.188679245283019	0.194174757281553	0.476190476190476	0.58252427184466	0.338600451467269	0.158102766798419	0.465116279069767	0.0429184549356223	0.0813008130081301	0.214592274678112	0	0.0411522633744856	0	0	0	0	0.46242774566474	0.0613496932515337	0	0	0	0.0366300366300366	0	0	0	0	0.0268096514745308
1533	kank2	0	0	0	0	0	0	0	0	0	0	0	0	0	0	0	0.10752688172043	0	0	0	0	0	0	0.317460317460317	0	0	0	0	0	0	0	0	0	0	0	0	0	0	0	0	0	0	0	0	0	0	0	0
1534	hpca	0	0	0	0	0	0	0	0	0	0	0.084985835694051	0	0	0.134529147982063	0	0	0	0	0	0	0	0	0	0.0970873786407767	0	0	0	0	0	0	0	0	0	0	0	0	0	0	0	0	0	0	0	0	0	0	0
1535	rps6kb1a	0	0	0	0	0	0	0	0	0	0	0	0	0	0.0448430493273543	0	0	0	0	0	0	0	0	0	0.0970873786407767	0	0	0	0	0	0	0	0	0	0	0	0	0	0	0	0	0	0	0	0	0	0	0
1536	krt18	0	0	0	0.066006600660066	0	0	0	0	0	0.0492610837438424	0.056657223796034	0.116618075801749	0.0469483568075117	0.62780269058296	0.469483568075117	1.72043010752688	0	0.303030303030303	0.317460317460317	0.115606936416185	2.45283018867924	0.0970873786407767	0	0.485436893203883	0.654627539503386	0.237154150197628	0.930232558139535	0.300429184549356	0	0.128755364806867	0	0.205761316872428	0	0	0	0	0	0	0	0	0	0	0	0	0	0	0
1537	mknk1	0	0	0	0	0	0	0	0	0	0	0	0	0	0	0.140845070422535	0	0	0	0	0	0	0	0	0	0	0	0	0	0	0	0	0	0	0	0	0	0	0	0	0	0	0	0	0	0	0	0
1538	pth1rb	0	0	0	0	0	0	0	0	0	0	0	0.0291545189504373	0	0.0448430493273543	0	0	0	0	0	0	0	0	1.26984126984127	0	0	0	0	0	0	0	0	0	0	0	0	0	0	0	0	0	0	0	0	0	0	0	0
1539	sulf2a	0	0	0	0	0	0	0	0	0	0	0	0	0	0.0448430493273543	0	0	0	0	0	0	0	0	0	0	0	0	0	0	0	0	0	0	0	0	0	0	0	0	0	0	0	0	0	0	0	0	0
1540	si.ch211.175g6.7	0	0	0	0	0	0	0	0	0	0	0	0	0	0	0	0	0	0	0	0	0	0	0	0	0	0.0395256916996047	0	0	0	0	0	0.0411522633744856	0	0	0	0	0	0	0	0	0	0	0	0	0	0	0
1541	m6pr	0	0	0	0	0	0	0	0	0	0	0	0.0583090379008746	0	0.0448430493273543	0	0	0	0	0	0	0.566037735849056	0	0	0	0	0	0	0	0.16260162601626	0	0	0	0	0	0	0	0	0	0	0	0	0	0	0	0	0	0
1542	heg	0	0	0	0	0	0	0	0	0	0	0	0.0583090379008746	0	0	0	0	0	0	0	0	0	0	0	0.0970873786407767	0	0	0	0	0	0	0	0	0	0	0	0	0	0	0	0	0	0	0	0	0	0	0
1543	mbnl2	0	0.0813008130081301	0	0	0	0	0	0	0	0	0	0	0	0	0	0	0	0	0	0	0	0	0	0.0970873786407767	0	0	0	0	0	0	0	0	0	0	0	0	0	0	0	0	0	0	0	0	0	0	0
1544	FTL..1.of.2.	0	0	0	0	0	0	0	0	0	0	0	0	0	0.179372197309417	0.140845070422535	0	0	0	0	0	0	0	0	0	0.0677200902934537	0.0395256916996047	0	0	0	0	0	0	0	0	0	0	0	0	0	0	0	0	0	0	0	0	0
1545	pak2b	0	0	0	0.033003300330033	0	0	0	0	0	0	0	0	0	0	0	0	0	0	0	0	0	0	0	0.0970873786407767	0	0	0	0	0	0	0	0	0	0	0	0	0	0	0	0	0	0	0	0.115606936416185	0	0	0
1546	pdia4	0	0	0	0	0	0	0	0	0	0	0.084985835694051	0	0	0	0	0	0	0	0	0	0	0	0.952380952380952	0	0	0	0	0	0	0	0	0	0	0	0	0	0	0	0	0	0	0	0	0	0	0	0
1547	smn1	0	0	0	0	0	0	0	0	0	0	0	0	0	0	0	0	0	0	0	0	0	0	0	0	0	0	0	0	0	0.0858369098712446	0	0	0	0	0	0	0	0	0	0	0	0	0	0	0	0	0
1548	zdhhc8b	0	0	0	0	0	0	0	0	0	0	0	0	0	0	0	0	0	0	0.476190476190476	0	0	0	0	0	0	0	0	0	0	0	0	0	0	0	0	0	0	0	0	0	0	0	0	0	0	0	0.0268096514745308
1549	midn	0	0	0	0	0	0	0	0	0	0.0985221674876847	0	0.0291545189504373	0	0.986547085201794	0.563380281690141	0.32258064516129	0.303030303030303	0	0	0	0	0.194174757281553	0	0.194174757281553	0	0	0	0	0.650406504065041	0.171673819742489	0	0	0	0	0	0	0.0578034682080925	0	0	0	0	0	0	0	0	0	0
1550	slc6a9	0	0	0	0	0	0	0	0	0	0	0	0	0	0	0	0	0	0	0	0	0	0	0	0.194174757281553	0.0451467268623025	0	0	0	0	0	0	0	0	0	0	0	0	0	0	0	0	0	0	0	0	0	0
1551	kdm7ab	0	0	0	0	0	0	0	0	0	0	0	0.0291545189504373	0	0	0	0	0	0	0	0	0	0	0	0	0	0	0	0	0	0	0	0	0	0	0	0	0	0	0	0	0	0	0	0	0	0	0
1552	cope	0	0	0	0.033003300330033	0	0	0	0	0	0	0	0	0	0	0.28169014084507	0	0	0	0	0	0	0	0	0.29126213592233	0.090293453724605	0.0395256916996047	0	0	0	0	0	0	0	0	0	0	0	0	0	0	0	0	0	0	0	0	0
1553	flnca	0	0	0	0	0	0	0	0	0	0	0	0	0	0	0.187793427230047	0.21505376344086	0	0	0.158730158730159	0	0	0.0970873786407767	0	0	0.0451467268623025	0	0	0	0	0	0	0	0	0	0	0	0	0	0	0	0	0	0	0	0	0	0
1554	tnfrsf1a	0	0	0	0	0	0	0	0	0	0	0	0	0	0	0	0.10752688172043	0	0	0	0	0	0	0	0	0	0	0	0	0	0	0	0	0	0	0	0	0	0	0	0	0	0	0	0	0	0	0
1555	sf3b4	0	0	0	0	0	0	0	0	0	0	0	0	0	0.0448430493273543	0	0	0	0	0	0	0	0	0	0.0970873786407767	0	0	0	0	0	0	0	0	0	0	0	0	0	0	0	0	0	0	0	0	0	0	0
1556	parp16	0	0	0	0	0	0	0	0	0	0	0	0	0	0	0	0	0	0	0	0.0578034682080925	0	0	0	0	0.0451467268623025	0	0	0	0	0	0	0	0	0	0	0	0	0	0	0	0	0	0	0	0	0	0
1557	rab5aa	0	0	0	0	0	0	0	0	0	0	0	0	0	0.403587443946188	0	0.21505376344086	0	0	0.317460317460317	0	0.188679245283019	0	0	0.0970873786407767	0	0	0	0	0	0	0	0	0	0	0	0	0	0	0	0	0	0	0	0	0	0	0
1558	cpsf6	0	0	0	0	0	0	0	0	0	0	0	0	0	0	0	0	0	0	0	0	0	0.194174757281553	0	0	0	0	0	0	0	0	0	0	0	0	0	0	0	0	0	0	0	0	0	0	0	0	0
1559	sec61g	0	0	0	0	0	0	0	0	0	0	0	0	0	0	0	0	0	0	0	0.0578034682080925	0	0	0	0	0	0	0	0	0	0	0	0	0	0	0	0	0	0	0	0	0	0	0	0	0	0	0
1560	aar2	0	0	0	0	0	0	0	0	0	0	0	0.0583090379008746	0	0	0	0	0	0	0	0	0	0	0	0	0.0225733634311512	0	0	0	0	0	0	0	0	0	0	0	0	0	0	0	0	0	0	0	0	0	0
1561	elk3	0	0	0	0	0	0	0	0	0	0	0	0	0	0	0.0938967136150235	0	0	0	0	0	0	0	0	0	0.0451467268623025	0	0	0	0	0	0	0	0	0	0	0	0	0	0	0	0	0	0	0	0	0	0
1562	phf2	0	0	0	0	0	0	0	0	0	0	0	0	0	0	0.187793427230047	0.10752688172043	0	0	0	0	0	0	0	0	0	0	0	0	0	0	0	0	0	0	0	0	0	0	0	0	0	0	0	0	0	0	0
1563	cdh2	0	0	0	0	0	0	0	0	0	0	0	0.0291545189504373	0	0.358744394618834	0	0.10752688172043	0	0	0.476190476190476	0.115606936416185	0	0.0970873786407767	0	0.194174757281553	0.135440180586907	0	0	0	0	0	0	0	0	0	0	0	0	0	0	0	0	0	0	0	0	0	0
1564	carm1	0	0	0	0.033003300330033	0	0	0	0	0	0	0	0.0291545189504373	0	0	0	0	0	0	0	0	0	0	0	0	0	0	0	0	0	0	0	0	0	0	0	0	0	0	0	0	0	0	0	0	0	0	0
1565	dgkh	0	0	0	0	0	0	0	0	0	0	0	0	0	0	0	0	0	0	0	0	0.188679245283019	0	0	0	0	0	0	0	0	0	0	0	0	0	0	0	0	0	0	0	0	0	0	0	0	0	0
1566	slco3a1	0	0	0	0	0	0	0	0	0	0	0	0	0	0	0	0	0	0	0.158730158730159	0	0	0	0	0	0	0	0	0	0	0	0	0	0	0	0	0	0	0	0	0	0	0	0	0	0	0	0
1567	psme4b	0	0	0	0	0	0	0	0	0	0	0	0	0	0.448430493273543	0	0.32258064516129	0	0	0.317460317460317	0	0	0	0	0.194174757281553	0	0	0	0	0.0813008130081301	0	0	0	0	0	0	0	0	0	0	0	0	0	0	0	0	0	0
1568	HIVEP2..1.of.2.	0	0	0	0	0	0	0	0	0	0	0	0	0	0.134529147982063	0.0469483568075117	0.10752688172043	0	0	0	0	0	0	0	0	0.0225733634311512	0	0	0	0	0	0	0	0	0	0	0	0	0	0	0	0	0	0	0	0	0	0
1569	kdm4aa	0	0	0	0	0	0	0	0	0	0	0	0	0	0	0	0	0	0	0	0	0	0	0	0	0	0.0395256916996047	0.465116279069767	0	0	0	0	0	0	0	0	0	0	0	0	0	0	0	0	0	0	0	0
1570	efna1b	0	0	0	0	0	0	0	0	0	0	0	0	0	0.179372197309417	0	0	0	0	0	0	0	0	0	0	0	0	0	0	0	0	0	0	0	0	0	0	0	0	0	0	0	0	0	0	0	0	0
1571	st8sia2	0	0	0	0.033003300330033	0	0	0	0	0	0	0	0	0	0	0	0	0	0	0	0	0	0	0	0	0	0	0	0.171673819742489	0	0	0	0	0	0	0	0	0	0	0	0	0	0	0	0	0	0	0
1572	flncb	0	0	0	0	0	0	0	0	0	0	0	0	0	0.224215246636771	0.375586854460094	0.43010752688172	0	0	0.317460317460317	0.404624277456647	0	0.194174757281553	0	0	0.0451467268623025	0	0	0	0	0	0	0	0	0	0	0	0	0	0	0	0	0	0	0	0	0	0
1573	tmem248	0	0	0	0	0	0	0	0	0	0	0	0	0	0	0	0	0	0.303030303030303	0	0	0	0	0	0	0	0	0	0	0	0	0	0	0	0	0	0	0	0	0	0	0	0	0	0	0	0	0
1574	trpc4apa	0	0	0	0	0	0	0	0	0	0	0	0	0	0	0	0.10752688172043	0	0	0	0	0	0	0	0	0	0	0	0	0	0	0	0	0	0	0	0	0	0	0	0	0	0	0	0	0	0	0
1575	si.dkey.199f5.8	0	0	0	0	0	0	0	0	0	0	0	0	0	0	0	0.21505376344086	0	0	0	0	0	0	0	0	0	0.0790513833992095	0	0	0	0	0	0	0	0	0	0	0	0	0	0	0	0	0	0	0	0	0
1576	scaf4b	0	0	0	0	0	0	0	0	0	0	0	0	0	0.0896860986547085	0	0	0	0	0	0.173410404624277	0	0	0	0	0	0	0	0	0	0	0	0	0.606060606060606	0	0	0	0	0	0	0	0	0	0	0	0	0	0
1577	dclk1a	0	0	0	0	0	0	0	0	0	0	0	0	0	0.0448430493273543	0	0	0	0.303030303030303	0	0	0	0	0	0	0	0	0	0	0.16260162601626	0	0	0	0	0	0	0	0	0	0	0	0	0	0	0	0	0	0
1578	apobec2a	0	0	0	0	0	0	0	0	0	0	0	0	0.0469483568075117	0.269058295964126	0.0469483568075117	0.32258064516129	0	0	0	0.0578034682080925	0	0	0	0	0	0.118577075098814	0	0	0	0	0	0	0	0.176991150442478	0	0	0	0	0	0	0	0	0	0	0	0	0
1579	jak2b	0	0	0	0	0	0	0	0	0	0	0	0	0	0	0	0	0	0	0.158730158730159	0	0	0	0	0	0	0	0	0	0	0	0	0	0	0	0	0	0	0	0	0	0	0	0	0	0	0	0
1580	snrpa	0	0	0	0	0	0	0	0	0	0	0	0	0	0.0896860986547085	0	0.10752688172043	0	0	0.158730158730159	0.115606936416185	0	0	0	0.0970873786407767	0	0	0	0	0	0	0	0	0	0	0	0	0	0	0	0	0	0	0	0	0	0	0
1581	rnaseh2a	0	0	0	0	0	0	0	0	0	0	0	0	0	0.179372197309417	0	0.10752688172043	0	0	0	0	0	0	0	0	0	0	0	0	0	0	0	0	0	0	0	0	0.115606936416185	0	0	0	0	0	0	0	0	0	0
1582	mmp24	0	0	0	0	0	0	0	0	0	0	0	0	0	0	0	0	0	0	0	0	0	0	0	0	0	0	0	0.0429184549356223	0	0	0	0	0	0	0	0	0	0	0	0	0	0	0	0	0	0	0
1583	zfand5a	0	0	0	0	0	0	0	0	0	0.0985221674876847	0	0	0	0.179372197309417	0	0.10752688172043	0	0	0	0.115606936416185	0	0.0970873786407767	0	0	0	0	0	0	0	0	0	0	0	0	0	0	0	0	0	0	0	0	0	0	0	0	0
1584	pes	0	0	0	0	0	0	0	0	0	0	0	0	0	0.0896860986547085	0.375586854460094	0	0	0	0	0	0	0	0	0	0.0225733634311512	0	0	0	0	0	0	0	0	0	0	0	0	0	0	0	0	0	0	0	0	0	0
1585	cstf3	0	0.40650406504065	0	0	0	0	0	0	0	0	0	0	0	0.179372197309417	0	0	0	0	0	0	0	0.194174757281553	0	0	0.0677200902934537	0	0	0	0	0	0	0	0	0	0	0	0	0	0	0	0	0	0	0	0	0	0
1586	hmbox1b	0	0	0	0	0	0	0	0	0	0	0	0	0	0	0	0.21505376344086	0	0	0	0.23121387283237	0	0	0	0	0.0677200902934537	0	0	0	0	0	0	0	0	0	0	0	0	0	0	0	0	0	0	0	0	0	0
1587	hnrnpk	0	0	0	0	0	0	0	0	0	0	0	0	0	0.0448430493273543	0.0938967136150235	0	0	0	0.158730158730159	0	0.188679245283019	0	0	0.194174757281553	0	0	0	0	0	0	0	0	0	0	0	0	0	0	0	0	0	0	0	0	0.0492610837438424	0	0
1588	fam84a	0	0	0	0	0	0	0	0	0	0	0	0	0	0	0	0	0	0	0	0	0	0.194174757281553	0	0	0	0	0	0	0	0	0	0	0	0	0	0	0	0	0	0	0	0	0	0	0	0	0
1589	zcchc17	0	0	0	0	0	0	0	0	0	0	0	0	0	0.0448430493273543	0.0469483568075117	0	0	0	0	0	0	0	0	0	0	0	0	0	0	0	0	0	0	0	0	0	0	0	0	0	0	0	0	0	0	0	0
1590	hoga1	0	0	0	0.033003300330033	0	0	0	0	0	0	0	0	0	0	0	0	0	0	0	0	0	0	0	0	0	0	0	0	0	0	0	0	0	0	0	0	0	0	0	0	0	0	0	0	0	0	0
1591	gclm	0	0	0	0.033003300330033	0	0	0	0	0	0	0	0	0	0.0448430493273543	0	0	0	0	0	0	0	0	0	0	0	0	0	0	0	0	0	0	0	0	0	0	0	0	0	0	0	0	0	0	0	0	0
1592	tmem39b	0	0	0	0.033003300330033	0	0	0	0	0	0	0	0	0	0	0	0	0	0	0	0	0	0	0	0	0	0	0	0	0	0	0	0	0	0	0	0	0	0	0	0	0	0	0	0	0	0	0
1593	nrarpb	0	0	0	0	0	0	0	0	0	0	0	0	0	0	0	0.21505376344086	0	0	0	0	0	0	0	0	0	0	0	0	0	0	0	0	0	0	0	0	0	0	0	0	0	0	0	0	0	0	0
1594	gtpbp4	0	0	0	0.099009900990099	0	0	0	0	0	0	0	0	0	0.0448430493273543	0	0.10752688172043	0	0	0	0.0578034682080925	0	0	0	0	0.0225733634311512	0	0	0	0.16260162601626	0	0	0	0	0	0	0	0	0	0	0	0	0	0	0	0	0	0
1595	acvr1ba	0	0	0	0	0	0	0	0	0	0	0	0	0	0.0896860986547085	0	0.10752688172043	0	0	0	0	0	0	0	0	0	0	0	0	0	0	0	0	0	0	0	0	0	0	0	0	0	0	0	0	0	0	0
1596	clptm1	0	0	0	0	0	0	0	0	0	0	0	0.0291545189504373	0	0.179372197309417	0	0.10752688172043	0	0	0	0	0	0.0970873786407767	0	0.0970873786407767	0	0	0	0	0	0	0	0	0	0	0	0	0	0	0	0	0	0	0	0	0	0	0
1597	sptlc2a	0	0	0	0	0	0	0	0	0	0	0	0	0	0	0	0	0	0	0	0	0	0.194174757281553	0	0	0	0	0	0	0	0	0	0	0	0	0	0	0	0	0	0	0	0	0	0	0	0	0
1598	zgc.91890	0	0	0	0	0	0	0	0	0	0	0	0	0	0	0	0	0	0	0	0	0	0	0	0	0.0451467268623025	0	0	0	0	0	0	0	0	0	0	0	0	0	0	0	0	0	0	0	0	0	0
1599	gatsl2	0	0	0	0	0	0	0	0	0	0	0	0.0583090379008746	0	0	0	0	0	0	0	0	0	0	0	0	0.0225733634311512	0	0	0	0	0	0	0	0	0	0	0	0	0	0	0	0	0	0	0	0	0	0
1600	hspa4b	0	0	0	0	0	0	0	0	0	0	0	0	0	0.0448430493273543	0	0	0	0	0	0	0	0	0	0	0	0	0	0.0858369098712446	0	0	0	0	0	0	0	0	0	0	0	0	0	0	0	0	0	0	0
1601	smc3	0	0	0	0	0	0	0	0	0	0	0	0	0	0.0448430493273543	0	0.10752688172043	0	0	0	0	0	0	0	0.29126213592233	0	0	0	0	0	0	0	0	0	0	0	0	0	0	0.194174757281553	0	0	0	0	0	0	0	0
1602	smarcd1	0	0	0	0	0	0	0	0	0	0	0.056657223796034	0	0	0	0	0	0	0	0	0.289017341040462	0.188679245283019	0	0	0	0	0.158102766798419	0	0	0	0	0	0	0	0	0	0	0	0	0	0	0	0	0	0	0	0	0
1603	erp44	0	0	0	0	0	0	0	0	0	0	0	0	0	0.0896860986547085	0	0.10752688172043	0	0	0	0	0	0.29126213592233	0.158730158730159	0	0	0	0	0	0	0	0	0	0	0	0	0	0	0	0	0	0	0	0	0	0	0	0
1604	tmem59	0	0	0	0	0	0	0	0	0	0	0	0	0	0	0	0.10752688172043	0	0	0	0	0	0	0	0	0	0	0	0	0	0	0	0	0	0	0	0	0	0	0	0	0	0	0	0	0	0	0
1605	sgsm3	0	0	0	0	0	0	0	0	0	0	0	0	0	0	0.0469483568075117	0	0	0	0	0	0	0	0	0	0	0	0	0	0	0	0	0	0	0	0	0	0	0	0	0	0	0	0	0	0	0	0
1606	snx12	0	0	0	0.033003300330033	0	0	0	0	0	0	0	0.0291545189504373	0	0.134529147982063	0	0.10752688172043	0	0	0	0.0578034682080925	0	0	0	0.0970873786407767	0.0225733634311512	0	0	0.128755364806867	0	0	0	0	0	0	0	0	0	0	0	0	0	0	0	0	0	0	0
1607	arpc5b	0	0	0	0	0	0	0	0	0	0	0	0	0	0	0	0	0	0	0	0	0	0	0	0	0.090293453724605	0	0	0	0	0	0	0	0	0	0	0	0	0	0	0	0	0	0	0	0	0	0
1608	myl7	0	0.16260162601626	0	0	0	0	0	0	0	0.0492610837438424	0.169971671388102	0.75801749271137	0.422535211267606	5.24663677130045	1.97183098591549	10.5376344086022	0.606060606060606	4.24242424242424	5.55555555555556	3.75722543352601	1.69811320754717	1.6504854368932	1.26984126984127	2.62135922330097	1.08352144469526	0.395256916996047	0.232558139534884	0.171673819742489	0	0.214592274678112	0	0	0	0	0	0	0	0	0	0	0	0.10989010989011	0	0	0	0	0
1609	cd82a	0	0	0	0.033003300330033	0	0	0	0	0	0	0	0.116618075801749	0	0.224215246636771	0	0.10752688172043	0	0	0	0.0578034682080925	0	0	0	0.0970873786407767	0.0451467268623025	0	0	0	0	0	0	0	0	0	0	0	0	0	0	0	0	0	0	0	0	0	0
1610	kdm4ab	0	0	0	0	0	0	0	0	0	0	0	0.0291545189504373	0	0	0	0	0	0	0	0	0	0	0	0	0	0	0	0	0	0	0	0	0	0	0	0	0	0	0	0	0	0	0	0	0	0	0
1611	mob3a	0	0	0	0	0	0	0	0	0	0	0	0	0.0938967136150235	0	0	0	0	0	0	0	0	0	0	0	0	0	0	0	0	0	0	0	0	0	0	0	0	0	0	0	0	0	0	0	0	0	0
1612	ing1	0	0	0	0	0	0	0	0	0	0	0	0	0	0	0	0	0	0	0	0	0	0	0	0	0.0677200902934537	0	0	0	0	0	0	0	0	0	0	0	0	0	0	0	0	0	0	0	0	0	0
1613	he1b	0	0	0	0	0	0	0	0	0	0	0	0	0	0	0	0	0	0	0	0	0	0.194174757281553	0	0	0	0	0	0	0	0	0	0	0	0	0	0	0	0	0	0	0	0	0	0	0	0	0
1614	plk2b	0	0	0	0	0	0	0	0	0	0	0	0	0	0.134529147982063	0.0469483568075117	0.21505376344086	0	0	0	0	0	0	0	0	0	0	0	0	0	0	0	0	0	0	0	0	0	0	0	0	0	0	0	0	0	0	0
1615	ankef1a	0	0	0	0	0	0	0	0	0	0	0	0	0	0	0	0	0	0	0	0	0	0	0	0	0.0225733634311512	0	0	0	0	0	0	0	0	0	0	0	0	0	0	0	0	0	0	0	0	0	0
1616	tram1	0	0	0	0	0	0	0	0	0	0	0.028328611898017	0	0	0	0.187793427230047	0	0	0	0.158730158730159	0.173410404624277	0	0	0	0.0970873786407767	0.0451467268623025	0	0	0	0	0	0.075187969924812	0	0	0	0	0	0	0	0	0	0	0	0	0	0	0	0
1617	haus5	0	0	0	0	0	0	0	0	0	0	0	0	0	0	0	0.10752688172043	0	0	0	0	0	0	0	0	0	0	0	0	0	0	0	0	0	0	0	0	0	0	0	0	0	0	0	0	0	0	0
1618	sh3bp5la	0	0	0	0	0	0	0	0	0	0	0	0	0	0.0896860986547085	0	0.10752688172043	0	0	0	0	0	0	0	0	0	0	0	0	0	0	0	0	0	0	0	0	0	0	0	0	0	0	0	0	0	0	0
1619	rpsa	0	0.0813008130081301	0	0.198019801980198	0	0	0	0	0	0	0.084985835694051	0.087463556851312	0	2.82511210762332	0.328638497652582	2.79569892473118	0	0.909090909090909	1.9047619047619	0.809248554913295	0.188679245283019	1.16504854368932	1.9047619047619	1.74757281553398	1.03837471783296	0.316205533596838	1.62790697674419	1.03004291845494	0.731707317073171	0.300429184549356	0	0	0	0	0	0	0.867052023121387	0	0	0.0492610837438424	0	0	0	0	0	0	0
1620	ube2l3a	0	0	0	0	0	0	0	0	0	0	0.141643059490085	0	0	0.0448430493273543	0	0	0	0	0	0.346820809248555	0	0	0	0.194174757281553	0.158013544018059	0	0	0	0	0	0	0	0	0	0	0	0	0	0	0	0	0	0	0	0	0	0
1621	sept12	0	0	0	0	0	0	0	0	0	0	0	0	0	0.0448430493273543	0.0938967136150235	0	0	0	0.476190476190476	0	0	0	0	0	0	0	0	0	0	0	0	0	0	0	0	0	0	0	0	0	0	0	0	0	0	0	0
1622	fam120c	0	0	0	0.033003300330033	0	0	0	0	0	0.147783251231527	0	0	0	0	0	0	0	0	0	0	0	0	0	0	0.0677200902934537	0	0	0	0	0	0	0	0	0	0	0	0	0	0	0	0	0	0	0	0	0	0
1623	CTBP1	0	0	0	0.132013201320132	0	0	0	0	0	0	0	0	0	0.134529147982063	0.0469483568075117	0.10752688172043	0	0.303030303030303	0	0	0	0.0970873786407767	0	0	0	0	0	0	0	0	0	0	0	0	0	0	0	0	0	0	0	0	0	0	0	0	0
1624	arglu1a	0	0	0	0	0	0	0	0	0	0	0	0	0	0.224215246636771	0	0	0	0	0.317460317460317	0	0	0	0.476190476190476	0.29126213592233	0.112866817155756	0	0	0	0	0	0	0	0	0	0	0	0	0	0	0	0	0	0	0	0	0	0
1625	rpl7a	0	0	0	0	0	0	0	0	0	0	0	0	0	0.0448430493273543	0	0.10752688172043	0	0	0.158730158730159	0	0	0	0	0	0	0	0	0	0	0	0	0	0	0	0	0	0	0	0	0	0	0	0	0	0	0	0
1626	spna2	0	0	0	0	0	0	0	0	0	0	0	0	0	0.224215246636771	0.0938967136150235	0	0	0	0	0	0	0	0	0	0.158013544018059	0	0	0	0	0	0	0	0	0	0	0	0	0	0	0	0	0	0	0	0	0	0
1627	sema3aa	0	0	0	0	0	0	0	0	0	0	0	0	0	0.0448430493273543	0.0469483568075117	0	0.303030303030303	0	0	0	0	0	0	0	0	0	0	0	0	0	0	0	0	0	0	0	0	0.245398773006135	0	0	0	0	0	0	0	0	0
1628	gsr	0	0	0	0	0	0	0	0	0	0	0	0	0	0	0.0938967136150235	0.645161290322581	0	0	0.476190476190476	0	0.188679245283019	0	0	0.0970873786407767	0	0	0	0	0	0	0	0	0	0	0	0	0	0	0	0	0	0	0	0	0	0	0
1629	rhag	0	0	0	0.033003300330033	0	0	0	0	0	0	0	0	0	0.0896860986547085	0	0	0	0	0	0	0	0	0	0	0	0	0	0	0	0	0	0	0	0	0	0	0	0	0	0	0	0	0	0	0	0	0
1630	dhrs9	0	0	0	0	0	0	0	0	0	0	0	0	0	0	0	0	0	0	0	0.0578034682080925	0	0	0	0	0	0	0	0	0	0	0	0	0	0	0	0	0	0	0	0	0	0	0	0	0	0	0
1631	ZBTB39	0	0	0	0	0	0	0	0	0	0	0	0	0	0	0	0.21505376344086	0	0	0	0	0	0	0	0	0	0	0	0	0	0	0	0	0	0	0	0	0	0	0	0	0	0	0	0	0	0	0
1632	larsb	0	0	0	0	0	0	0	0	0	0	0	0	0	0.0896860986547085	0	0	0	0	0	0	0	0	0.476190476190476	0	0	0	0	0	0	0	0	0	0	0	0	0	0	0	0	0	0	0	0	0	0	0	0
1633	dusp5	0	0	0	0	0	0	0	0	0	0	0	0.0583090379008746	0	0.0896860986547085	0	0	0	0	0	0	0	0	0	0.0970873786407767	0	0	0	0	0	0	0	0	0	0	0	0	0	0	0	0	0	0	0	0	0	0	0
1634	fbxo30b	0	0	0	0	0	0	0	0	0	0	0	0	0	0	0	0.21505376344086	0	0	0	0	0	0	0	0	0	0	0	0	0	0	0	0	0	0	0	0	0	0	0	0	0	0	0	0	0	0	0
1635	rab39ba	0	0	0	0.066006600660066	0	0	0	0	0	0	0	0	0	0	0	0	0	0	0	0	0	0	0	0	0	0	0	0	0	0	0	0	0	0	0	0	0	0	0	0	0	0	0	0	0	0	0
1636	C24H11orf65	0	0	0	0	0	0	0	0	0	0	0	0	0	0.0896860986547085	0.0938967136150235	0.43010752688172	0	0	0	0.404624277456647	0	0	0	0.0970873786407767	0	0	0	0	0	0	0	0	0	0	0	0	0	0	0	0	0	0	0	0	0	0	0
1637	hes6	0	0	0	0	0	0	0	0	0	0	0	0	0	0.0448430493273543	0	0	0	0	0	0	0	0	0	0	0.090293453724605	0	0	0	0	0	0	0	0	0	0	0	0	0	0	0	0	0	0	0	0	0	0
1638	adprhl2	0	0	0	0	0	0	0	0	0	0	0	0	0	0	0	0	0	0	0	0	0	0	0	0	0.0677200902934537	0	0	0	0	0	0	0	0	0	0	0	0	0	0	0	0	0	0	0	0	0	0
1639	uxt	0	0	0	0	0	0	0	0	0	0	0	0	0	0	0	0	0	0	0	0	0	0	0	0	0.0677200902934537	0	0	0	0	0	0	0	0	0	0	0	0	0	0	0	0	0	0	0	0	0	0
1640	gpc1a	0	0	0	0	0	0	0	0	0	0	0	0	0	0	0	0	0	0	0	0	0	0	0	0	0	0	0	0	0	0	0	0	0	0	0	0	0.0578034682080925	0	0	0	0	0	0	0	0	0	0
1641	mark3a	0	0	0	0	0	0	0	0	0	0	0	0	0	0	0.0469483568075117	0	0	0	0	0	0	0	0	0	0	0	0	0	0	0	0	0	0	0	0	0	0	0	0	0	0	0	0	0	0	0	0
1642	sparc	0	0	0	0.132013201320132	0	0	0	0	0	0	0	0.0291545189504373	0	0.0896860986547085	0	0.43010752688172	0	0	0.158730158730159	0.346820809248555	0	0	0	0	0.203160270880361	0	0	0.0429184549356223	0.0813008130081301	0	0	0	0	0	0	0	0	0	0	0	0	0	0	0	0	0	0
1643	sec23b	0	0	0	0	0	0	0	0	0.150375939849624	0	0	0	0	0	0	0.32258064516129	0	0	0	0	0	0	0	0.0970873786407767	0	0	0	0	0	0	0	0	0	0	0	0	0	0	0	0	0	0	0	0.0578034682080925	0	0	0
1644	ptbp1a	0	0	0	0	0	0	0	0	0	0	0	0	0	0.269058295964126	0	0.32258064516129	0	0	0	0	0.377358490566038	0.194174757281553	0	0	0	0	0	0	0	0.0429184549356223	0	0	0	0	0	0	0	0	0	0	0	0	0	0	0	0	0
1645	tgfb3	0	0	0	0	0	0	0	0	0	0	0	0	0	0	0	0	0	0	0.158730158730159	0.0578034682080925	0	0.388349514563107	0	0	0.0225733634311512	0.118577075098814	0	0.171673819742489	0	0.128755364806867	0	0	0	0	0	0	0	0	0	0	0	0	0	0	0	0	0
1646	flt1	0	0	0	0	0	0	0	0	0	0	0	0	0	0	0	0	0	0	0	0	0	0	0	0	0.0225733634311512	0	0	0	0	0	0	0	0	0	0	0	0	0	0	0	0	0	0	0	0	0	0
1647	cdc42bpb	0	0	0	0.033003300330033	0	0	0	0	0	0	0	0	0	0	0.0938967136150235	0.43010752688172	0	0	0.317460317460317	0	0	0	0	0	0.090293453724605	0	0	0	0.0813008130081301	0	0	0	0	0	0	0	0	0	0	0	0	0	0	0	0	0	0
1648	stat5a	0	0	0	0	0	0	0	0	0	0	0	0	0	0.0448430493273543	0	0	0	0	0	0	0	0	0	0	0	0	0	0	0	0	0	0	0	0	0	0	0	0	0	0	0	0	0	0	0	0	0
1649	psma6a	0	0	0	0	0	0	0	0	0	0	0	0	0	0.134529147982063	0	0	0	0	0.317460317460317	0	0	0.0970873786407767	0	0	0.0451467268623025	0	0	0	0	0	0	0	0	0	0	0	0	0	0	0	0	0	0	0	0	0	0
1650	atp5d	0	0	0	0	0	0	0	0	0	0	0.028328611898017	0	0.140845070422535	0.134529147982063	0	0.43010752688172	0.303030303030303	0	0.952380952380952	0	0	0.0970873786407767	0	0	0.0225733634311512	0	0	0.0429184549356223	0	0	0	0	0	0	0	0	0.0578034682080925	0	0	0	0	0	0	0	0	0	0
1651	C7H11orf68	0	0	0	0	0	0	0	0	0	0	0	0	0	0	0.0469483568075117	0	0	0	0	0	0	0	0	0	0	0	0	0.0429184549356223	0	0	0	0	0	0	0	0	0	0	0	0	0	0	0	0	0	0	0
1652	gadd45ga	0	0	0	0	0	0	0	0	0	0	0	0	0	0	0	0.10752688172043	0	0	0	0	0	0	0	0	0	0	0	0	0	0	0	0	0	0	0	0	0	0	0	0	0	0	0	0	0	0	0
1653	kcnj2a	0	0	0	0	0	0	0	0	0	0	0	0	0	0	0	0.21505376344086	0	0	0	0	0	0	0	0.0970873786407767	0	0	0	0	0	0	0	0	0	0	0	0	0	0	0	0	0	0	0	0	0	0	0
1654	trioa	0	0	0	0	0	0	0	0	0	0	0	0	0	0.0448430493273543	0.0469483568075117	0	0	0	0	0	0	0.0970873786407767	0	0	0	0	0	0	0	0	0	0	0	0	0	0	0	0	0	0	0	0	0	0	0	0	0
1655	rnf13	0	0	0	0	0	0	0	0	0	0	0	0	0	0.0896860986547085	0	0	0	0	0	0	0	0	0	0	0	0	0	0	0	0	0	0	0	0	0	0	0	0	0	0	0	0	0	0	0	0	0
1656	ssr4	0	0	0	0.066006600660066	0	0	0	0	0	0	0	0	0	0.0896860986547085	0	0.752688172043011	0.303030303030303	0	0.158730158730159	0.173410404624277	0	0	0	0.0970873786407767	0.0225733634311512	0	0	0	0	0	0	0	0	0	0	0	0	0	0	0	0	0	0	0	0	0	0
1657	tfe3b	0	0	0	0.066006600660066	0	0	0	0	0	0	0	0	0	0	0	0.10752688172043	0	0	0	0	0	0	0	0	0	0	0	0	0	0	0	0	0	0	0	0	0	0	0	0	0	0	0	0	0	0	0
1658	esd	0	0	0	0	0	0	0	0	0	0	0	0	0	0	0	0	0	0	0	0	0	0	0	0	0.0677200902934537	0.0395256916996047	0	0	0	0	0	0	0	0	0	0	0	0	0	0	0	0	0	0	0	0	0
1659	pcnxl3	0	0	0	0	0	0	0	0	0	0	0	0	0	0	0	0	0	0	0	0	0	0	0	0	0.0451467268623025	0	0	0	0	0	0	0	0	0	0	0	0	0	0	0	0	0	0	0	0	0	0
1660	mcm5	0	0	0	0	0	0	0	0	0	0	0	0	0	0	0.187793427230047	0.10752688172043	0	0	0	0	0	0	0	0	0	0	0	0	0	0	0	0	0	0	0	0	0	0	0	0	0	0	0	0	0	0	0
1661	mpx	0	0	0	0	0	0	0	0	0	0	0	0.087463556851312	0	0	0	0	0	0	0	0	0	0	0	0	0	0	0	0	0	0	0	0	0	0	0	0	0	0	0	0	0	0	0	0	0	0	0
1662	hdgfrp2	0	0	0	0	0	0	0	0	0	0	0	0	0	0.0448430493273543	0	0.10752688172043	0	0	0	0	0	0	0	0	0.0451467268623025	0	0	0	0	0	0	0	0	0	0	0	0	0	0	0	0	0	0	0	0	0	0
1663	cds1	0	0	0	0	0	0	0	0	0	0	0	0	0	0	0	0	0	0	0	0	0	0	0	0	0	0	0	0	0	0	0	0	0	0	0	0	0	0	0	0	0	0.0732600732600733	0	0	0	0	0
1664	clcn7	0	0	0	0	0	0	0	0	0	0	0	0	0.140845070422535	0	0	0.21505376344086	0	0	0	0	0	0	0	0	0	0	0	0	0	0	0	0	0	0	0	0	0	0	0	0	0	0	0	0	0	0	0
1665	neurod1	0	0	0	0.066006600660066	0	0	0	0	0	0	0	0	0	0	0	0	0	0	0	0	0	0	0	0	0	0	0	0	0	0	0	0	0	0	0	0	0	0	0	0	0	0	0	0	0	0	0
1666	taf7	0	0	0	0.033003300330033	0	0	0	0	0	0	0	0	0	0	0	0	0	0	0	0.115606936416185	0	0	0.317460317460317	0	0	0	0	0	0	0	0	0	0	0	0	0	0	0	0	0	0	0	0	0	0	0	0
1667	ldb2a	0	0	0	0	0	0	0	0	0	0	0	0	0	0	0	0	0	0	0	0	0	0	0	0	0.0225733634311512	0	0	0	0	0	0	0	0	0	0	0	0	0	0	0	0	0	0	0	0	0	0
1668	nrd1a	0	0	0	0	0	0	0	0	0	0	0	0	0	0.0448430493273543	0	0	0	0	0	0	0	0	0	0	0.0225733634311512	0	0	0	0	0	0	0	0	0	0	0	0	0	0	0	0	0	0	0	0	0	0
1669	col12a1b	0	0	0	0	0	0	0	0	0	0	0	0	0	0	0	0	0	0	0	0.0578034682080925	0	0	0	0	0	0	0	0	0	0	0	0	0	0	0	0	0	0	0	0	0	0	0	0	0	0	0
1670	ip6k2b	0	0	0	0	0	0	0	0	0	0	0	0	0	0	0	0	0	0	0	0	0.188679245283019	0	0	0	0	0	0	0	0.0813008130081301	0	0	0	0	0	0	0	0	0	0	0	0	0	0	0	0	0	0
1671	jade3	0	0	0	0	0	0	0	0	0	0	0	0	0	0	0	0	0	0	0	0	0	0	0	0	0	0	0	0.214592274678112	0	0	0	0	0	0	0	0	0	0	0	0	0	0	0	0	0	0	0
1672	yif1a	0	0	0	0	0	0	0	0	0	0	0	0.0583090379008746	0	0.0896860986547085	0	0.10752688172043	0	0	0	0.23121387283237	0	0.0970873786407767	0	0	0.0225733634311512	0	0	0	0	0	0	0	0	0	0	0	0	0	0	0	0	0	0	0	0	0	0
1673	ldhba	0.0970873786407767	0	0	0.132013201320132	0	0	0	0	0	0	0	0.0583090379008746	0.28169014084507	0.179372197309417	0.234741784037559	0.10752688172043	0	0	0	0.115606936416185	0	0.29126213592233	0	0.194174757281553	0.112866817155756	0	0	0	0	0	0	0	0	0	0	0	0	0	0	0	0	0	0	0	0	0	0
1674	colq	0	0	0	0	0	0	0	0	0	0	0	0	0	0	0	0	0	0.303030303030303	0	0	0	0	0	0	0	0	0	0	0	0	0	0	0	0	0	0	0	0	0	0	0	0	0	0	0	0	0
1675	clcn5a	0	0	0	0	0	0	0	0	0	0	0	0.0291545189504373	0	0	0	0.32258064516129	0	0	0	0	0.188679245283019	0	0.634920634920635	0	0.090293453724605	0	0	0.0858369098712446	0	0	0	0	0	0	0	0	0	0	0	0	0	0	0	0	0	0	0
1676	aldocb	0	0	0	0	0	0	0	0	0	0	0	0	0	0	0	0	0	0	0	0	0	0	0	0.0970873786407767	0	0	0	0	0	0	0	0	0	0	0	0	0	0	0	0	0	0	0	0	0	0	0
1677	rhoua	0	0	0	0	0	0	0	0	0	0	0	0	0	0.224215246636771	0.187793427230047	0.21505376344086	0	0	0	0	0	0	0	0	0.0225733634311512	0	0	0	0	0	0	0	0	0	0	0	0	0	0	0	0	0	0	0	0	0	0
1678	metap1d	0	0	0	0	0	0	0	0	0	0	0	0	0	0	0	0	0	0	0	0	0	0	0.158730158730159	0	0	0	0	0	0	0	0	0	0	0	0	0	0	0	0	0	0	0	0	0	0	0	0
1679	pbx2	0	0	0	0.165016501650165	0	0	0	0	0	0	0	0	0	0.134529147982063	0.0469483568075117	0.860215053763441	0	2.12121212121212	0.158730158730159	0.0578034682080925	0	0	0	0.0970873786407767	0.090293453724605	0.0395256916996047	0	0	0	0	0	0	0	0	0	0	0	0	0	0	0	0	0	0	0	0	0
1680	mtch2	0	0	0	0.066006600660066	0	0	0	0	0	0	0	0.0583090379008746	0	0.0448430493273543	0.0938967136150235	0	0	0	0	0	0	0	0	0	0	0	0	0	0.0813008130081301	0	0	0	0	0	0	0	0	0	0	0	0	0	0	0	0	0	0
1681	rps6	0	0	0	0.033003300330033	0	0.0760456273764259	0	0	0	0	0.141643059490085	0.0291545189504373	0	1.16591928251121	0.140845070422535	0.43010752688172	0	0	0.634920634920635	0.404624277456647	0	0.388349514563107	0.158730158730159	0.58252427184466	0.654627539503386	0.316205533596838	0	0	0	0	0	0.0411522633744856	0	0.176991150442478	0	0	0.115606936416185	0	0	0	0	0	0	0	0	0	0
1682	qrich1	0	0	0	0	0	0	0	0	0	0	0	0	0	0	0	0	0	1.21212121212121	0	0	0	0	0	0	0	0	0	0	0	0	0	0	0	0	0	0	0	0	0	0	0	0	0	0	0	0	0
1683	nfe2l3	0	0	0	0	0	0	0	0	0	0	0	0.0291545189504373	0	0	0.28169014084507	0	0	0.303030303030303	0	0	0	0	0	0	0	0	0	0	0	0	0	0	0	0	0	0	0	0	0	0	0	0	0	0	0	0	0
1684	fn1a	0	0	0	0	0	0	0	0	0	0	0	0.0291545189504373	0	0.986547085201794	0.704225352112676	2.04301075268817	0	0	0.158730158730159	0.0578034682080925	0	0.0970873786407767	0	0.388349514563107	0.316027088036117	0.118577075098814	0	0	0	0	0	0	0	0.0884955752212389	0	0	0	0	0	0	0	0	0	0	0	0	0
1685	edrf1	0	0	0	0	0	0	0	0	0	0	0	0	0	0	0	0	0	0	0	0	0	0	0.158730158730159	0	0	0	0	0	0	0	0	0	0	0	0	0	0	0	0	0	0	0	0	0	0	0	0
1686	ugdh	0	0	0	0	0	0	0	0	0	0	0	0	0	0.0448430493273543	0	0	0	0	0	0	0	0	0	0	0	0	0	0	0	0	0	0	0	0	0	0	0	0	0	0	0	0	0	0	0	0	0
1687	pdlim1	0	0	0	0	0	0	0	0	0	0	0	0.0291545189504373	0	0.134529147982063	0	0.645161290322581	0	0	0	0	0	0	0	0	0.18058690744921	0	0	0	0	0	0	0	0	0	0	0	0	0	0	0	0	0	0	0	0	0	0
1688	atp1a1b	0	0	0	0	0	0	0	0	0	0	0	0	0	0	0	0	0	0	0	0	0	0	0	0	0.0677200902934537	0	0	0	0	0	0	0	0	0	0	0	0	0	0	0	0	0	0	0	0	0	0
1689	bsg	0	0	0	0	0	0	0	0	0	0	0.056657223796034	0.0291545189504373	0	0.852017937219731	0.140845070422535	1.61290322580645	0	0.606060606060606	1.11111111111111	0.115606936416185	0.377358490566038	0.0970873786407767	0.158730158730159	0.58252427184466	0.18058690744921	0.237154150197628	0	0.0858369098712446	0	0.0429184549356223	0	0	0	0	0	0	0	0	0	0	0	0	0	0	0	0	0
1690	cmpk	0	0	0	0	0	0	0	0	0	0	0	0	0	0	0	0	0	0	0.158730158730159	0	0	0	0	0	0	0	0	0	0	0	0	0	0	0	0	0	0	0	0	0	0	0	0	0	0	0	0
1691	tal1	0	0	0	0	0	0	0	0	0	0	0	0	0	0.224215246636771	0	0.10752688172043	0	0	0	0	0	0	0	0	0	0	0	0	0	0	0	0	0	0	0	0	0	0	0	0	0	0	0	0	0	0	0
1692	sgta	0	0	0	0	0	0	0	0	0	0	0	0	0	0	0	0	0	0	0	0	0	0	0	0	0.0225733634311512	0	0	0	0	0	0	0	0	0	0	0	0	0	0	0	0	0	0	0	0	0	0
1693	serpinh1b	0	0	0	0.066006600660066	0	0	0	0	0	0	0	0	0	0.0448430493273543	0.140845070422535	0.32258064516129	0	0	0	0.0578034682080925	0	0.194174757281553	0	0.0970873786407767	0.18058690744921	0	0.232558139534884	0	0.48780487804878	0.0858369098712446	0	0	0	0	0	0	0	0	0	0	0	0	0	0	0	0	0
1694	sec62	0	0	0	0	0	0	0	0	0	0	0	0	0	0.448430493273543	0	0	0	0	0	0.23121387283237	0	0	0	0	0	0	0	0	0	0	0.150375939849624	0	0	0	0	0	0	0	0	0	0	0	0	0	0	0	0
1695	znf513	0	0	0	0	0	0	0	0	0	0	0	0	0	0.134529147982063	0	0	0	0	0	0	0	0	0	0	0	0	0	0	0	0	0	0	0	0	0	0	0	0	0	0	0	0	0	0	0	0	0
1696	sfxn1	0	0	0	0.132013201320132	0	0	0	0	0	0	0	0	0	0	0	0	0	0	0	0	0	0	0	0.0970873786407767	0.112866817155756	0	0	0	0	0	0	0	0	0	0	0	0	0	0	0	0	0	0	0	0	0	0
1697	stk38a	0	0	0	0	0	0	0	0	0	0	0	0	0	0	0	0	0	0	0	0	0.188679245283019	0	0	0	0	0	0	0	0	0	0	0	0	0	0	0	0	0	0	0	0	0	0	0	0	0	0
1698	idi1	0	0	0	0	0	0	0	0	0	0	0	0.0291545189504373	0	0.0896860986547085	0	0	0	0	0	0	0	0	0	0	0	0	0	0	0	0	0	0	0	0	0	0	0	0	0	0	0	0	0	0	0	0	0
1699	grhprb	0	0	0	0.033003300330033	0	0	0	0	0	0	0	0	0	0	0	0	0	0	0	0	0	0	0	0	0	0	0	0	0	0	0	0	0	0	0	0	0	0	0	0	0	0	0	0	0	0	0
1700	bmp4	0	0	0	0	0	0	0	0	0	0	0.084985835694051	0.0291545189504373	0	0.31390134529148	0.0938967136150235	0.32258064516129	0	0.303030303030303	0.793650793650794	0.115606936416185	0.188679245283019	0.485436893203883	0.634920634920635	0.194174757281553	0.112866817155756	0.0395256916996047	0	0.0858369098712446	0	0	0	0	0	0	0	0	0	0	0	0	0	0	0	0	0	0	0
1701	slc30a7	0	0	0	0	0	0	0	0	0	0	0	0	0	0	0	0	0	0	0	0.0578034682080925	0	0	0	0.0970873786407767	0.0225733634311512	0	0	0	0	0	0	0	0	0	0	0	0	0	0	0	0	0	0	0	0	0	0
1702	rad23aa	0	0	0	0	0	0	0	0	0	0	0	0	0	0.0448430493273543	0	0	0	0	0	0	0	0	0	0	0	0	0	0	0	0	0	0	0	0	0	0	0	0	0	0	0	0	0	0	0	0	0
1703	col1a2	0	0	0	0.165016501650165	0	0	0	0	0	0	0	0	0	0	0	0	0	0	0	0	0	0	0	0	0	0	0	0	0.24390243902439	0	0	0	0	0	0	0	0.115606936416185	0	0.194174757281553	0	0	0	0	0	0	0	0
1704	vcp	0	0	0	0	0	0	0	0	0	0	0	0	0	0	0	0	0	0.303030303030303	0	0	0.188679245283019	0.194174757281553	0	0.0970873786407767	0	0	0	0	0	0	0	0	0	0	0	0	0	0	0	0	0	0	0	0	0	0	0
1705	bmp2k	0	0	0	0	0	0	0	0	0	0	0	0.0291545189504373	0	0	0	0	0	0	0	0	0	0	0	0	0.090293453724605	0	0	0.0429184549356223	0	0	0	0	0	0	0	0	0	0	0	0	0	0	0	0	0	0	0
1706	mrps33	0	0	0	0	0	0	0	0	0	0	0	0	0	0	0	0	0	0	0	0	0	0	0	0	0.0677200902934537	0	0	0	0	0	0	0	0	0	0	0	0	0	0	0	0	0	0	0	0	0	0
1707	C12H16orf62	0	0	0	0	0	0	0	0	0	0	0	0	0	0	0	0.32258064516129	0	0	0	0	0	0	0	0	0	0	0	0	0	0	0	0	0	0	0	0	0	0	0	0	0	0	0	0	0	0	0
1708	cnot8	0	0	0	0	0	0	0	0	0	0	0	0	0	0	0.0469483568075117	0	0	0	0	0	0	0	0	0	0	0	0.465116279069767	0	0	0	0	0	0	0	0	0	0	0	0	0	0	0	0	0	0	0	0
1709	nkd1	0	0	0	0.033003300330033	0	0	0	0	0	0	0	0	0	0	0	0	0	0	0	0	0	0	0	0	0	0	0	0	0	0	0	0	0	0	0	0	0	0	0	0	0	0	0	0	0	0	0
1710	nol10	0	0	0	0	0	0	0	0	0	0	0	0	0	0.179372197309417	0.0938967136150235	0	0	0	0	0	0	0	0	0	0	0	0	0	0	0	0	0	0	0	0	0	0	0	0	0	0	0	0	0	0	0	0
1711	neil3	0	0	0	0	0	0	0	0	0	0	0	0	0	0	0	0	0	0	0	0	0	0	0	0	0.0225733634311512	0	0	0	0	0	0	0	0	0	0	0	0	0	0	0	0	0	0	0	0	0	0
1712	slc33a1	0	0	0	0	0	0	0	0	0	0	0	0	0	0	0.0469483568075117	0	0	0	0	0	0	0	0	0	0	0	0	0	0	0	0	0	0	0	0	0	0	0	0	0	0	0	0	0	0	0	0
1713	nuak1a	0	0	0	0	0	0	0	0	0	0	0	0	0	0	0	0	0	0	0	0	0	0.194174757281553	0	0	0	0	0	0	0	0	0	0	0	0	0	0	0	0	0	0	0	0	0	0	0	0	0
1714	psmc2	0	0	0	0.297029702970297	0	0	0	0	0	0	0	0	0	0.0448430493273543	0	0.10752688172043	0	0	0	0	0	0	0	0.194174757281553	0.18058690744921	0	0	0.0429184549356223	0	0	0	0	0	0	0	0	0	0	0	0	0	0	0	0	0	0	0
1715	kctd16b	0	0	0	0	0	0	0	0	0	0	0	0	0	0	0	0	0	0	0	0.0578034682080925	0	0	0	0	0	0	0	0	0	0	0	0	0	0	0	0	0	0	0	0	0	0	0	0	0	0	0
1716	usp2a	0	0	0	0	0	0	0	0	0	0	0	0	0	0.179372197309417	0.0469483568075117	0.32258064516129	0	0	0.317460317460317	0	0	0.194174757281553	0	0	0	0	0	0	0	0	0	0	0	0	0	0	0	0	0	0	0	0	0	0	0	0	0
1717	sipa1l1	0	0	0	0	0	0	0	0	0	0	0	0	0	0	0	0.21505376344086	0	0	0	0	0	0	0	0	0	0	0	0	0	0	0	0	0	0	0	0	0	0	0	0	0	0	0	0	0	0	0
1718	ptges	0	0	0	0	0	0	0	0	0	0	0	0	0	0.0896860986547085	0	0.21505376344086	0	0	0	0	0	0	0	0	0	0	0	0	0	0	0	0	0	0	0	0	0	0	0	0	0	0	0	0	0	0	0
1719	spag6	0	0	0	0	0	0	0	0	0	0	0	0	0	0	0	0	0	0	0	0	0	0	0	0	0.090293453724605	0	0	0	0	0	0	0	0	0	0	0	0	0	0	0	0	0	0	0	0	0	0
1720	efnb2a	0	0	0	0	0	0	0	0	0	0	0	0	0	0	0.0938967136150235	0.21505376344086	0	0	0	0	0	0	0	0	0.18058690744921	0.118577075098814	0.465116279069767	0	0.813008130081301	0	0	0	0	0.353982300884956	0	0	0	0	0	0	0	0	0	0	0	0	0
1721	GCA	0	0	0	0	0	0	0	0	0	0	0	0	0	0.179372197309417	0.140845070422535	0.21505376344086	0	0	0	0.23121387283237	0	0	0.952380952380952	0	0	0	0.232558139534884	0	0	0	0	0	0	0	0	0	0	0	0	0	0	0	0	0	0	0	0
1722	rpl5a	0.194174757281553	0	0	0.033003300330033	0	0	0	0	0	0.246305418719212	0.056657223796034	0.116618075801749	0	0.672645739910314	0.0938967136150235	0.43010752688172	0	0	0	0.520231213872832	0.188679245283019	0.194174757281553	0.952380952380952	0.58252427184466	0.270880361173815	0.197628458498024	0	0.171673819742489	0.0813008130081301	0	0	0	0	0	0	0	0	0	0	0	0	0	0	0.23121387283237	0.0492610837438424	0	0
1723	cpsf4	0	0	0	0	0	0	0	0	0	0	0	0	0	0.0896860986547085	0.234741784037559	0	0	0	0	0	0	0	0	0	0	0	0	0	0	0	0	0	0	0	0	0	0	0	0	0	0	0	0	0	0	0	0
1724	amfr	0	0	0	0.033003300330033	0	0	0	0	0	0	0	0	0	0	0	0	0	0	0	0	0	0	0	0	0.0225733634311512	0	0	0	0	0	0	0	0	0	0	0	0	0	0	0	0	0	0	0	0	0	0
1725	dld	0	0	0	0	0	0	0	0	0	0	0	0	0	0.0896860986547085	0	0.10752688172043	0	0	0.158730158730159	0	0	0	0	0	0	0	0	0	0	0	0	0	0	0	0	0	0	0	0	0	0	0	0	0	0	0	0
1726	usf2	0	0	0	0	0	0	0	0	0	0	0	0.0583090379008746	0	0	0.0938967136150235	0	0	0	0	0	0	0	0	0	0.0225733634311512	0	0	0	0	0	0	0	0	0	0	0	0	0	0	0	0	0	0	0	0	0	0
1727	eif6	0	0	0	0	0	0	0	0	0	0	0	0	0	0.224215246636771	0	0	0	0	0	0	0	0	0	0	0.0451467268623025	0	0	0	0	0	0	0	0.606060606060606	0	0	0	0	0	0	0	0	0	0	0	0	0	0
1728	sept9a	0	0	0	0	0	0	0	0	0	0	0	0	0	0.0896860986547085	0	0.21505376344086	0	0	0.158730158730159	0.0578034682080925	0.188679245283019	0	0	0.0970873786407767	0.112866817155756	0	0	0	0	0	0	0	0	0	0	0	0	0	0	0	0	0	0	0	0	0	0.0536193029490617
1729	icmt	0	0	0	0	0	0	0	0	0	0	0	0	0	0	0	0	0	0	0.317460317460317	0	0.188679245283019	0	0	0	0	0	0	0	0	0	0	0	0	0	0	0	0	0	0	0	0	0	0	0	0	0	0
1730	fermt2	0	0	0	0	0	0	0	0	0	0	0	0.0291545189504373	0	0.269058295964126	0.0938967136150235	0.752688172043011	0	0.909090909090909	0.952380952380952	0.0578034682080925	0	0.194174757281553	0.634920634920635	1.06796116504854	0.225733634311512	0.0395256916996047	0	0	0	0	0	0	0	0	0	0	0	0	0	0	0	0	0	0	0	0	0
1731	rhoj	0	0	0	0	0	0	0	0	0	0	0	0	0	0.0448430493273543	0	0.21505376344086	0	0	0	0	0	0	0	0	0	0	0	0	0	0	0	0	0	0	0	0	0	0	0	0	0	0	0	0	0	0	0
1732	btbd10b	0	0	0	0	0	0	0	0	0	0	0	0	0	0	0	0	0	0	0	0	0	0.0970873786407767	0	0	0.090293453724605	0	0	0.0429184549356223	0	0	0	0	0	0	0	0	0	0	0	0	0	0	0	0	0	0	0
1733	ewsr1a	0	0	0	0	0	0	0	0	0	0	0	0.0291545189504373	0	0.31390134529148	0	0.10752688172043	0	0	0	0	0.188679245283019	0	0	0	0.0225733634311512	0	0	0	0	0	0	0	0	0	0	0	0	0	0	0	0	0	0	0	0	0	0
1734	rab2a	0	0	0	0	0	0	0	0	0	0	0	0.0291545189504373	0	0.224215246636771	0.0469483568075117	0.43010752688172	0	0	0.158730158730159	0	0	0	0	0.29126213592233	0	0.158102766798419	0	0	0	0.0429184549356223	0	0	0	0	0	0	0	0	0	0	0	0	0	0	0	0	0
1735	si.dkeyp.120h9.1	0	0	0	0	0	0	0	0	0	0	0	0	0	0	0	0	0	0	0	0	0	0	0	0	0.0677200902934537	0	0	0	0	0	0	0	0	0	0	0	0	0	0	0	0	0	0	0	0	0	0
1736	efcab7	0	0	0	0	0	0	0	0	0	0	0	0	0	0	0.0469483568075117	0	0	0	0	0	0	0	0	0	0	0	0	0	0	0	0	0	0	0	0	0	0	0	0	0	0	0	0	0	0	0	0
1737	btg2	0	0	0	0	0	0	0	0	0	0	0	0	0	0.134529147982063	0.0469483568075117	0.21505376344086	0	0	0	0.173410404624277	0	0	0	0.194174757281553	0.158013544018059	0.0790513833992095	0	0.0858369098712446	0	0	0	0	0	0	0	0	0	0	0	0	0	0	0	0	0	0	0
1738	cnih1	0	0	0	0	0	0	0	0	0	0	0	0	0	0	0	0.10752688172043	0	0	0	0	0	0	0	0	0	0	0.465116279069767	0	0	0	0	0	0	0	0	0	0	0	0	0	0	0	0	0	0	0	0
1739	plekha6	0	0	0	0	0	0	0	0	0	0	0	0	0	0	0	0.32258064516129	0	0	0	0	0	0	0	0.0970873786407767	0.0225733634311512	0	0	0	0	0	0	0	0	0	0	0	0	0	0	0	0	0	0	0	0	0	0
1740	ptpn11a	0	0	0	0	0	0	0	0	0	0	0	0	0	0.224215246636771	0	0.10752688172043	0	0	0	0	0	0	0	0.29126213592233	0.090293453724605	0	0	0	0	0	0	0	0	0	0	0	0	0	0	0	0	0	0	0	0	0	0
1741	clasp2	0	0	0	0	0	0	0	0	0	0	0	0	0	0.0448430493273543	0	0	0	0	0	0	0	0	0	0	0	0	0	0	0	0	0	0	0	0	0	0	0	0	0	0	0	0	0	0	0	0	0
1742	eif4g2a	0	0	0	0.066006600660066	0	0	0	0	0	0	0	0.0583090379008746	0	0.134529147982063	0	0	0.303030303030303	0	0	0.115606936416185	0	0	0	0.0970873786407767	0.0225733634311512	0	0	0	0	0	0	0	0	0	0	0	0	0	0	0	0	0	0	0	0	0	0
1743	mical2b	0	0	0	0	0	0	0	0	0	0	0.113314447592068	0.0583090379008746	0.0469483568075117	0.0448430493273543	0	0.21505376344086	0	0.303030303030303	0	0	0	0	0	0	0.0225733634311512	0	0	0	0	0	0	0	0	0	0	0	0	0	0	0	0	0	0	0	0	0	0
1744	napab	0	0	0	0	0	0	0	0	0	0	0	0	0	0.0896860986547085	0	0	0	0	0	0.115606936416185	0	0	0	0.0970873786407767	0	0	0	0	0	0	0	0	0	0	0	0	0	0	0	0	0	0	0	0	0	0	0
1745	snx5	0	0	0	0	0	0	0	0	0	0	0	0	0	0	0	0	0	0	0	0	0	0	0	0	0	0	0	0.0429184549356223	0	0	0	0	0	0	0	0	0	0	0	0	0	0	0	0	0	0	0
1746	tmtc4	0	0	0	0.033003300330033	0	0	0	0	0	0	0	0	0	0	0	0	0	0	0	0	0	0	0	0	0	0	0	0	0	0	0	0	0	0	0	0	0	0	0	0	0	0	0	0	0	0	0
1747	adi1	0	0	0	0	0	0	0	0	0	0	0	0	0	0	0	0.10752688172043	0	0	0	0	0	0	0	0	0	0	0	0.257510729613734	0	0	0	0	0	0	0	0	0	0	0	0	0	0	0	0	0	0	0
1748	yipf3	0	0	0	0	0	0	0	0	0	0	0	0	0	0	0	0.21505376344086	0	0	0	0	0	0	0	0	0.0225733634311512	0	0	0	0	0	0	0	0	0	0	0	0	0	0	0	0	0	0	0	0	0	0
1749	psmd8	0	0	0	0	0	0	0	0	0	0	0	0	0	0.0448430493273543	0.0469483568075117	0	0	0	0	0	0	0	0	0	0.0677200902934537	0	0	0	0	0	0	0	0	0	0	0	0	0	0	0	0	0	0	0	0	0	0
1750	ewsr1b	0	0	0	0	0	0	0	0	0	0	0	0	0	0	0.140845070422535	0.43010752688172	0	0	0	0	0	0	0	0	0.0677200902934537	0	0	0	0.0813008130081301	0	0	0	0	0	0	0	0	0	0	0	0	0	0	0	0	0	0
1751	safb	0	0	0	0.066006600660066	0	0	0	0	0	0	0.028328611898017	0	0	0.179372197309417	0	0.21505376344086	0	0	0	0	0	0.194174757281553	0.158730158730159	0	0.0225733634311512	0	0	0	0	0	0	0	0	0	0	0	0	0	0	0	0	0	0	0	0	0	0
1752	map3k7	0	0	0	0	0	0	0	0	0	0	0	0	0	0	0	0.32258064516129	0	0	0.158730158730159	0	0	0	0	0.0970873786407767	0.0451467268623025	0.118577075098814	0	0.0858369098712446	0	0	0	0	0	0	0	0	0	0	0	0	0	0	0	0	0	0	0
1753	hddc3	0	0	0	0	0	0	0	0	0	0	0	0	0	0	0	0	0	0	0	0	0	0	0	0	0.0451467268623025	0	0	0	0	0	0	0	0	0	0	0	0	0	0	0	0	0	0	0	0	0	0
1754	znrf1	0	0	0	0	0	0	0	0	0	0	0	0	0	0.0448430493273543	0	0	0.303030303030303	0	0	0	0	0	0	0	0	0	0	0	0	0	0	0	0	0	0	0	0	0	0	0	0	0	0	0	0	0	0
1755	nono	0	0	0	0.099009900990099	0	0	0	0	0	0	0	0.145772594752187	0	0	0.140845070422535	0.32258064516129	0	0	0	0	0	0	0	0	0.18058690744921	0	0.465116279069767	0	0	0	0	0	0	0	0	0	0	0	0	0	0	0	0	0	0	0	0
1756	rab7	0	0	0	0	0	0	0	0	0	0	0	0	0	0	0	0	0	0	0	0	0	0	0	0	0	0	0	0.0429184549356223	0	0	0	0	0	0	0	0	0	0	0	0	0	0	0	0	0	0	0
1757	h3f3a	0	0	0	0.198019801980198	0	0	0	0	0	0.0985221674876847	0.028328611898017	0.174927113702624	0.187793427230047	1.0762331838565	1.07981220657277	3.76344086021505	0	1.81818181818182	0.476190476190476	0.404624277456647	0.377358490566038	0.776699029126214	0	0.29126213592233	0.970654627539503	0.474308300395257	0	0.171673819742489	0	0	0	0	0	0	0.115606936416185	0	0	0	0	0	0	0	0	0	0	0	0
1758	srd5a1	0	0	0	0	0	0	0	0	0	0	0	0	0	0.0448430493273543	0	0	0	0	0	0	0	0	0	0	0	0	0	0	0	0	0	0	0	0	0	0	0	0	0	0	0	0	0	0	0	0	0
1759	exoc6	0	0	0	0	0	0	0	0	0	0	0	0	0	0.0448430493273543	0	0	0	0	0	0	0	0	0	0.194174757281553	0	0	0	0	0	0	0	0	0	0	0	0	0	0	0	0	0	0	0	0	0	0	0
1760	nup62l	0	0	0	0	0	0	0	0	0	0	0	0	0	0	0.0469483568075117	0	0	0	0	0	0	0	0	0	0	0	0	0	0	0	0	0	0	0	0	0	0	0	0	0	0	0	0	0	0	0	0
1761	ism1	0	0	0	0	0	0	0	0	0	0	0	0	0	0.0896860986547085	0	0	0	0	0	0.0578034682080925	0	0	0	0	0	0	0	0	0	0	0	0	0	0	0	0	0	0	0	0	0	0	0	0	0	0	0
1762	ddx3	0	0	0	0.165016501650165	0	0	0	0	0	0	0	0.0583090379008746	0	0.134529147982063	0.0938967136150235	0.10752688172043	0	0	0	0	0	0.388349514563107	0	0.194174757281553	0.18058690744921	0	0	0	0	0.171673819742489	0	0	0	0	0	0	0	0	0	0	0	0	0	0	0	0	0
1763	atp2a1	0	0	0	0.33003300330033	0	0	0	0.163934426229508	0	0	0	0	0	0	0	0	0	0	0	0	0	0	0	0	0	0	0	0	0	0	0	0	0	0	0	0	0.115606936416185	0	0	0	0	0	0	0	0	0	0
1764	otofb	0	0	0	0	0	0	0	0	0	0	0	0	0	0.0448430493273543	0	0	0	0	0	0	0	0	0	0	0	0	0	0	0	0	0	0	0	0	0	0	0	0	0	0	0	0	0	0	0	0	0
1765	txlnba	0	0	0	0	0	0	0	0	0	0	0	0.0291545189504373	0	1.16591928251121	0.234741784037559	0.537634408602151	0	0	0.476190476190476	0.173410404624277	0.377358490566038	0.0970873786407767	0	0.29126213592233	0.203160270880361	0	0	0	0	0	0	0	0	0	0	0	0	0	0	0	0	0	0	0	0	0	0
1766	gnl3l	0	0	0	0	0	0	0	0	0	0	0	0	0	0	0	0	0	0	0	0	0	0	0	0	0	0	0	0	0	0.0429184549356223	0	0	0	0	0	0	0	0	0	0	0	0	0	0	0	0	0
1767	rnf144aa	0	0	0	0	0	0	0	0	0	0	0	0.0291545189504373	0	0	0	0.21505376344086	0	0	0	0	0	0	0	0	0	0	0	0	0	0	0	0	0	0	0	0	0	0	0	0	0	0	0	0	0	0	0
1768	emc3	0	0	0	0	0	0	0	0	0	0	0	0	0	0.0448430493273543	0	0	0	0	0	0	0	0	0	0.0970873786407767	0	0	0	0.0429184549356223	0	0	0	0	0	0	0	0	0	0	0	0	0	0	0	0	0	0	0
1769	snap25a	0	0	0	0.033003300330033	0	0	0	0	0	0	0	0	0	0	0	0	0	0	0	0	0	0	0	0	0	0	0	0	0	0	0	0	0	0	0	0	0	0	0	0	0.13986013986014	0	0	0	0	0	0
1770	tnnt2a	0	0	0	0	0	0	0	0	0	0	0.056657223796034	0.787172011661808	0.187793427230047	1.5695067264574	2.11267605633803	4.3010752688172	0	1.21212121212121	1.58730158730159	0.69364161849711	1.32075471698113	1.94174757281553	0.158730158730159	1.35922330097087	0.767494356659142	0.276679841897233	0	0	0.0813008130081301	0	0	0.0411522633744856	0	0.0884955752212389	0.0578034682080925	0	0	0	0	0	0	0.0366300366300366	0	0	0	0	0
1771	ap1b1	0	0	0	0	0	0	0	0	0	0	0	0	0	0.224215246636771	0	0	0	0	0	0	0.377358490566038	0	0	0	0.158013544018059	0	0	0	0	0	0	0	0	0	0	0	0	0	0	0	0	0	0	0	0	0	0
1772	baxa	0	0	0	0	0	0	0	0	0	0	0	0.0291545189504373	0	0	0.0469483568075117	0	0	0	0.158730158730159	0	0	0	0.158730158730159	0	0	0	0	0	0	0	0	0	0	0	0	0	0	0	0	0	0	0	0	0	0	0	0
1773	jak1	0	0	0	0	0	0	0	0	0	0	0	0	0	0.224215246636771	0	0.43010752688172	0	0.303030303030303	0	0	0	0	0	0.0970873786407767	0	0	0	0	0	0	0	0	0	0	0	0	0	0	0	0	0	0	0	0	0	0	0
1774	trpc4apb	0	0	0	0	0	0	0	0	0	0	0	0	0	0.0896860986547085	0	0	0	0	0	0	0	0	0	0	0.0451467268623025	0	0	0	0	0	0	0	0	0	0	0	0	0	0	0	0	0	0	0	0	0	0
1775	INSM2	0	0	0	0	0	0	0	0	0	0	0	0.0291545189504373	0	0	0	0	0	0	0	0	0	0	0	0	0	0	0	0	0	0	0	0	0	0	0	0	0	0	0	0	0	0	0	0	0	0	0
1776	clpp	0	0	0	0	0	0	0	0	0	0	0	0	0	0.0896860986547085	0	0	0	0	0	0.0578034682080925	0	0	0	0	0	0	0	0	0	0	0	0	0	0	0	0	0	0	0	0	0	0	0	0	0	0	0
1777	rrm2	0	0	0	0	0	0	0	0	0	0	0	0	0	0.224215246636771	0.0469483568075117	0.43010752688172	0	0	0	0	0	0	0	0.0970873786407767	0.135440180586907	0	0	0.0858369098712446	0	0	0	0	0	0	0	0	0	0	0	0	0	0	0	0	0	0	0
1778	arrdc2	0	0	0	0	0	0	0	0	0	0	0	0	0	0	0.0469483568075117	0	0	0	0	0	0	0	0	0	0	0	0	0	0	0	0	0	0	0	0	0	0	0	0	0	0	0	0	0	0	0	0
1779	tnr	0	0	0	0	0	0	0	0	0	0	0	0	0	0	0	0.10752688172043	0	0	0	0	0	0	0	0	0	0	0	0	0	0	0	0	0	0	0	0	0	0	0	0	0	0	0	0	0	0	0
1780	lama4	0	0	0	0	0	0	0	0	0	0	0	0	0	0.0448430493273543	0	0.43010752688172	0	0	0	0	0	0	0	0	0	0	0	0	0	0	0	0	0	0	0	0	0	0	0	0	0	0	0	0	0	0	0
1781	rac3b	0	0	0	0	0	0	0	0	0	0	0	0	0	0	0	0	0	0	0	0	0	0	0	0	0	0	0	0	0	0	0	0	0	0	0	0	0	0	0	0	0	0	0	0	0.0492610837438424	0	0
1782	srp68	0.194174757281553	0	0	0	0	0	0	0	0	0	0	0	0	0	0.0938967136150235	0	0	0	0	0	0	0.0970873786407767	0.634920634920635	0	0.0225733634311512	0	0	0	0	0	0	0	0	0	0	0	0	0	0	0	0	0	0	0	0	0	0
1783	CEP250	0	0	0	0.099009900990099	0	0	0	0	0	0	0	0	0	0	0	0	0	0.606060606060606	0	0	0	0	0	0.29126213592233	0.18058690744921	0	0	0	0	0	0	0	0	0	0	0	0	0	0	0	0	0	0	0	0	0	0
1784	mcrs1	0	0	0	0	0	0	0	0	0	0	0	0.0291545189504373	0	0.0896860986547085	0.0469483568075117	0	0	0	0	0	0	0	0	0	0	0	0	0	0	0	0	0	0	0	0	0	0	0	0	0	0	0	0	0	0	0	0
1785	tns1b	0	0	0	0.165016501650165	0	0	0	0	0	0	0	0	0	0.493273542600897	0	1.0752688172043	0	0	0	0	0	0	0	0.0970873786407767	0	0	0	0.0429184549356223	0.24390243902439	0.0429184549356223	0	0	0	0	0	0	0	0	0	0	0	0	0	0	0	0	0
1786	atp6v0a1a	0	0	0	0	0	0	0	0	0	0	0	0.0291545189504373	0	0	0	0	0	0	0.158730158730159	0.0578034682080925	0	0	0	0	0.0225733634311512	0	0	0	0	0	0	0	0	0	0	0	0	0	0	0	0	0	0	0	0	0	0
1787	eef1a1l1	0.29126213592233	0	0	0.99009900990099	0	0	0	0	0	0	0.141643059490085	0.466472303206997	0.0469483568075117	4.30493273542601	1.97183098591549	4.62365591397849	0	0.909090909090909	2.38095238095238	1.15606936416185	1.50943396226415	1.6504854368932	0.793650793650794	1.45631067961165	1.33182844243792	0.316205533596838	0.465116279069767	0.729613733905579	0.569105691056911	0.300429184549356	0.075187969924812	0	0	0.0884955752212389	0	0	0.520231213872832	0	0	0.0492610837438424	0.559440559440559	0	0	0	0.0492610837438424	0	0
1788	gli2b	0	0	0	0	0	0	0	0	0	0	0	0.0291545189504373	0	0	0	0	0	0	0	0	0	0	0	0.0970873786407767	0	0	0	0.0429184549356223	0	0	0	0	0	0	0	0	0	0	0	0	0	0	0	0	0	0	0
1789	slc25a22	0	0	0	0	0	0	0	0	0	0	0	0	0	0.179372197309417	0.0469483568075117	0	0	0	0	0	0.188679245283019	0.194174757281553	0	0.194174757281553	0	0	0	0.128755364806867	0	0	0	0	0	0	0	0	0	0	0	0	0	0	0	0	0	0	0
1790	bag1	0	0	0	0	0	0	0	0	0	0	0	0	0	0.0896860986547085	0	0.21505376344086	0	0	0	0	0	0	0	0	0	0	0	0	0	0	0	0	0	0	0	0	0	0	0	0	0	0	0	0	0	0	0
1791	cyb5r4	0	0	0	0	0	0	0	0	0	0	0	0	0	0	0	0	0	0	0	0	0	0	0	0.0970873786407767	0	0	0	0	0	0	0	0	0	0	0	0	0	0	0	0	0	0	0	0	0	0	0
1792	MYO1C..1.of.2.	0	0	0	0	0	0	0	0	0	0	0	0.0291545189504373	0	0	0	0	0	0	0	0	0	0	0	0	0.0225733634311512	0	0	0	0	0	0	0	0	0	0	0	0	0	0	0	0	0	0	0	0	0	0
1793	fam49ba	0	0	0	0	0	0	0	0	0	0	0	0	0	0	0	0	0	0	0	0	0	0.194174757281553	0	0	0	0	0	0	0	0	0	0	0	0	0	0	0	0	0	0	0	0	0	0	0	0	0
1794	hgs	0	0	0	0.033003300330033	0	0	0	0	0	0	0	0.0291545189504373	0	0	0	0	0	0	0	0	0	0.0970873786407767	0	0	0	0	0	0	0	0	0	0	0	0	0	0	0	0	0	0	0	0	0	0	0	0	0
1795	prkrirb	0	0	0	0	0	0	0	0	0	0	0	0	0	0	0	0	0	0	0	0	0	0	0	0	0.0677200902934537	0	0	0	0	0	0	0	0	0	0	0	0	0	0	0	0	0	0	0	0	0	0
1796	ubald1b	0	0	0	0	0	0	0	0	0	0	0	0	0	0	0.140845070422535	0.43010752688172	0	0	0	0	0	0	0	0.0970873786407767	0	0	0	0	0	0	0	0	0	0	0	0	0	0	0	0	0	0	0	0	0	0	0
1797	slc16a10	0	0	0	0	0	0	0	0	0	0	0	0	0	0.31390134529148	0	0	0	0	0	0	0	0	0	0	0	0	0	0	0	0	0	0	0	0	0	0	0	0	0	0	0	0	0	0	0	0	0
1798	ift57	0	0	0	0	0	0	0	0	0	0	0	0	0	0	0	0	0	0	0	0	0	0.0970873786407767	0	0	0	0	0	0	0	0	0	0	0	0	0	0	0	0	0	0	0	0	0	0	0	0	0
1799	herpud2	0	0	0	0	0	0	0	0	0	0	0	0	0	0.0896860986547085	0	0	0	0	0.158730158730159	0	0	0.29126213592233	0	0	0.0451467268623025	0	0	0	0	0	0	0	0	0	0	0	0	0	0	0	0	0	0	0	0	0	0
1800	clptm1l	0	0	0	0	0	0	0	0	0	0	0	0	0	0.0896860986547085	0	0	0	0	0	0	0	0	0	0	0	0	0	0	0	0	0	0	0	0	0	0	0	0	0	0	0	0	0	0	0	0	0
1801	alas1	0	0	0	0	0	0	0	0	0	0	0	0	0	0	0	0.10752688172043	0	0	0	0	0	0	0	0	0	0	0	0	0	0	0	0	0	0	0	0	0	0	0	0	0	0	0	0	0	0	0
1802	sec31a	0	0	0	0	0	0	0	0	0	0	0	0	0	0	0	0	0	0	0.476190476190476	0	0	0.0970873786407767	0	0	0.090293453724605	0	0	0	0.0813008130081301	0	0	0	0	0	0	0	0	0	0	0	0	0	0	0	0	0	0
1803	nelfcd	0	0	0	0	0	0	0	0	0	0	0	0	0	0	0	0	0	0	0	0	0	0	0	0	0.0451467268623025	0	0	0	0	0	0	0	0	0	0	0	0	0	0	0	0	0	0	0	0	0	0
1804	sf3a2	0	0	0	0	0	0	0	0	0	0	0	0	0	0	0	0	0	0	0	0.173410404624277	0	0	0	0.0970873786407767	0.0677200902934537	0	0	0	0	0	0	0	0	0	0	0	0	0	0	0	0	0	0	0	0	0	0
1805	c1d	0	0	0	0	0	0	0	0	0	0	0	0	0	0	0	0	0	0	0	0	0	0	0	0.0970873786407767	0	0	0	0	0	0	0	0	0	0	0	0	0	0	0	0	0	0	0	0	0	0	0
1806	ptmaa	0	0	0	0.297029702970297	0	0	0	0	0	0	0.028328611898017	0.0291545189504373	0	0.134529147982063	0.328638497652582	0.21505376344086	0	0	0.317460317460317	0	0	0.485436893203883	0.634920634920635	0.776699029126214	0.203160270880361	0	0.465116279069767	0	0	0	0	0	0	0	0.0578034682080925	0	0	0	0	0	0	0	0	0	0	0	0
1807	cfl1	0	0	0.0411522633744856	0	0	0	0	0	0	0	0	0.0583090379008746	0.0469483568075117	0.852017937219731	0.140845070422535	1.0752688172043	0	1.81818181818182	0.634920634920635	0.289017341040462	0	0.0970873786407767	0	0.776699029126214	0.519187358916479	0.158102766798419	0.465116279069767	0.0429184549356223	0	0	0.075187969924812	0	0	0	0	0	0	0	0	0	0	0.0366300366300366	0	0	0.0985221674876847	0	0
1808	dhrs2	0	0	0	0	0	0	0	0	0	0	0	0	0	0	0.0469483568075117	0	0	0	0.158730158730159	0	0	0.29126213592233	0	0	0	0	0	0	0	0	0	0	0	0	0	0	0	0	0	0	0	0	0	0	0	0	0
1809	pabpc1b	0	0	0	0	0	0	0	0	0	0	0	0	0	0.134529147982063	0	0	0	0	0	0	0	0	0	0	0.0225733634311512	0	0	0	0	0	0	0	0	0	0	0	0	0	0	0	0	0	0	0	0	0	0
1810	plekhf2	0	0	0	0	0	0	0	0	0	0	0	0	0	0	0	0.10752688172043	0	0	0	0	0	0	0	0	0	0	0	0	0	0	0	0	0	0	0	0	0	0	0	0	0	0	0	0	0	0	0
1811	nipal3	0	0	0	0	0	0	0	0	0	0	0	0	0	0.0448430493273543	0	0	0	0	0	0	0	0	0	0	0	0	0	0	0	0	0	0	0	0	0	0	0	0	0	0	0	0	0	0	0	0	0
1812	cbr1l	0	0	0	0	0	0	0	0	0	0	0	0	0	0.0896860986547085	0.0938967136150235	0	0	0	0	0.0578034682080925	0	0	0	0	0.0677200902934537	0	0	0	0	0	0	0	0	0	0	0	0	0	0	0	0	0	0	0	0	0	0
1813	rbfox1l	0	0	0	0.033003300330033	0	0	0	0	0	0	0	0.087463556851312	0	1.16591928251121	0.140845070422535	1.50537634408602	0.303030303030303	0.909090909090909	0	0.46242774566474	0	0.388349514563107	0	0.194174757281553	0.112866817155756	0.0790513833992095	0.232558139534884	0	0	0	0	0	0	0	0	0	0	0	0	0.0985221674876847	0	0	0	0	0	0	0
1814	coro1cb	0	0	0	0	0	0	0	0	0	0	0	0.087463556851312	0.0469483568075117	0	0	0.21505376344086	0	0	0	0.0578034682080925	0	0.388349514563107	0	0	0	0	0	0	0	0	0	0	0	0	0	0	0	0	0	0	0	0	0	0	0	0	0
1815	st8sia6	0	0	0	0	0	0	0	0	0	0	0	0.0291545189504373	0	0.269058295964126	0	0.43010752688172	0	0	0	0.346820809248555	0.188679245283019	0.0970873786407767	0	0.0970873786407767	0.316027088036117	0	0	0.0429184549356223	0	0	0	0	0	0	0	0	0	0	0	0	0	0	0	0	0	0	0
1816	serpind1	0	0	0	0.033003300330033	0	0	0	0	0	0	0	0	0	0	0	0	0	0	0	0	0	0	0	0	0	0	0	0	0	0	0	0	0	0	0	0	0	0	0	0	0	0	0	0	0	0	0
1817	hmgcl	0	0	0	0	0	0	0	0	0	0	0	0	0	0	0.0469483568075117	0.21505376344086	0	0	0	0	0	0	0	0	0	0	0	0	0	0	0	0	0	0	0	0	0	0	0	0	0	0	0	0	0	0	0
1818	prkci	0	0	0	0	0	0	0	0	0	0	0	0	0	0	0	0	0	0	0	0	0.188679245283019	0	0	0	0.0225733634311512	0	0	0	0	0	0	0	0	0	0	0	0	0	0	0	0	0	0	0	0	0	0
1819	nkx2.7	0.0970873786407767	0	0	0	0	0	0	0	0	0	0	0	0	0.0896860986547085	0	0.21505376344086	0	0	0.317460317460317	0	0	0	0.158730158730159	0	0.112866817155756	0	0.930232558139535	0	0	0	0	0	0	0	0	0	0	0	0	0	0	0	0	0	0	0	0
1820	cct6a	0	0	0	0	0	0	0	0	0	0	0	0	0	0	0.234741784037559	0	0	0	0	0.0578034682080925	0	0.0970873786407767	0	0	0.0225733634311512	0	0	0	0	0	0	0	0	0	0	0	0	0	0	0	0	0	0	0	0	0	0
1821	arhgap22	0	0	0	0	0	0	0	0	0	0	0	0	0	0.0448430493273543	0	0	0	0	0	0	0	0	0	0	0	0	0	0	0	0	0	0	0	0	0	0	0	0	0	0	0	0	0	0	0	0	0
1822	mier3b	0	0	0	0	0	0	0	0	0	0	0	0	0	0.0896860986547085	0	0	0	0	0	0	0	0	0.158730158730159	0	0	0	0	0	0	0	0	0	0	0	0	0	0	0	0	0	0	0	0	0	0	0	0
1823	rhoae	0	0	0	0	0	0	0	0	0	0	0	0	0	0.224215246636771	0.0938967136150235	0.32258064516129	0	0	0	0.115606936416185	0	0	0	0.0970873786407767	0.0451467268623025	0	0	0	0.0813008130081301	0	0	0	0	0	0	0	0	0	0	0	0	0	0	0	0	0	0
1824	nsun4	0	0	0	0	0	0	0	0	0	0	0	0.0291545189504373	0	0	0	0	0	0	0	0	0	0	0	0	0	0	0	0	0	0	0	0	0	0	0	0	0	0	0	0	0	0	0	0	0	0	0
1825	wsb1	0	0	0	0	0	0	0	0	0	0	0	0	0	0.0896860986547085	0	0.10752688172043	0	0.606060606060606	0	0	0	0	0	0.0970873786407767	0.112866817155756	0	0	0	0	0	0	0	0	0	0	0	0	0	0	0	0	0	0	0	0	0	0
1826	pdhb	0	0	0	0.099009900990099	0	0	0	0	0	0	0	0.087463556851312	0	0	0.0469483568075117	0.10752688172043	0	1.21212121212121	0	0	0	0.0970873786407767	0	0	0.0225733634311512	0	0	0	0	0	0	0	0	0	0	0	0	0	0	0	0	0	0	0	0	0	0
1827	actr6	0	0	0	0	0	0	0	0	0	0	0	0	0	0	0	0	0	0	0	0	0	0	0	0	0.0225733634311512	0	0	0	0	0	0	0	0	0	0	0	0	0	0	0	0	0	0	0	0	0	0
1828	tob1b	0	0	0	0	0	0	0	0	0	0	0	0	0	0	0.187793427230047	0.32258064516129	0	0.303030303030303	0	0	0	0	0.317460317460317	0	0.0225733634311512	0.0395256916996047	0	0	0	0	0	0	0	0	0	0	0	0	0	0	0	0	0	0	0	0	0
1829	cab39l1	0	0	0	0	0	0	0	0	0	0	0	0	0	0.0896860986547085	0.140845070422535	0	0.606060606060606	0	0.317460317460317	0.0578034682080925	0	0	0.317460317460317	0.0970873786407767	0	0	0	0	0	0	0	0	0	0	0	0	0	0	0	0	0	0	0	0	0	0	0
1830	phf21ab	0	0	0	0	0	0	0	0	0	0	0	0.116618075801749	0	0	0	0.10752688172043	0	0	0	0	0	0.29126213592233	0	0	0	0.0790513833992095	0	0	0	0	0	0	0	0	0	0	0	0	0	0	0	0	0	0	0	0	0
1831	jag2b	0	0	0	0	0	0	0	0	0	0	0	0	0	0.0448430493273543	0	0.10752688172043	0	0	0	0.0578034682080925	0	0.0970873786407767	0	0.194174757281553	0	0	0	0	0.0813008130081301	0.0429184549356223	0	0	0	0	0	0	0	0	0	0	0	0	0	0	0	0	0
1832	mul1a	0	0	0	0	0	0	0	0	0	0	0	0	0	0	0	0	0	0	0	0	0	0.194174757281553	0	0	0	0	0	0	0	0	0	0	0	0	0	0	0	0	0	0	0	0	0	0	0	0	0
1833	yipf2	0	0	0	0	0	0	0	0	0	0	0	0	0	0.0448430493273543	0	0	0	0	0	0	0	0	0	0	0	0	0	0	0	0	0	0	0	0	0	0	0	0	0	0	0	0	0	0	0	0	0
1834	mcm3ap	0	0	0	0	0	0	0	0	0	0	0	0	0	0	0	0	0	0	0	0.0578034682080925	0	0	0	0	0	0	0	0	0	0	0	0	0	0	0	0	0	0	0	0	0	0	0	0	0	0	0
1835	zgc.110319	0	0	0	0	0	0	0	0	0	0	0	0	0	0	0.0469483568075117	0	0	0	0	0	0	0	0	0	0	0	0	0	0	0	0	0	0	0	0	0	0	0	0	0	0	0	0	0	0	0	0
1836	kdelc2	0	0	0	0	0	0	0	0	0	0	0	0	0	0	0	0	0	0	0	0	0	0	0	0	0	0.276679841897233	0	0	0	0	0	0	0	0	0	0	0	0	0	0	0	0	0	0	0	0	0
1837	asmtl	0	0	0	0	0	0	0	0	0	0	0	0	0	0	0	0	0	0	0	0	0	0	0	0	0	0.118577075098814	0	0	0	0	0	0	0	0	0	0	0	0	0	0	0	0	0	0	0	0	0
1838	ncoa4	0	0	0	0	0	0	0	0	0	0	0	0	0	0	0	0	0	0	0	0	0.188679245283019	0	0	0	0.0225733634311512	0	0	0	0	0	0	0	0	0	0	0	0	0	0	0	0	0	0	0	0	0	0
1839	cdh11	0	0	0	0.033003300330033	0	0	0	0	0	0	0	0.0291545189504373	0	0.0448430493273543	0	0.537634408602151	0	0	0.158730158730159	0	0.188679245283019	0.194174757281553	0	0.388349514563107	0	0	0	0	0	0	0	0	0	0	0	0	0	0	0	0	0	0	0	0	0	0	0
1840	zfp36l1b	0	0	0	0	0	0	0	0	0	0	0	0	0	0.224215246636771	0.0469483568075117	0	0	0	0.476190476190476	0	0.188679245283019	0.388349514563107	0	0	0.0451467268623025	0	0	0	0	0	0	0	0	0	0	0	0	0	0	0	0	0	0	0	0	0	0
1841	cdc14b	0	0	0	0	0	0	0	0	0	0	0	0	0	0	0.0469483568075117	0	0	0	0	0	0	0	0	0.0970873786407767	0	0	0	0	0	0	0	0	0	0	0	0	0	0	0	0	0	0	0	0	0	0	0
1842	cyth1b	0	0	0	0	0	0	0	0	0	0	0	0	0	0	0	0	0	0	0	0.115606936416185	0	0	0	0	0	0	0	0	0	0	0	0	0	0	0	0	0	0	0	0	0	0	0	0	0	0	0
1843	tab2	0	0	0	0	0	0	0	0	0	0	0	0	0	0.0896860986547085	0	0.43010752688172	0	0	0.158730158730159	0	0	0	0	0	0.0225733634311512	0	0	0	0	0	0	0	0	0	0	0	0	0	0	0	0	0	0	0	0	0	0
1844	ephb2b	0	0	0	0	0	0	0	0	0	0	0	0	0	0	0	0.43010752688172	0	0	0	0	0	0	0	0	0	0	0	0	0	0	0	0	0	0	0	0	0	0	0	0	0	0	0	0	0	0	0
1845	ubl3b	0	0	0	0	0	0	0	0	0	0	0	0	0	0.0448430493273543	0	0	0	0	0	0	0	0	0	0	0.0225733634311512	0	0	0	0	0.0858369098712446	0	0	0	0	0	0	0	0	0	0	0	0	0	0	0	0	0
1846	gdap2	0	0	0	0	0	0	0	0	0	0	0	0	0	0	0	0	0	0	0	0	0	0	0	0	0.0225733634311512	0	0	0	0	0	0	0	0	0	0	0	0	0	0	0	0	0	0	0	0	0	0
1847	orc5	0	0	0	0.033003300330033	0	0	0	0	0	0	0	0	0	0	0	0	0	0	0	0	0	0	0	0	0.0225733634311512	0	0	0	0	0	0	0	0	0	0	0	0	0	0	0	0	0	0	0	0	0	0
1848	dynlrb1	0	0	0	0	0	0	0	0	0	0	0	0	0	0.0448430493273543	0	0.10752688172043	0	0	0	0	0	0	0	0	0.0225733634311512	0	0	0	0	0	0	0	0	0	0	0	0	0	0	0	0	0	0	0	0	0	0
1849	cntn5	0	0	0	0	0	0	0	0	0	0	0	0	0	0	0	0.10752688172043	0	0	0	0	0	0	0	0	0	0	0	0	0	0	0	0	0	0	0	0	0	0	0	0	0	0	0	0	0	0	0
1850	negr1	0	0	0	0.099009900990099	0	0	0	0	0	0	0	0	0	0	0	0	0	0	0	0	0	0	0	0	0	0	0	0	0	0	0	0	0	0	0	0	0	0	0	0	0	0	0	0	0	0	0
1851	gnai1	0	0	0	0.066006600660066	0	0	0	0	0	0	0.056657223796034	0	0	0.0448430493273543	0	0.32258064516129	0	0	0	0.115606936416185	0	0	0	0	0.0451467268623025	0	0	0	0	0	0	0	0	0	0	0	0	0	0	0	0	0	0	0	0	0	0
1852	sec61a1	0	0	0	0.198019801980198	0	0	0	0	0	0	0	0.0583090379008746	0	0.224215246636771	0.234741784037559	0	0	0	0	0.0578034682080925	0.377358490566038	0	0	0.485436893203883	0.316027088036117	0.0790513833992095	0.930232558139535	0	0	0	0	0	0	0	0	0	0	0	0	0	0	0	0	0	0.197044334975369	0	0
1853	asrgl1	0	0	0	0	0	0	0	0	0	0	0	0	0	0.0448430493273543	0	0	0	0	0	0	0	0	0	0	0	0	0	0	0	0	0	0	0	0	0	0	0	0	0	0	0	0	0	0	0	0	0
1854	pdcd4a	0	0	0	0	0	0	0	0	0	0	0	0	0	0	0	0	0	0	0	0	0	0	0	0	0	0	0	0	0.16260162601626	0	0	0	0	0	0	0	0	0	0	0	0	0	0	0	0	0	0
1855	ccdc25	0	0	0	0	0	0	0	0	0	0	0	0	0	0.0448430493273543	0.140845070422535	0	0	0	0	0	0	0	0	0	0	0	0	0	0	0	0	0	0	0	0	0	0	0	0	0	0	0	0	0	0	0	0
1856	myoc	0	0	0	0.033003300330033	0	0	0	0	0	0	0	0	0	0	0	0	0	0	0	0	0	0	0	0	0	0	0	0	0	0	0	0	0	0	0	0	0	0	0	0	0	0	0	0	0	0	0
1857	aes	0	0	0	0	0	0	0	0	0	0	0	0	0	0	0	0	0	0	0	0	0	0	0	0	0.0225733634311512	0	0	0	0	0	0	0	0	0	0	0	0	0	0	0	0	0	0	0	0	0	0
1858	zfp36l2	0	0	0	0	0	0	0	0	0	0	0	0	0	0.0896860986547085	0	0.10752688172043	0	0	0.158730158730159	0	0	0.194174757281553	0	0	0.0677200902934537	0	0	0	0	0	0	0	0	0	0	0	0	0	0	0	0	0	0	0	0	0	0
1859	calm1a	0	0	0	0.033003300330033	0	0	0	0	0	0	0	0.087463556851312	0	0.493273542600897	0.140845070422535	0.10752688172043	0	0	0	0.0578034682080925	0	0	0	0	0.0677200902934537	0.0395256916996047	0	0	0	0	0	0.123456790123457	0	0	0	0	0	0	0	0	0	0	0	0	0	0	0
1860	ahr2	0	0	0	0	0	0	0	0	0	0	0	0	0	0	0.0469483568075117	0	0	0	0	0	0	0	0	0	0	0	0	0	0	0	0	0	0	0	0	0	0	0	0	0	0	0	0	0	0	0	0
1861	rps23	0	0	0	0.33003300330033	0	0	0	0	0	0	0.113314447592068	0.787172011661808	0	1.21076233183856	1.50234741784038	3.2258064516129	0	1.51515151515152	0.634920634920635	0.92485549132948	0.188679245283019	1.06796116504854	0.158730158730159	2.42718446601942	0.90293453724605	0.513833992094862	1.86046511627907	0.300429184549356	0.16260162601626	0	0	0.0411522633744856	0	0	0	0	0.0578034682080925	0	0.0970873786407767	0	0	0	0	0	0	0	0.0268096514745308
1862	hid1a	0	0	0	0	0	0	0	0	0	0	0	0	0	0	0	0	0	0	0	0	0.188679245283019	0	0	0	0	0	0	0	0	0	0	0	0	0	0	0	0	0	0	0	0	0	0	0	0	0	0
1863	rplp1	0	0	0	0.363036303630363	0	0	0	0	0	0.0492610837438424	0.141643059490085	0.233236151603499	0	1.12107623318386	0.7981220657277	2.36559139784946	0.606060606060606	0.303030303030303	0.634920634920635	0.751445086705202	1.32075471698113	1.06796116504854	0.158730158730159	1.74757281553398	0.812641083521445	0.513833992094862	0.232558139534884	0.343347639484979	0.16260162601626	0.0429184549356223	0	0.0411522633744856	0	0	0	0	0.0578034682080925	0	0	0.147783251231527	0.0699300699300699	0	0	0	0.147783251231527	0	0
1864	CACUL1	0	0	0	0	0	0	0	0	0	0	0	0	0	0.0896860986547085	0.0469483568075117	0	0	0	0	0	0	0	0	0	0	0	0	0	0	0	0	0.0411522633744856	0	0	0	0	0	0	0	0	0	0	0	0	0	0	0
1865	b4galt7	0	0	0	0	0	0	0	0	0	0	0	0	0	0	0	0	0	0	0.317460317460317	0	0	0.0970873786407767	0	0	0	0	0	0	0	0	0	0	0	0.265486725663717	0	0	0	0	0	0	0	0	0	0	0	0	0
1866	derl1	0	0	0	0	0	0	0	0	0	0	0	0.0291545189504373	0	0	0	0	0	0	0	0	0	0	0	0	0	0	0	0	0	0	0	0	0	0	0	0	0	0	0	0	0	0	0	0	0	0	0
1867	ddx23	0	0	0	0	0	0	0	0	0	0	0.028328611898017	0	0	0	0	0.21505376344086	0	0	0	0	0	0	0	0	0	0	0	0.0429184549356223	0	0	0	0	0	0	0	0	0	0	0	0	0	0	0	0	0	0	0
1868	tnc	0	0	0	0	0	0	0	0	0	0	0	0	0	0	0	0	0	0	0	0	0.188679245283019	0	0	0	0.0677200902934537	0	0	0	0	0	0	0	0	0	0	0	0	0	0	0	0	0	0	0	0	0	0
1869	st13	0	0	0	0	0	0	0	0	0	0	0	0	0	0	0	0	0	0	0	0.0578034682080925	0	0.0970873786407767	0	0	0	0.197628458498024	0	0	0	0	0	0	0	0	0	0	0	0	0	0	0	0	0	0	0	0	0
1870	ginm1	0	0	0	0	0	0	0	0	0	0	0.028328611898017	0.116618075801749	0	0	0	0	0	0	0	0	0	0	0	0	0	0.395256916996047	0	0	0	0	0	0	0	0	0	0	0	0	0	0	0	0	0	0	0	0	0
1871	mical3a	0	0	0	0	0	0	0	0	0	0	0	0	0	0.0896860986547085	0	0.10752688172043	0	0	0	0	0	0	0	0	0	0	0	0	0	0	0	0	0	0	0	0	0	0	0	0	0	0	0	0	0	0	0
1872	sh3bp2	0	0	0	0	0	0	0	0	0	0	0	0	0	0	0	0	0	0	0	0	0	0	0	0.0970873786407767	0	0	0	0	0	0	0	0	0	0	0	0	0	0	0	0	0	0	0	0	0	0	0
1873	ndufa2	0	0	0	0	0	0	0	0	0	0	0.084985835694051	0	0	0.0896860986547085	0	0	0	0.303030303030303	0	0	0	0	0	0	0.0225733634311512	0	0	0	0	0	0	0	0	0	0	0	0	0	0	0	0	0	0	0	0	0	0
1874	ercc2	0	0	0	0	0	0	0	0	0	0	0	0	0	0	0.0469483568075117	0	0	0	0	0	0	0	0	0	0	0	0	0	0	0	0	0	0	0	0	0	0	0	0	0	0	0	0	0	0	0	0
1875	plecb	0	0	0	0	0	0	0	0	0	0	0	0.0291545189504373	0	0.0448430493273543	0.0938967136150235	0	0	0	0	0	0	0	0	0	0.0451467268623025	0	0	0.0858369098712446	0	0	0	0	0	0	0	0	0	0	0.194174757281553	0	0	0	0	0	0	0	0
1876	erlin1	0	0	0	0.066006600660066	0	0	0	0	0	0	0	0	0	0.0448430493273543	0	0.537634408602151	0	0	0	0	0	0.194174757281553	0	0	0	0	0	0	0	0	0	0	0	0	0	0	0	0	0	0	0	0	0	0	0	0	0
1877	obscnb	0	0	0	0	0	0	0	0	0	0	0	0	0	0.0896860986547085	0	0.21505376344086	0	0	0	0	0	0	0	0	0	0	0	0	0	0	0	0	0	0	0	0	0	0	0	0	0	0	0	0	0	0	0
1878	rbm4.3	0	0	0	0	0	0	0	0	0	0	0	0	0	0	0.328638497652582	0.43010752688172	0	0	0.634920634920635	0	0	0	0	0.0970873786407767	0.0225733634311512	0	0	0	0	0	0	0	0	0	0	0	0	0	0	0	0	0	0	0	0	0	0
1879	ddx59	0	0	0	0	0	0	0	0	0	0	0	0	0	0	0	0.21505376344086	0	0	0	0	0	0	0	0	0	0	0	0	0	0	0	0	0	0	0	0	0	0	0	0	0	0	0	0	0	0	0
1880	usp6nl	0	0	0	0	0	0	0	0	0	0	0	0	0	0.0896860986547085	0	0	0	0	0.158730158730159	0	0	0	0	0	0	0	0	0	0	0	0	0	0	0	0	0	0	0	0	0	0	0	0	0	0	0	0
1881	gtf2ird1	0	0	0	0.033003300330033	0	0	0	0	0	0	0	0	0	0	0	0	0	0	0	0	0	0	0	0	0	0	0	0	0	0	0	0	0	0	0	0	0	0	0	0	0	0	0	0	0	0	0
1882	uck2b	0	0	0	0	0	0	0	0	0	0	0	0	0	0.0448430493273543	0	0.10752688172043	0	0	0	0	0	0	0	0.0970873786407767	0	0	0	0	0	0	0	0	0	0	0	0	0	0	0	0	0	0	0	0	0	0	0
1883	uck1	0	0	0	0	0	0	0	0	0	0	0	0.0291545189504373	0	0.0448430493273543	0	0	0	0	0	0	0	0	0	0	0	0	0	0	0	0	0	0	0	0	0	0	0	0	0	0	0	0	0	0	0	0	0
1884	ppan	0	0	0	0	0	0	0	0	0	0	0	0	0	0	0	0.10752688172043	0	0	0	0	0	0	0	0	0	0	0	0	0	0	0	0	0	0	0	0	0	0	0	0	0	0	0	0	0	0	0
1885	prkcbb	0	0	0	0	0	0	0	0	0	0	0	0.0291545189504373	0	0.179372197309417	0	0	0	0	0	0	0	0	0	0	0	0	0	0	0	0	0	0	0	0	0	0	0	0	0	0	0	0	0	0	0	0	0
1886	brd2a	0	0	0	0	0	0	0	0	0	0	0	0	0	0	0	0.10752688172043	0	0	0	0	0	0	0	0	0	0	0	0	0	0	0	0	0	0	0	0	0	0	0	0	0	0	0	0	0	0	0
1887	higd1a	0	0	0	0	0	0	0	0	0	0	0	0	0	0	0	0	0	0	0	0	0	0	0	0	0.0677200902934537	0	0	0	0	0	0	0	0	0	0	0	0	0	0	0	0	0	0	0	0	0	0
1888	dspa	0	0	0	0	0	0	0	0	0	0	0	0	0	0	0	0	0	0	0	0	0	0.388349514563107	0	0.29126213592233	0	0.197628458498024	0	0.0429184549356223	0	0	0	0	0	0	0	0	0	0	0	0	0	0	0	0	0	0	0
1889	atp6v1g1	0	0	0	0	0	0	0	0	0	0	0	0.0291545189504373	0	0.269058295964126	0.187793427230047	0	0	0.303030303030303	0	0	0	0.29126213592233	0	0	0.18058690744921	0	0	0	0	0	0	0.0411522633744856	0	0	0	0	0	0	0	0	0	0	0	0.173410404624277	0	0	0
1890	ufc1	0	0	0	0	0	0	0	0	0	0	0	0	0	0	0	0	0	0	0	0	0	0	0	0	0.0225733634311512	0	0	0	0	0	0	0	0	0	0	0	0	0	0	0	0	0	0	0	0	0	0
1891	kng1	0	0	0	0	0	0	0	0	0	0	0	0	0	0	0	0	0	0	0	0	0	0	0	0	0.0225733634311512	0	0	0	0	0	0	0	0	0	0	0	0	0	0	0	0	0	0	0	0	0	0
1892	mtmr1b	0	0	0	0	0	0	0	0	0	0	0	0	0	0	0	0	0	0	0	0	0.188679245283019	0	0	0	0	0	0	0	0	0	0	0	0	0	0	0	0	0	0	0	0	0	0	0	0	0	0
1893	ntmt1	0	0	0	0.033003300330033	0	0	0	0	0	0	0	0	0	0	0	0	0	0	0	0	0	0	0	0	0.0451467268623025	0	0	0	0	0	0	0	0	0	0	0	0	0	0	0	0	0	0	0	0	0	0
1894	rrp12	0	0	0	0	0	0	0	0	0	0	0	0	0	0.0448430493273543	0	0	0	0	0	0	0	0	0	0	0	0	0	0	0	0	0	0	0	0	0	0	0	0	0	0	0	0	0	0	0	0	0
1895	ing5a	0	0	0	0	0	0	0	0	0	0	0	0	0	0	0	0	0	0	0	0	0	0	0	0	0	0	0	0	0	0	0	0	0.909090909090909	0	0	0	0	0	0	0	0	0	0	0	0	0	0
1896	srsf10a	0	0	0	0	0	0	0	0	0	0	0	0.116618075801749	0	0	0	0	0	0	0.317460317460317	0	0	0	0	0.0970873786407767	0	0	0	0	0	0	0	0	0	0	0	0	0	0	0	0	0	0	0	0	0	0	0
1897	faf1	0	0	0	0	0	0	0	0	0	0	0	0	0	0	0.0938967136150235	0	0	0	0	0	0	0	0	0.194174757281553	0.090293453724605	0	0	0	0	0	0	0	0	0	0	0	0	0	0	0	0	0	0	0	0	0	0
1898	slc26a5	0	0	0	0	0	0	0	0	0	0	0	0	0	0.134529147982063	0	0	0	0	0	0	0	0	0	0	0	0	0	0	0	0	0	0	0	0	0	0	0	0	0	0	0	0	0	0	0	0	0
1899	ppp1r8b	0	0	0	0	0	0	0	0	0	0	0	0	0	0	0	0.32258064516129	0	0	0	0	0	0	0	0	0	0	0	0	0	0	0	0	0	0	0	0	0	0	0	0	0	0	0	0	0	0	0
1900	cox6a1	0	0	0	0	0	0	0	0	0	0	0	0	0	0.179372197309417	0	0.10752688172043	0	0	0.158730158730159	0	0	0.29126213592233	0	0.0970873786407767	0.0225733634311512	0	0	0.0429184549356223	0.0813008130081301	0	0	0	0	0	0	0	0	0	0	0	0	0	0	0	0	0	0
1901	eno1a	0	0	0	0.099009900990099	0	0	0	0	0	0.197044334975369	0	0.0291545189504373	0	0.269058295964126	0.187793427230047	0.21505376344086	0	0.303030303030303	0.317460317460317	0.0578034682080925	0	0	0	0.194174757281553	0.135440180586907	0.0790513833992095	0	0	0	0	0	0	0	0	0	0	0	0	0	0	0	0	0	0	0	0	0
1902	nudt15	0	0	0	0	0	0	0	0	0	0.0492610837438424	0	0	0	0	0	0	0	0	0	0	0	0	0	0	0	0	0	0	0	0	0	0	0	0	0	0	0	0	0	0	0	0	0	0	0	0	0
1903	cox4i2	0	0	0	0	0	0	0	0	0	0	0	0	0	0	0	0.10752688172043	0	0	0	0	0	0	0	0	0	0	0	0	0	0	0	0	0	0	0	0	0	0	0	0	0	0	0	0	0	0	0
1904	cyp2ad3	0	0	0	0	0	0	0	0	0	0	0	0	0	0	0	0	0	0	0	0	0	0	0	0.0970873786407767	0.0225733634311512	0.0395256916996047	0	0	0.0813008130081301	0	0	0	0	0	0	0	0	0	0	0	0	0	0	0	0	0	0
1905	snx4	0	0	0	0	0	0	0	0	0	0	0	0.0583090379008746	0	0	0	0.21505376344086	0	0.303030303030303	0	0	0	0	0	0	0	0	0	0	0	0	0	0	0	0	0	0	0	0	0	0	0	0	0	0	0	0	0
1906	grapb	0	0	0	0	0	0	0	0	0	0	0	0.116618075801749	0	0	0	0	0	0	0	0	0	0	0	0	0	0	0	0	0	0	0	0	0	0	0	0	0	0	0	0	0	0	0	0	0	0	0
1907	fkbp1aa	0	0	0	0.594059405940594	0	0	0	0	0	0	0.028328611898017	0.524781341107872	0.0469483568075117	1.34529147982063	0.657276995305164	2.58064516129032	0.303030303030303	2.72727272727273	0.634920634920635	0.578034682080925	0	0.194174757281553	1.11111111111111	1.55339805825243	1.67042889390519	0.276679841897233	0	0.171673819742489	0.24390243902439	0.214592274678112	0	0.0411522633744856	0	0	0	0	0.23121387283237	0	0	0	0	0	0	0	0.0492610837438424	0	0
1908	casp8ap2	0	0	0	0	0	0	0	0	0	0	0	0	0	0	0	0	0	0	0	0	0	0	0	0	0.0225733634311512	0	0	0	0	0	0	0	0	0	0	0	0	0	0	0	0	0	0	0	0	0	0
1909	EPHA2..2.of.2.	0	0	0	0	0	0	0	0	0	0	0	0	0	0	0	0	0	0	0	0	0	0	0	0	0.0451467268623025	0	0	0	0	0	0	0	0	0	0	0	0	0	0	0	0	0	0	0	0	0	0
1910	apobb.1	0	0	0	0.132013201320132	0	0	0	0	0	0	0	0	0	0.0896860986547085	0.0938967136150235	0.21505376344086	0	0	0	0	0	0	0	0.0970873786407767	0	0.0395256916996047	0	0	0	0	0	0	0	0	0	0	0.115606936416185	0	0	0	0	0	0.0319488817891374	0	0.0492610837438424	0	0
1911	gid8a	0	0	0	0	0	0	0	0	0	0	0	0	0	0.0448430493273543	0	0	0	0	0	0	0	0	0	0	0	0	0	0.0858369098712446	0	0	0	0	0	0	0	0	0	0	0	0	0	0	0	0	0	0	0
1912	golt1ba	0	0	0	0	0	0	0	0	0	0	0	0	0	0	0	0.10752688172043	0	0	0	0	0	0	0	0	0	0	0	0	0	0	0	0	0	0	0	0	0	0	0	0	0	0	0	0	0	0	0
1913	bnip4	0	0	0	0	0	0	0	0	0	0	0	0	0	0.134529147982063	0	0.10752688172043	0	0	0	0.0578034682080925	0	0	0	0	0.0677200902934537	0	0	0	0	0	0	0	0	0	0	0	0	0	0	0	0	0	0	0	0	0	0
1914	ptk2ba	0	0	0	0	0	0	0	0	0	0	0	0	0	0	0	0.21505376344086	0	0	0	0	0	0	0	0	0	0	0	0	0	0	0	0	0	0	0	0	0	0	0	0	0	0	0	0	0	0	0
1915	zgc.175214	0	0	0	0	0	0	0	0	0	0	0	0	0	0.0896860986547085	0.140845070422535	0	0	0	0	0	0	0	0	0	0.0451467268623025	0.0790513833992095	0	0	0	0	0	0	0	0	0	0	0	0	0	0	0	0	0	0	0	0	0
1916	skilb	0	0	0	0	0	0	0	0	0	0	0	0.087463556851312	0	0	0	0	0	0	0	0	0	0	0	0	0	0	0	0	0	0	0	0	0	0	0	0	0	0	0	0	0	0	0	0	0	0	0
1917	fxr1	0	0	0	0	0	0	0	0	0	0	0	0	0	0.0448430493273543	0.0469483568075117	0.10752688172043	0	0	0	0	0	0	0	0	0	0	0	0	0	0	0	0	0	0	0	0	0	0	0	0	0	0	0	0	0	0	0
1918	tmpob	0	0	0	0	0	0	0	0	0	0	0	0.0291545189504373	0.0469483568075117	0.224215246636771	0.0469483568075117	0	0	0	0.317460317460317	0	0	0	1.11111111111111	0.29126213592233	0	0	0	0	0	0	0	0	0	0	0	0	0	0	0	0	0	0	0	0	0	0.0380228136882129	0.107238605898123
1919	ccdc28a	0	0	0	0	0	0	0	0	0	0	0	0	0	0.0448430493273543	0	0.21505376344086	0	0	0	0	0	0	0	0	0	0	0	0	0	0	0	0	0	0	0	0	0	0	0	0	0	0	0	0	0	0	0
1920	clic4	0	0	0	0	0	0	0	0	0	0	0	0	0	0.0896860986547085	0.0938967136150235	0.21505376344086	0	0	0	0	0	0	0	0.29126213592233	0.0677200902934537	0	0	0	0	0	0	0	0	0	0	0	0	0	0	0	0	0	0	0	0	0	0
1921	setx	0	0	0	0	0	0	0	0	0	0	0	0	0	0.0896860986547085	0	0	0	0	0	0	0	0	0	0	0.090293453724605	0	0	0	0	0	0	0	0	0	0	0	0	0	0	0	0	0	0	0	0	0	0
1922	cdv3	0	0	0	0	0	0	0	0	0	0	0	0.0291545189504373	0	0.224215246636771	0	0.10752688172043	0	0	0.158730158730159	0	0.566037735849056	0	0	0	0	0	0	0	0	0	0	0	0	0	0	0	0	0	0	0	0	0	0	0	0	0	0
1923	foxo3a	0	0	0	0	0	0	0	0	0	0	0	0	0	0.0896860986547085	0	0	0	0	0.158730158730159	0	0	0	0.158730158730159	0	0	0	0	0	0	0	0	0	0	0	0	0	0	0	0	0	0	0	0	0	0	0	0
1924	cyr61	0	0	0	0	0	0	0	0	0	0	0	0	0	0	0	0.10752688172043	0	0	0	0	0.377358490566038	0	0	0	0	0	0	0	0	0	0	0	0	0	0	0	0	0	0	0	0	0	0	0	0	0	0
1925	mapk7	0	0	0	0	0	0	0	0	0	0	0	0	0	0	0	0	0	0	0	0	0	0	0	0	0.0451467268623025	0	0	0	0	0	0	0	0	0	0	0	0	0	0	0	0	0	0	0	0	0	0
1926	gopc	0	0	0	0	0	0	0	0	0	0	0	0	0	0.269058295964126	0	0	0	0	0	0	0	0	0	0	0.0677200902934537	0	0	0	0	0	0	0	0	0	0	0	0	0	0	0	0	0	0	0	0	0	0
1927	snrnp40	0	0	0	0	0	0	0	0	0	0	0	0	0	0	0	0.10752688172043	0	0	0	0	0	0	0	0	0	0	0	0	0	0	0	0	0	0	0	0	0	0	0	0	0	0	0	0	0	0	0
1928	fez1	0	0	0	0.033003300330033	0	0	0	0	0	0.0492610837438424	0	0.0291545189504373	0	0	0	0	0	0	0	0	0	0	0	0	0.0451467268623025	0	0.232558139534884	0	0	0	0	0	0	0	0	0	0	0	0	0	0	0	0	0	0	0	0
1929	kpna4	0	0	0	0	0	0	0	0	0	0	0	0	0	0	0.0469483568075117	0	0	0	0.158730158730159	0	0	0	0	0.194174757281553	0	0	0	0.0858369098712446	0	0	0	0	0	0	0	0	0	0	0	0	0	0	0	0	0	0	0
1930	mhc1lda	0	0	0	0	0	0	0	0	0	0	0	0	0	0	0	0	0	0	0	0.115606936416185	0	0	0	0	0	0	0	0	0	0	0	0	0	0	0	0	0	0	0	0	0	0	0	0	0	0	0
1931	mob2a	0	0	0	0	0	0	0	0	0	0	0	0.0291545189504373	0	0.0448430493273543	0	0	0	0.909090909090909	0	0	0	0.194174757281553	0	0	0.0225733634311512	0	0	0	0	0	0	0	0	0	0	0	0	0	0	0	0	0	0	0	0	0	0
1932	crema	0	0	0	0	0	0	0	0	0	0	0	0.0583090379008746	0	0.0448430493273543	0.140845070422535	0.21505376344086	0	0	0	0	0	0	0	0	0.0451467268623025	0	0	0	0	0	0	0	0	0	0	0	0	0	0	0	0	0	0	0	0	0	0
1933	selt2	0	0	0	0	0	0	0	0	0	0	0	0	0	0	0	0	0	0	0	0	0.188679245283019	0.0970873786407767	0	0.0970873786407767	0	0	0	0	0	0	0	0	0	0	0	0	0	0	0	0	0	0	0	0	0	0	0
1934	psmd4b	0	0	0	0	0	0	0	0	0	0	0	0	0	0.269058295964126	0	0	0	0	0	0	0	0	0	0	0	0	0	0	0	0	0	0	0	0	0	0	0	0	0	0	0	0	0	0	0	0	0
1935	fabp3	0	0	0	0.099009900990099	0	0	0	0	0	0	0	0	0	0.31390134529148	0.469483568075117	0.43010752688172	0	0.303030303030303	0	0	0	0.58252427184466	0	0	0.18058690744921	0.118577075098814	0	0.171673819742489	0	0	0	0	0	0	0	0	0.0578034682080925	0	0	0	0	0	0	0	0	0	0
1936	rps27.1	0	0	0	0.495049504950495	0	0	0	0	0	0	0.141643059490085	0.087463556851312	0.187793427230047	0.717488789237668	0.845070422535211	1.50537634408602	0.606060606060606	2.12121212121212	0.634920634920635	0.46242774566474	0.754716981132075	0.388349514563107	0.317460317460317	1.55339805825243	1.06094808126411	0.355731225296443	0	0.300429184549356	0	0	0	0	0	0	0	0	0.115606936416185	0	0	0	0	0	0	0	0.0492610837438424	0	0.0268096514745308
1937	nhp2l1b	0	0	0	0.066006600660066	0	0	0	0	0	0	0	0	0	0	0	0	0	0	0	0	0	0	0	0	0	0	0	0	0	0	0	0	0	0	0	0	0	0	0	0	0	0	0	0	0	0	0
1938	ywhaqb	0	0	0	0.066006600660066	0	0	0	0	0	0.0492610837438424	0	0.116618075801749	0	0.896860986547085	0.375586854460094	0.537634408602151	0	0	1.11111111111111	0.115606936416185	0.188679245283019	0	0	0.388349514563107	0.248306997742664	0.118577075098814	0	0	0.0813008130081301	0	0	0.0411522633744856	0	0	0	0	0.23121387283237	0	0.194174757281553	0	0	0	0	0	0	0	0
1939	anp32b	0	0	0	0	0	0	0	0	0	0	0	0	0	0.0896860986547085	0	0	0	0	0	0	0	0.29126213592233	0	0	0.135440180586907	0	0	0	0	0	0	0	0	0	0	0	0	0	0	0	0	0	0	0	0	0	0
1940	slc37a2	0	0	0	0.033003300330033	0	0	0	0	0	0	0.028328611898017	0	0	0	0	0	0	0	0	0	0	0	0	0	0.0451467268623025	0.0790513833992095	0	0	0	0	0	0	0	0	0	0	0	0	0	0	0	0	0	0	0	0	0
1941	tjp2b	0	0	0	0	0	0	0	0	0	0	0	0	0	0	0	0.10752688172043	0	0	0	0	0	0	0	0	0.0677200902934537	0	0	0	0	0	0	0	0	0	0	0	0	0	0	0	0	0	0	0	0	0	0
1942	ctnnb2	0	0	0	0	0	0	0	0	0	0	0	0.0583090379008746	0	0.0896860986547085	0	0	0	0	0.317460317460317	0	0	0	0.158730158730159	0	0.0225733634311512	0.0395256916996047	0	0	0	0	0	0	0	0	0	0	0.115606936416185	0	0	0	0	0	0	0	0	0.152091254752852	0
1943	lrp13	0	0	0	0	0	0	0	0	0	0	0	0.0291545189504373	0	0	0	0	0	0	0	0	0	0	0	0	0	0	0	0	0	0	0	0	0	0	0	0	0	0	0	0	0	0	0	0	0	0	0
1944	ankrd49	0	0	0	0	0	0	0	0	0	0	0	0	0	0	0	0.10752688172043	0	0	0	0	0	0	0	0	0.0677200902934537	0	0	0	0	0	0	0	0	0	0	0	0	0	0	0	0	0	0	0	0	0	0
1945	pinx1	0	0	0	0	0	0	0	0	0	0.147783251231527	0	0.0291545189504373	0	0	0	0	0	0	0	0	0	0	0	0	0	0	0	0	0	0	0	0	0	0	0	0	0	0	0	0	0	0	0	0	0	0	0
1946	nnt	0	0	0	0	0	0	0	0	0	0	0	0.087463556851312	0	0.224215246636771	0	0.43010752688172	0	0	0.317460317460317	0	0	0	0	0.194174757281553	0.112866817155756	0	0	0	0	0	0	0	0	0	0	0	0	0	0	0	0	0	0	0.0578034682080925	0	0	0
1947	lpp	0	0	0	0	0	0	0	0	0	0	0	0	0	0	0.0469483568075117	0	0	0	0	0	0	0	0	0	0.18058690744921	0	0	0	0	0	0.075187969924812	0	0	0	0	0	0	0	0	0	0	0	0	0	0	0	0
1948	coq9	0	0	0	0	0	0	0	0	0	0	0	0	0	0	0	0.10752688172043	0	0	0	0	0	0	0	0	0	0	0	0	0	0	0	0	0	0	0	0	0	0	0	0	0	0	0	0	0	0	0
1949	nrbf2b	0	0	0	0	0	0	0	0	0	0	0.028328611898017	0	0	0	0	0	0	0	0	0.0578034682080925	0	0	0	0	0.0451467268623025	0	0	0	0	0	0	0	0	0	0	0	0	0	0	0	0	0	0	0	0	0	0
1950	epha8	0	0	0	0	0	0	0	0	0	0	0	0	0	0.0448430493273543	0	0	0	0	0	0	0	0	0	0	0	0	0	0	0	0	0	0	0	0	0	0	0	0	0	0	0	0	0	0	0	0	0
1951	ggps1	0	0	0	0	0	0	0	0	0	0	0	0	0	0	0	0	0	0	0	0	0	0	0	0	0.0225733634311512	0	0	0	0	0	0	0	0	0	0	0	0	0	0	0	0	0	0	0	0	0	0
1952	ccbl1	0	0	0	0	0	0	0	0	0	0	0	0	0	0	0.0469483568075117	0	0	0	0	0	0	0	0	0	0	0	0	0	0	0	0	0	0	0	0	0	0	0	0	0	0	0	0	0	0	0	0
1953	idh3g	0	0	0	0	0	0	0	0	0	0	0	0	0	0	0	0.10752688172043	0	0	0	0	0	0	0	0	0	0	0	0	0	0	0	0	0	0	0	0	0	0.0613496932515337	0	0	0	0	0	0	0	0	0
1954	he1a	0	0	0	0.033003300330033	0	0	0	0	0	0	0	0	0	0	0	0	0	0	0	0.0578034682080925	0	0	0	0	0	0	0	0	0	0	0	0	0	0	0	0	0	0	0	0	0	0	0	0	0	0	0
1955	timm8a	0	0	0	0	0	0	0	0	0	0	0.028328611898017	0	0	0	0	0	0	0	0	0	0	0	0	0	0	0	0	0	0	0	0	0	0	0	0	0	0	0	0	0	0	0.0366300366300366	0	0	0	0	0
1956	ercc5	0	0	0	0	0	0	0	0	0	0	0	0	0	0	0.0469483568075117	0	0	0	0	0	0	0	0	0	0	0	0	0	0	0	0	0	0	0	0	0	0	0	0	0	0	0	0	0	0	0	0
1957	spon1b	0	0	0	0	0	0	0	0	0	0	0	0	0	0	0.0938967136150235	0	0	0	0	0	0	0	0	0	0	0	0	0	0	0	0	0	0	0	0	0	0	0	0	0	0	0	0	0	0	0	0
1958	kctd6b	0	0	0	0	0	0	0	0	0	0	0	0	0	0.0448430493273543	0	0	0	0	0	0	0	0	0	0.0970873786407767	0	0	0	0	0	0	0	0	0	0	0	0	0	0	0	0	0	0	0	0	0	0	0
1959	aqp1a.1	0	0	0	0.066006600660066	0	0	0	0	0	0	0	0.0291545189504373	0.0469483568075117	0.269058295964126	0.0469483568075117	0	0	0	0	0	0	0	0	0	0	0	0	0	0	0	0	0	0	0	0	0	0	0	0	0	0	0	0	0	0	0	0
1960	cdc42se1	0	0	0	0	0	0	0	0	0	0	0	0.204081632653061	0	0.31390134529148	0.0938967136150235	0.752688172043011	0	0.909090909090909	2.22222222222222	0.578034682080925	0	0.0970873786407767	0	0	0.158013544018059	0	0	0	0	0	0	0	0	0	0	0	0	0	0	0	0	0	0	0	0	0	0
1961	gnsa	0	0	0	0.132013201320132	0	0	0	0	0	0	0	0	0	0	0	0	0	0	0	0	0	0	0	0	0	0	0	0	0	0	0	0	0	0	0	0	0	0	0	0	0	0	0	0	0	0	0
1962	dyrk1ab	0	0	0	0	0	0	0	0	0	0	0	0.0291545189504373	0	0	0	0	0	0	0	0	0	0	0	0	0.0225733634311512	0.0395256916996047	0	0	0	0	0	0	0	0	0	0	0	0	0	0	0	0	0	0	0	0	0
1963	uvrag	0	0	0	0	0	0	0	0	0	0	0	0	0	0.0448430493273543	0	0	0	0	0	0	0	0	0	0	0	0	0	0	0	0	0	0	0	0	0	0	0	0	0	0	0	0	0	0	0	0	0
1964	pfkfb2a	0	0	0	0	0	0	0	0	0	0	0	0	0	0	0	0	0	0.606060606060606	0	0	0	0	0	0	0	0	0	0	0	0	0	0	0	0	0	0	0	0	0	0	0	0	0	0	0	0	0
1965	lsm4	0	0	0	0	0	0	0	0	0	0	0	0.0583090379008746	0	0.358744394618834	0.0938967136150235	0.32258064516129	0	0.303030303030303	0.158730158730159	0.0578034682080925	0	0	0	0.388349514563107	0.0225733634311512	0	0	0	0	0.0858369098712446	0	0	0	0	0	0	0	0	0	0	0	0	0	0	0	0	0
1966	stk24b	0	0	0	0	0	0	0	0	0	0	0	0	0	0	0.0469483568075117	0	0	0	0	0	0.188679245283019	0	0	0	0.0225733634311512	0	0	0	0	0	0	0	0	0	0	0	0	0	0	0	0	0	0	0	0	0	0
1967	llgl2	0	0	0	0	0	0	0	0	0	0	0	0	0	0	0	0	0	0	0	0	0	0	0	0	0.0225733634311512	0	0	0	0	0	0	0	0	0	0	0	0	0	0	0	0	0	0	0	0	0	0
1968	dnajc24	0	0	0	0	0	0	0	0	0	0	0	0	0	0	0	0	0	0	0	0	0	0	0	0	0	0	0	0	0.16260162601626	0	0	0	0	0	0	0	0	0	0	0	0	0	0	0	0	0	0
1969	znhit3	0	0	0	0	0	0	0	0	0	0	0	0	0	0	0	0	0	0	0	0	0	0	0	0	0	0	0	0.0429184549356223	0	0	0	0	0	0	0	0	0	0	0	0	0	0	0	0	0	0	0
1970	rnf181	0	0	0	0	0	0	0	0	0	0	0	0.0291545189504373	0	0	0	0.21505376344086	0	0	0	0	0	0	0	0	0	0	0	0.0429184549356223	0	0	0	0	0	0	0	0	0	0	0	0	0	0	0	0	0	0	0
1971	tpm4a	0.194174757281553	0.16260162601626	0	0.099009900990099	0	0	0	0	0	0.197044334975369	0.509915014164306	1.77842565597668	0.234741784037559	12.3318385650224	4.22535211267606	13.5483870967742	0.909090909090909	5.45454545454545	6.03174603174603	3.98843930635838	3.39622641509434	4.07766990291262	2.22222222222222	5.04854368932039	1.53498871331828	1.62055335968379	1.16279069767442	0.55793991416309	0.32520325203252	0.128755364806867	0	0.123456790123457	0.606060606060606	0.530973451327434	0.173410404624277	0.0699300699300699	0	0.122699386503067	0.29126213592233	0.197044334975369	0	0.10989010989011	0	0	0	0	0
1972	atp6v1c1a	0	0	0	0	0	0	0	0	0	0	0	0	0	0	0	0.21505376344086	0	0	0	0	0	0	0	0	0.0225733634311512	0	0.465116279069767	0	0	0	0	0	0	0	0	0	0	0	0	0	0	0	0	0	0	0	0
1973	dctn4	0	0	0	0	0	0	0	0	0	0	0	0	0	0	0	0	0	0	0	0	0	0.0970873786407767	0	0	0.0451467268623025	0	0	0	0	0	0	0	0	0	0	0	0	0	0	0	0	0	0	0	0	0	0
1974	pef1	0	0	0	0	0	0	0	0	0	0	0	0	0	0	0	0.43010752688172	0	0	0	0	0	0	0	0	0.090293453724605	0.0395256916996047	0	0	0	0	0	0	0	0	0	0	0	0	0	0	0	0	0	0	0	0	0
1975	mamdc1	0	0	0	0	0	0	0	0	0	0	0	0	0	0	0	0	0	0	0	0	0	0	0	0.0970873786407767	0	0	0	0	0	0	0	0	0	0	0	0	0	0	0	0	0	0	0	0	0	0	0
1976	sdf2	0	0	0	0	0	0	0	0	0	0	0	0	0	0	0	0.21505376344086	0	0	0.952380952380952	0.0578034682080925	0	0	0	0	0	0	0	0	0	0	0	0	0	0	0	0	0	0	0	0	0	0	0	0	0	0	0
1977	tmem38a	0	0	0	0.066006600660066	0	0	0	0	0	0	0	0	0	0.0448430493273543	0.140845070422535	0.645161290322581	0	0	0.634920634920635	0.0578034682080925	0.188679245283019	0.0970873786407767	0	0	0.0677200902934537	0	0	0	0	0	0	0	0	0	0	0	0	0	0	0	0	0	0	0	0	0	0
1978	lmbr1	0	0	0	0	0	0	0	0	0	0	0	0	0	0.0896860986547085	0	0	0	0	0	0	0	0	0	0	0	0	0	0	0	0	0	0	0	0	0	0	0	0	0	0	0	0	0	0	0	0	0
1979	naa40	0	0	0	0	0	0	0	0	0	0	0	0	0	0.134529147982063	0	0	0	0	0	0	0	0	0	0	0.0225733634311512	0	0	0.128755364806867	0	0	0	0	0	0	0	0	0	0	0	0	0	0	0	0	0	0	0
1980	gmppaa	0	0	0	0	0	0	0	0	0	0	0	0	0	0.0448430493273543	0	0	0	0	0	0	0	0	0	0	0	0	0	0	0	0	0	0	0	0	0	0	0	0	0	0	0	0	0	0	0	0	0
1981	sde2	0	0	0	0	0	0	0	0	0	0	0	0	0	0.0448430493273543	0	0	0	0	0	0	0	0	0	0	0	0	0	0	0	0	0	0	0	0	0	0	0	0	0	0	0	0	0	0	0	0	0
1982	narf	0	0	0	0	0	0	0	0	0	0	0	0	0	0	0	0	0	0	0	0.0578034682080925	0	0	0	0	0.0225733634311512	0	0	0	0	0	0	0	0	0	0	0	0	0	0	0	0	0	0	0	0	0	0
1983	wasf2	0	0	0	0	0	0	0	0	0	0	0	0	0	0	0.328638497652582	0.21505376344086	0	0	0	0	1.13207547169811	0	0	0	0.090293453724605	0	0	0	0	0	0	0	0	0	0	0	0	0	0	0	0	0	0	0	0	0	0
1984	CDK5RAP2	0	0	0	0	0	0	0	0	0	0	0	0	0	0	0	0.21505376344086	0	0	0	0	0	0	0	0	0	0	0	0	0	0	0	0	0	0	0	0	0	0	0	0	0	0	0	0	0	0	0
1985	pcbp4	0	0	0	0	0	0	0	0	0	0	0	0.0583090379008746	0	0.538116591928251	0	0.537634408602151	0	0	0	0.0578034682080925	0	0	0	0.29126213592233	0.135440180586907	0	0	0	0	0	0	0	0	0	0	0	0	0	0	0	0	0	0	0	0	0	0
1986	adh8b	0	0	0	0	0	0	0	0	0	0	0	0	0	0.134529147982063	0	0	0	0	0	0	0	0	0	0	0	0	0	0	0	0	0	0	0	0	0	0	0	0	0	0	0	0	0	0	0.0985221674876847	0	0
1987	c1qtnf4	0	0	0	0.066006600660066	0	0	0	0	0	0	0	0	0	0	0	0	0	0	0	0	0	0	0	0	0	0	0	0	0	0	0	0	0	0	0	0	0	0	0	0	0	0	0	0	0	0	0
1988	zbed4	0	0	0	0	0	0	0	0	0	0	0	0	0	0	0	0.21505376344086	0	0	0	0	0	0	0	0	0	0	0	0	0	0	0	0	0	0	0	0	0	0	0	0	0	0	0	0	0	0	0
1989	trap1	0	0	0	0	0	0	0	0	0	0	0	0	0	0	0	0.21505376344086	0	0	0	0	0	0	0	0	0	0	0	0	0	0	0	0	0	0	0	0	0	0	0	0	0	0	0	0	0	0	0
1990	arhgap1	0	0	0	0	0	0	0	0	0	0	0	0	0	0	0	0	0	0.303030303030303	0	0	0	0	0	0	0.0225733634311512	0	0	0.0429184549356223	0	0	0	0	0	0	0	0	0	0	0	0	0	0	0	0	0	0	0
1991	get4	0	0	0	0	0	0	0	0	0	0	0	0	0	0	0	0	0	0	0	0	0	0	0	0	0.0225733634311512	0	0	0	0	0	0	0	0	0	0	0	0	0	0	0	0	0	0	0	0	0	0
1992	twistnb	0	0	0	0	0	0	0	0	0	0	0	0	0	0	0	0	0	0	0	0	0	0	0	0	0.0225733634311512	0	0	0	0	0	0	0	0	0	0	0	0	0	0	0	0	0	0	0	0	0	0
1993	pvalb4	0	0	0	0.066006600660066	0	0	0	0	0	0	0	0	0	0	0	0	0	0	0	0	0	0	0	0	0	0	0	0	0	0	0	0	0	0	0	0.20979020979021	0	0	0.194174757281553	0	0	0	0	0	0	0	0
1994	gnpda2	0	0	0	0.066006600660066	0	0	0	0	0	0	0	0	0	0	0.328638497652582	0	0	0	0	0	0	0	0	0	0	0	0	0	0	0	0	0	0	0	0	0	0	0	0	0	0	0	0	0	0	0	0
1995	nsl1	0	0	0	0	0	0	0	0	0	0	0	0	0	0	0.187793427230047	0	0	0	0	0	0	0	0	0	0	0	0	0	0	0	0	0	0	0	0	0	0	0	0	0	0	0	0	0	0	0	0
1996	mpc2	0	0	0	0.099009900990099	0	0	0	0	0	0	0	0	0	0.0896860986547085	0	0.43010752688172	0	0	0	0.115606936416185	0.188679245283019	0	0	0	0.0225733634311512	0.0790513833992095	0	0	0	0	0	0	0	0	0	0	0	0	0	0	0	0	0	0	0	0	0
1997	pigk	0	0	0	0	0	0	0	0	0	0	0	0	0	0.134529147982063	0	0	0	0	0	0	0	0	0	0	0	0	0	0	0	0	0	0	0	0	0	0	0	0	0	0	0	0	0	0	0	0	0
1998	top2a	0	0	0	0.033003300330033	0	0	0	0	0	0.0492610837438424	0	0	0	0.0448430493273543	0	0.32258064516129	0	0	0	0	0.188679245283019	0	0	0	0.0451467268623025	0	0	0	0	0.128755364806867	0	0	0	0	0	0	0	0	0	0	0	0	0	0	0	0	0
1999	col9a2	0	0	0	0	0	0	0	0	0	0	0	0	0	0	0	0	0	0	0	0	0	0	0	0	0	0	0	0	0	0	0	0	0	0	0	0	0	0	0	0	0	0	0	0.173410404624277	0	0	0
[truncated: 4,788 more rows]
