# Supplementary material for: Asymmetric Hapln1a drives regionalized cardiac ECM expansion and promotes heart morphogenesis in zebrafish development
Source: Cardiovasc Res. 2021 Feb 22;118(1):226–40. doi: 10.1093/cvr/cvab004 (PMC8752364; doi:10.1093/cvr/cvab004)
Supplement: cvab004_Supplementary_Data [file cvab004_supplementary_data.zip › Table S5.csv]

1	2	3	4	5	6	7	8	9	10	11	12	13	14	15	16	17	18	19	20	21	22	23	24	25	26	27	28	29	30	31	32	33	34	35	36	37	38	39	40	41	42	43	44	45	46	47	48
1	ccdc80	0	0	0	0	0	0	0	0	0	0	0	0	0	0	0	0	0	0	0	0	0	0	0	0	0	0	0	0.00194552529182879	0	0	0	0	0	0	0	0	0	0.000359250705671029	0	0.00094676279950477	0.000348081683168317	0	0	0	0.00160934048595772	0	0
2	nrf1	0	0	0	0	0	0	0	0	0	0	0	0	0	0	0	0	0	0	0	0	0	0	0	0	0	0	0	0	0	0.00200583515681984	0	0	0	0	0	0	0	0.000615858352578907	0	0	0.000386757425742574	0.000557212625782556	0	0.00204568700988749	0.0016724518775639	0	0.00086113125453227
3	ube2h	0	0	0	0	0	0	0	0	0	0	0	0	0	0	0	0	0	0	0	0	0	0	0	0	0	0	0	0	0	0.00012156576707999	0	0	0.00127187404061225	0	0.03314696485623	0.000494896381070213	0.000473872399086719	0	0	0	0.000541460396039604	0.000360549346094595	0	0	0	0	0
4	dap	0	0	0	0	0	0	0	0	0	0	0	0	0	0	0	0	0	0	0	0	0	0	0	0	0	0	0	0	0	0	0	0	0	0	0.0171725239616613	0.000278379214351995	0	0.00220682576340775	0	0.000509795353579492	0.000464108910891089	0.00199941001016094	0	0.00113649278327083	0.000378668349637109	0	0.00312726613488035
5	myh10	0	0	0	0	0	0	0	0	0	0	0	0	0	0	0	0	0	0	0	0	0	0	0	0	0	0	0	0	0	0	0	0	0	0	0	0	0.000430793090078835	0.000513215293815756	0	0	0	0	0	0.000738720309126037	0.00160934048595772	0	0
6	ptpn4b	0	0	0	0	0	0	0	0	0	0	0	0	0	0	0	0	0	0	0	0	0	0	0	0	0	0	0	0	0	0	0	0	0	0	0	0.000463965357253325	0	0	0	0	0	0	0	0	0	0	0
7	krt97	0	0	0	0	0	0	0	0	0	0	0	0	0	0	0	0	0	0	0	0	0	0	0	0	0	0	0	0	0	0	0	0	0	0	0	0	0	0	0	0	0	0	0	0	0.000220889870621647	0	0
8	usp49	0	0	0	0	0	0	0	0	0	0	0	0	0	0	0	0	0	0	0	0	0	0	0	0	0	0	0	0	0	0.00182348650619985	0	0	0	0	0	0	0	0	0	0	0	0	0.000299065420560748	0	0	0	0
9	slc40a1	0	0	0	0	0	0	0	0	0	0	0	0	0	0.00135156622674511	0	0	0	0	0	0	0	0	0	0	0	0	0	0	0	0	0	0	0	0	0	0.000804206619239097	0	0.000564536823197331	0	0	0	0	0	0.00045459711330833	0	0	0
10	dcaf8	0	0	0	0	0	0	0	0	0	0	0	0	0	0	0	0	0	0	0	0	0	0	0	0	0	0	0	0	0	0	0	0	0	0	0	0	0	0	0	0	0.000889542079207921	0	0	0	0	0	0
11	prkag3b	0	0	0	0	0	0	0	0	0	0	0	0	0	0	0	0	0	0	0	0	0	0	0	0	0	0	0	0	0	0	0	0	0	0	0	9.2793071450665e-05	0	0	0	0	0	0	0	0	0	0	0
12	matr3l1.1	0	0	0	0	0	0	0	0	0	0	0	0	0	0	0	0	0	0	0	0	0	0	0	0	0	0	0	0	0	0	0	0	0	0	0	0	0	0	0	0	0	0.00117997967812777	0.00201869158878505	0	0.00186178605238245	0	0.00086113125453227
13	slc39a13	0	0	0	0	0	0	0	0	0	0	0	0	0	0	0	0	0	0	0	0	0	0	0	0	0	0	0	0	0	0	0	0	0	0	0	0	0.00129237927023651	0	0	0.00138373024543005	0.000232054455445545	0	0	0	0	0	0
14	upf3b	0	0	0	0	0	0	0	0	0	0	0	0	0	0	0	0	0	0	0	0	0	0	0	0	0	0	0	0	0	0	0	0	0	0	0	0	0	0	0	0	0.000850866336633663	0	0.000261682242990654	0	0	0	0.00126903553299492
15	stx1b	0	0	0	0	0	0	0	0	0	0	0	0	0	0	0	0	0	0	0	0	0	0	0	0	0	0	0	0	0	0	0	0	0	0	0	0	0	0	0	0	0	0	0	0	0	0	0
16	ofd1	0	0	0	0	0	0	0	0	0	0	0	0	0	0	0	0	0	0	0	0	0	0	0	0	0	0	0	0	0	0	0	0	0	0	0	0	0	0	0	0	0	0	0	0	0.00104133796150205	0	0.000543872371283539
17	asnsd1	0	0	0	0	0	0	0	0	0	0	0	0	0	0	0	0	0	0	0	0	0	0	0	0	0	0	0	0	0	0	0	0	0	0	0	0	0	0.000513215293815756	0	0	0	0	0	0	0	0	0
18	gtf2e1	0	0	0	0	0	0	0	0	0	0	0	0	0	0	0	0	0	0	0	0	0	0	0	0	0	0	0	0	0	0	0	0	0	0	0	0	0	0.000667179881960482	0	0	0	0	0	0	0	0	9.06453952139231e-05
19	slc1a4	0	0	0	0	0	0	0	0	0	0	0	0	0	0	0	0	0	0	0	0	0	0	0	0	0	0	0	0	0	0	0	0	0	0	0	0	0	0	0	0	0	0	0	0	0	0	0.000634517766497462
20	ttnb	0	0	0	0	0	0	0	0	0	0	0	0	0	0	0	0	0	0	0	0	0	0	0	0	0	0	0	0.00382619974059663	0	0.00528811086797958	0.00183459308725325	0	0.00061400815753695	0.000118948495301534	0.0159744408945687	0.0050417568821528	0.00525567569896179	0.00128303823453939	0	0.000873934891850557	0	0.000491658199219902	0	0	0.000915115178289681	0	0
21	znf281a	0	0	0	0	0	0	0	0	0	0	0	0	0	0	0	0	0	0	0	0	0	0	0	0	0	0	0	0	0	0	0	0	0	0	0	0	0	0	0	0	0	0	0	0	0.000978226569895866	0	0
22	ell	0	0	0	0	0	0	0	0	5.81091289441571e-05	0	0	0	0	0	0	0	0	0	0	0	0	0	0	0	0	0	0	0	0	0	0	0	0	0	0	0.000154655119084442	0	0	0	0	0	0	0	0	0.00012622278321237	0	0
23	grasp	0	0	0	0	0	0	0	0	0	0	0	0	0	0	0	0	0	0	0	0	0	0	0	0	0	0	0	0	0	0.00109409190371991	0	0	0	0	0	0	0	0	0	0	0	0	0	0	0	0	0
24	ptpn4a	0	0	0	0	0	0	0	0	0	0	0	0	0	0	0	0	0	0	0	0	0	0	0	0	0	0	0	0	0	0	0	0	0	0	0	0.000340241261985772	0	0	0	0	0	0	0	0	0	0	0
25	osgepl1	0	0	0	0	0	0	0	0	0	0	0	0	0	0	0	0	0	0	0	0	0	0	0	0	0	0	0	0	0	0	0	0	0	0	0	0	0.000560031017102486	0	0	0	0	0	0	0	0	0	0
26	sypl2b	0	0	0	0	0	0	0	0	0	0	0	0	0	0	0	0	0	0	0	0	0	0	0	0	0	0	0	0	0	0	0	0	0.00214902855137933	0	0	0.00219610269099907	0	0	0.000875992335067068	0	0	0	0	0	0	0.000374910958647321	0
27	daxx	0	0	0	0	0	0	0	0	0	0	0	0	0	0	0	0	0	0	0	0	0	0	0	0	0	0	0	0	0	0	0	0	0	0	0	0	0	0	0	0	0	0	0.000186915887850467	0	0	0	0
28	lcmt2	0	0	0	0	0	0	0	0	0	0	0	0	0	0	0	0	0	0	0	0	0	0	0	0	0	0	0	0	0	0	0	0	0	0	0	0	0	0.00179625352835515	0	0	0.000773514851485149	0	0.000560747663551402	0	0	0	0
29	znf511	0	0	0	0	0	0	0	0	0	0	0	0	0	0	0	0	0	0	0	0	0	0	0	0	0	0	0	0	0	0	0	0	0	0	0	0	0	0	0	0	0	0.00511324527188698	0	0	0	0	0
30	scfd1	0	0	0	0	0	0	0	0	0	0	0	0	0	0	0	0	0	0	0	0	0	0	0	0	0	0	0	0	0	0	0	0	0	0	0	0.000402103309619548	0	0	0	0	0	0	0	0	0	0	0.000906453952139231
31	rassf6	0	0	0	0	0	0	0	0	0	0	0	0	0	0	0	0	0	0	0	0	0	0	0	0	0	0	0	0	0	0	0	0	0	0	0	0	0	0	0	0	0.000580136138613861	0.000655544265626536	0	0	0.000946670874092774	0	0
32	telo2	0	0	0	0	0	0	0	0	0	0	0	0	0	0	0	0	0	0	0	0	0	0	0	0	0	0	0	0	0	0	0	0	0	0	0	0	0.000301555163055185	0	0	0	0	0	0	0	0	0	0
33	snx9a	0	0	0	0	0	0	0	0	0	0	0	0	0	0	0	0	0	0	0	0	0	0	0	0	0	0	0.00333782656139675	0	0	0	0	0	0	0	0	0	0	0	0	0	0	0	0	0	0	0	0
34	dstyk	0	0	0	0	0	0	0	0	0	0	0	0	0	0	0	0	0	0	0	0	0	0	0	0	0	0	0	0	0	0	0	0	0.000877154510767072	0	0.000798722044728434	0	0	0	0	0	0	0	0	0	0	0	0
35	mapk14a	0	0	0	0	0	0	0	0	0	0	0	0	0	0	0	0	0	0	0	0	0	0	0	0	0	0	0	0	0	0.00200583515681984	0	0	0	0	0.0131789137380192	0	0	0.000307929176289453	0	0	0.000464108910891089	0	0.000149532710280374	0	0.000378668349637109	0	0
36	X	0	0	0	0	0	0	0	0	0.00116218257888314	0	0	0	0	0	0	0	0	0	0	0	0	0	0	0	0	0	0	0	0	0	0	0	0	0	0	0.000340241261985772	0	0.00179625352835515	0.000656994251300301	0	0.000889542079207921	0	0	0	0.000315556958030925	0.000599857533835714	0
37	bysl	0	0	0	0	0	0	0	0	0	0	0	0	0	0	0	0	0	0	0	0	0	0	0	0	0	0	0	0	0	0.000790177486019937	0	0	0	0	0	0	0.00146469650626804	0	0	0	0.00166305693069307	0.000950539185158478	0.000186915887850467	0.000909194226616661	0.000599558220258757	0	0.00525743292240754
38	dicer1	0	0	0	0	0	0	0	0	0	0	0	0	0	0	0	0	0	0	0	0	0	0	0	0	0	0	0	0	0	0.000790177486019937	0	0	0	0	0	0.000216517166718218	0.000301555163055185	0	0	0	0	0	0.000411214953271028	0	0.000347112653834017	0	0.00213016678752719
39	matr3l1.1.1	0	0	0	0	0	0	0	0	0	0	0	0	0	0	0	0	0	0	0	0	0	0	0	0	0	0	0	0	0	0	0	0	0	0	0	0.000433034333436437	0	0	0	0	0	0	0	0	0	0	0.000951776649746193
40	arl14ep	0	0	0	0	0	0	0	0	0	0	0	0	0	0	0	0	0	0	0	0	0	0	0	0	0	0	0	0	0	0	0	0	0	0	0	0.00102072378595732	0.00137853788825227	0.0023094688221709	0.00372296742403504	0	0.00297803217821782	0.00137664295781573	0.000523364485981308	0.00318217979315831	0.00183023035657936	0	0.000906453952139231
41	mycbp2	0	0	0	0	0	0	0	0	0	0	0	0	0	0	0	0	0	0	0	0	0	0	0	0	0	0	0.00134796841902561	0	0.000449056980341283	0	0	0	0	0	0	0	0	0.000102643058763151	0	0.00094676279950477	0.000348081683168317	0	0	0	0.000315556958030925	0	0.00135968092820885
42	map4k2	0	0	0	0	0	0	0	0	0	0	0	0	0	0	0	0	0	0	0	0	0	0	0	0	0	0	0	0	0	0	0	0	0	0	0	0	0	0	0	0	0.000618811881188119	0	0.000411214953271028	0	0	0	0
43	puf60b	0	0	0	0	0	0	0	0	0	0	0	0	0.194888178913738	0	0	0	0	0	0	0	0	0	0	0	0	0	0	0	0	0.000486263068319961	0	0	0	0	0	0	0.00107698272519709	0.000821144470105209	0	0	0	0	0.000149532710280374	0.0019320377315604	0.000631113916061849	0	0.00131435823060189
44	srrm1	0	0	0	0	0	0	0	0	0	0	0	0	0	0	0	0	0	0	0	0	0	0	0	0	0	0	0	0	0	0.00176270362265986	0	0	0	0	0	0.000958861738323538	0	0	0.000875992335067068	0	0	0.000393326559375922	0.000336448598130841	0.00102284350494374	0.000725781003471126	0	0
45	g2e3	0	0	0	0	0	0	0	0	0	0	0	0	0	0	0	0	0	0	0	0	0	0	0	0	0	0	0	0	0	0	0	0	0	0	0	0.000680482523971544	0	0	0.000383246646591842	0	0	0	0	0	0.000347112653834017	0	9.06453952139231e-05
46	mier1b	0	0	0	0	0	0	0	0	0	0	0	0	0	0	0	0	0	0	0	0	0	0	0	0	0	0	0	0	0	0	0	0	0.000438577255383536	0	0	0	0	0	0	0.00116524652246741	0	0	0	0.000625071030798954	0.00100978226569896	0	0
47	adam8a	0	0	0	0	0	0	0	0	0	0	0	0	0	0	0	0	0	0	0	0	0	0	0	0	0	0	0	0	0	0	0	0	0	0	0	0	0	0	0	0	0	0	0.000485981308411215	0	0	0	0
48	tdh2	0	0	0	0	0	0	0	0	0	0	0	0	0	0	0	0	0	0	0	0	0	0	0	0	0	0	0	0	0	0	0	0	0	0	0	0	0	0	0	0.00262180467555167	0	0	0	0	0	0	0
49	sp3a	0	0	0	0.000384270526450621	0	0	0	0	0	0	0	0	0	0	0	0	0	0	0	0	0	0	0	0	0	0	0	0	0	0	0	0	0	0	0	0	8.6158618015767e-05	0.000410572235052605	0	0	0.000270730198019802	0	0	0.000113649278327083	0	0	0
50	tomm34	0	0	0	0	0	0	0	0	0	0	0	0	0	0	0	0	0	0	0	0	0	0	0	0	0	0	0	0	0	0	0	0	0	0	0	0	0.000646189635118253	0	0	0	0	0.000753875905470517	0	0	0	0	0.000453226976069616
51	kifc1	0	0	0	0	0	0	0	0	0	0	0	0	0	0	0	0	0	0	0	0	0	0	0	0	0	0.00177203974431998	0	0	0	0	0	0	0	0	0	0	0.000603110326110369	0	0	0	0	0	0	0.00045459711330833	0.00164089618176081	0.000262437671053125	0.00122371283538796
52	echs1	0	0	0	0	0	0	0	0	0	0	0	0	0	0	0	0	0	0	0	0	0	0	0	0	0	0	0	0.000972762645914397	0	0	0	0	0	0	0.000798722044728434	0	0	0.000256607646907878	0	0	0	0	0.000485981308411215	0	0.000410224045440202	0	0
53	nfyal	0	0	0	0	0	0	0	0	0	0	0	0	0	0	0	0	0	0	0	0	0	0	0	0	0	0	0	0	0	0	0	0	0	0	0	0	0	0	0	0	0	0	0.00100934579439252	0	0	0	0.000997099347353154
54	kirrela	0	0	0	0	0	0	0	0	0	0	0	0	0	0	0	0	0	0	0	0	0	0	0	0	0	0	0	0	0	0	0	0	0	0	0	0.000773275595422209	0	0	0.00180673419107583	0.000436967445925279	0	0	0	0.000340947834981248	0	0	0.000815808556925308
55	gpm6bb	0	0	0	0	0	0	0	0	0	0	0	0	0	0	0	0	0	0	0	0	0	0	0	0	0	0	0.00115540150202195	0	0	0	0	0	0	0	0	0	0	0	0	0	0	0.00081943033203317	0	0	0	0	0
56	strn3	0	0	0	0	0	0	0	0	0	0	0	0	0	0	0	0	0	0	0	0	0	0	0	0	0	0	0	0	0	0.00334305859469973	0.00264181404564468	0.000866619396517766	0	0.00178422742952302	0	0.000402103309619548	0	0.00195021811649987	0	0.00640885587357075	0	0.0198302140352027	0	0.0019320377315604	0.00201956453139792	0	0.00380710659898477
57	gulp1a	0	0	0	0	0	0	0	0	0	0	0	0	0	0	0	0	0	0	0	0	0	0	0	0	0	0	0	0	0	0	0	0	0	0	0	0.00037117228580266	0	0	0	0	0	0	0	0	0	0	0
58	fkbp8	0	0	0	0	0	0	0	0	0	0	0	0	0	0	0	0	0	0	0	0	0	0	0	0	0	0	0	0	0	0	0	0	0.0141221876233499	0	0	0.00355706773894216	0	0	0	0	0	0.00124553410469042	0	0	0	0	0
59	noc2l	0	0	0	0	0	0	0	0	0	0	0	0	0	0	0	0	0	0	0	0	0	0	0	0	0	0	0	0	0	0	0	0	0	0	0	0	0	0.00118039517577624	0.00136873802354229	0	0	0	0	5.68246391635413e-05	0	0	0
60	slc29a2	0	0	0	0	0	0	0	0	0	0	0	0	0	0	0	0	0	0	0	0	0	0	0	0	0	0	0	0	0	0	0	0	0	0	0	0	0	0	0	0	0	0	0	0.000738720309126037	0	0	0
61	ptpra	0	0	0	0	0	0	0	0	0	0	0	0	0	0	0	0	0	0	0	0	0	0	0	0	0	0	0.000641889723345529	0	0	0	0	0	8.77154510767072e-05	0	0	0	0	0	0	0	0	0.000294994919531941	0	0	0	0	0
62	stim2b	0	0	0	0	0	0	0	0	0	0	0	0	0	0	0	0	0	0	0	0	0	0	0	0	0	0	0	0	0	0	0	0	0	0	0.000399361022364217	0	0	0	0	0	0	0	0	0.00119331742243437	0	7.49821917294642e-05	0
63	nup155	0	0	0	0	0	0	0	0	0	0	0	0	0	0	0	0	0	0	0	0	0	0	0	0	0	0	0	0.000648508430609598	0	0	0	0	0	0	0.00439297124600639	0	0	0.000256607646907878	0	0.000364139538271065	0.00262995049504951	0	0	0	0.00211423161880719	0	0.00222081218274112
64	tspan11	0	0	0	0	0	0	0	0	0	0	0	0	0	0	0	0	0	0	0	0	0	0	0	0	0	0	0	0	0	0	0	0	0	0.000832639467110741	0	0	0	0	0	0.0016750418760469	0.00100556930693069	0	0.000186915887850467	0	0.000536446828652572	0	0.000362581580855693
65	irx2a	0	0	0	0	0	0	0	0	0	0	0	0	0	0	0	0	0	0	0	0	0	0	0	0	0	0	0	0	0	0	0	0	0	0.00404424884025217	0	0	0.00129237927023651	0	0	0	0	0	0	0	0	0	0
66	atp5o	0	0	0	0	0	0	0	0	0.000116218257888314	0	0	0	0	0	0	0	0	0	0	0	0	0	0	0	0	0	0	0.000843060959792477	0.000548847420417124	0.00182348650619985	0	0.000630268652012921	0.000350861804306829	0	0.00599041533546326	0.00377358490566038	0.0031447895575755	0.00123171670515781	0.000164248562825075	0.000873934891850557	0.000773514851485149	0.00163886066406634	0	0.00153426525741562	0.000536446828652572	0	0.00149564902102973
67	kcnh6a	0	0	0	0	0	0	0	0	0	0	0	0	0	0	0	0	0	0	0	0	0	0	0	0	0	0	0	0	0	0.000303914417699976	0	0	0	0	0	0.000154655119084442	0	0	0	0	0	0	0	0	0	0	0
68	tnfrsf21	0	0	0	0	0	0	0	0	0	0	0	0	0	0	0	0	0	0	0	0	0	0	0	0	0	0	0	0	0	0	0	0	0	0	0	0	0	0	0	0	0	0.000917761971877151	0	0	0	0	0
69	zgc.112982	0	0	0	0	0	0	0	0	0	0	0	0	0	0	0	0	0	0	0	0	0	0	0	0	0	0	0	0	0	0.000972526136639922	0	0	0	0	0	0.000525827404887102	0	0.000205286117526302	0	0.000728279076542131	0	0	0	0	0.00192489744398864	0	0.000407904278462654
70	phgdh	0	0	0	0	0	0	0	0	0	0	0	0	0	0	0	0	0	0	0	0	0	0	0	0	0	0	0	0.00136186770428016	0	0.0012764405543399	0	0	0	0	0	0.00074234457160532	0	0	0	0	0	0.00157330623750369	0	0.000113649278327083	0.000315556958030925	0	0.000725163161711385
71	nav2b	0	0	0	0	0	0	0	0	0	0	0	0	0	0	0	0	0	0	0	0	0	0	0	0	0	0	0	0	0	0	0	0	0	0	0	0.000154655119084442	0	0	0	0.00218483722962639	0.000425433168316832	0.000294994919531941	0.000261682242990654	0	0	0	0.00158629441624365
72	stx3a	0	0	0	0	0	0	0	0	0	0	0	0	0	0	0	0	0	0	0	0	0	0	0	0	0	0	0	0	0	0	0	0	0	0	0	0	0	0	0.000109499041883384	0.000873934891850557	0	0	0	0	0	0	0
73	ppm1ba	0	0	0	0	0	0	0	0	0	0	0	0	0	0	0	0	0	0	0	0	0	0	0	0	0	0	0	0	0	0	0	0	0	0	0	0	0	0	0	0	0	0	0	0	0	0.000599857533835714	0
74	tuba1a	0	0	0	0	0	0	0	0	0	0	0	0	0	0	0	0	0	0	0	0	0	0	0	0	0	0	0	0	0	0	0	0	0	0	0.0255591054313099	0	0	0	0	0	0.000812190594059406	0	0	0	0	0	0.00122371283538796
75	STT3B	0	0	0	0	0	0	0	0	0	0	0	0	0	0	0	0	0	0	0	0	0	0	0	0	0	0	0	0	0	0	0	0	0	0	0.00599041533546326	3.09310238168883e-05	0	0	0	0.000291311630616852	0	0.000426103772657249	0.000635514018691589	0	0.000315556958030925	0	0.00113306744017404
76	man2b1	0	0	0	0	0	0	0	0	0	0	0	0	0	0	0	0	0	0	0	0	0	0	0	0	0	0	0	0	0	0	0	0	0	0	0	0.000216517166718218	0	0	0	0	0	0	0	0	0	0	0
77	manea	0	0	0	0	0	0	0	0	0	0	0	0	0	0	0	0	0	0	0	0	0	0	0	0	0	0	0	0	0	0	0	0	0	0	0	0	0	0	0	0	0	0	0.000485981308411215	0	0	0	0
78	klhl15	0	0	0	0	0	0	0	0	0	0	0	0	0	0	0	0	0	0	0	0	0	0	0	0	0	0	0	0	0	0	0	0	0	0	0	0	0	0	0	0	0	0	0	0	0.000284001262227832	0	0
79	dnajc1	0	0	0	0	0	0	0	0	0	0	0	0	0	0	0	0	0	0	0	0	0	0	0	0	0	0	0	0	0	0.000486263068319961	0	0	0	0	0	0	0	0	0	0	0	0	0.000598130841121495	0	0.00198800883559482	0	0.000951776649746193
80	ak1	0	0	0	0	0	0	0	0	0	0	0	0	0	0	0	0	0	0	0	0.0011302382194401	0	0	0	0	0	0	0	0	0	0	0	0.00118175372252423	0	0	0	0	0	0.00118039517577624	0	0	0	0	0	0	0	0	0
81	pfkfb3	0	0	0	0	0	0	0	0	0	0	0	0	0	0	0	0	0	0	0	0	0	0	0	0	0	0	0	0	0	0	0	0	0	0	0	0	0	0	0	0	0	0	0	0	0	0.000562366437970982	0
82	dock5	0	0	0	0	0	0	0	0	0	0	0	0	0	0	0	0	0	0	0	0	0	0	0	0	0	0	0	0	0	0	0	0	0	0	0	0	0	0	0	0	0	0	0.000336448598130841	0	0	0	0
83	hsd11b2	0	0	0	0	0	0	0	0	0	0	0	0	0	0	0	0	0	0	0	0	0	0	0	0	0	0	0	0	0	0	0	0	0	0	0.00319488817891374	0.000680482523971544	0.000430793090078835	0.00272004105722351	0	0	0.000696163366336634	0	0	0	0	0	0
84	lmcd1	0	0	0	0	0	0	0	0	0	0	0	0	0	0	0	0	0	0	0	0	0	0	0	0	0	0	0	0	0	0	0	0	0	0	0	0	0	0	0	0	0	0.000360549346094595	0	0	0	0	0
85	rxrbb	0	0	0	0	0	0	0	0	0	0	0	0	0	0	0	0	0	0	0	0	0	0	0	0	0	0	0	0	0	0	0	0	0	0	0	0.00411382616764615	0.0146038857536725	0	0	0	0	0	0.00848598130841122	0	0.00284001262227832	0.0150339294417576	0
86	grb10a	0	0	0	0	0	0	0	0	0	0	0	0	0	0	0	0	0	0	0	0	0	0	0	0	0	0	0	0.000518806744487678	0	0	0	0.00118175372252423	0	0	0	0	0.000990824107181321	0.000615858352578907	0	0.00094676279950477	0	0.000426103772657249	0	0	0.00104133796150205	0	0
87	ppil2	0	0	0	0	0	0	0	0	0	0	0	0	0	0	0	0	0	0	0	0	0	0	0	0	0	0	0	0	0	0	0	0	0	0	0.00319488817891374	0.0018558614290133	0	0	0	0	0.00193378712871287	0	0	0	0	0.00127469725940089	0.000317258883248731
88	pygb	0	0	0	0	0	0	0	0	0	0	0	0	0	0	0	0	0	0	0	0	0	0	0	0	0	0	0	0	0	0	0	0	0	0	0	0	0	0	0.000273747604708459	0	0.000193378712871287	0.000229440492969288	0	0	0	0	0
89	tox4a	0	0	0	0	0	0	0	0	0	0	0	0	0	0	0	0	0	0	0	0	0	0	0	0	0	0	0	0	0	0	0	0	0	0	0	0	0	0.00102643058763151	0	0	0.00104424504950495	0	0	0	0.00325023666771852	0	0.002356780275562
90	mnat1	0	0	0	0	0	0	0	0	0	0	0	0	0	0	0	0	0	0	0	0	0	0	0	0	0	0	0	0	0	0	0	0	0	0	0	0	0	0.000872465999486785	0	0	0	0	0	0	0	0	0
91	csnk2a1	0	0	0	0	0	0	0	0	0	0	0	0	0	0	0	0	0	0	0	0	0	0	0	0	0	0	0	0	0	0	0	0	0	0	0	0.000154655119084442	0	0.000872465999486785	0	0	0.000309405940594059	0	0.000448598130841121	0.000511421752471872	0.000946670874092774	0.000187455479323661	0.000725163161711385
92	lamb2	0	0	0	0	0	0	0	0	0	0	0	0	0	0	0	0	0	0	0	0	0	0	0	0	0	0	0	0	0	0	0	0.000393917907508075	0.000438577255383536	0	0	0.000278379214351995	0.000473872399086719	0	0	0	0	0	0	0	0	0	0
93	stam	0	0	0	0	0	0	0	0	0	0	0	0	0	0	0	0	0	0	0	0	0	0	0	0	0	0	0	0	0	0	0	0	0	0	0	0	0	0.000513215293815756	0	0	0	0	0	0.000113649278327083	0	0	0
94	cwf19l1	0	0	0	0	0	0	0	0	0	0	0	0	0	0	0	0	0	0	0	0	0	0	0	0	0	0	0	0	0	0	0	0	0	0	0	0	0	0	0	0	0.00220451732673267	0	0	0	0.000284001262227832	0	0.003535170413343
95	celf2	0	0	0	0	0	0	0	0	0	0	0	0	0	0	0	0	0	0	0	0	0	0	0	0	0	0	0	0	0	0	0	0	0	0.00220054716307839	0.00838658146964856	0	0.000258475854047301	0	0	0.0010924186148132	0.000502784653465347	0.00104887082500246	0.000785046728971963	0.000966018865780202	0.000820448090880404	0	0.00185823060188542
96	tra2b	0	0	0	0	0	7.51936235807204e-05	0	0	0	0	0	0	0	0	0	0	0	0	0	0	0	0	0	0	0	0	0	0	0	0	0	0	0	0	0	0	0	0	0	0	0	0	0	0	0	0	0
97	aplnra	0	0	0	0	0	0	0	0	0	0	0	0	0	0	0	0	0	0	0	0	0	0	0	0	0	0	0	0.000194552529182879	0	0	0.000587069787921039	0	0	0	0	0	0.000430793090078835	0.000410572235052605	0	0.00094676279950477	0	0	0	0.000397772474144789	0	0	0
98	itfg2	0	0	0	0	0	0	0	0	0	0	0	0	0	0	0	0	0	0	0	0	0	0	0	0	0	0	0	0.000518806744487678	0	0	0	0	0	0	0	0	0	0	0	0	0	0	0	0	0	0	0
99	igbp1	0	0	0	0	0	0	0	0	0	0	0	0	0	0	0	0	0	0	0	0	0	0	0	0	0	0	0	0	0	0	0	0	0	0	0	0	0	0.00046189376443418	0	0	0.000348081683168317	0.000426103772657249	0	0	0	0	0
100	chmp2bb	0	0	0	0	0	0	0	0	0	0	0	0	0	0	0	0	0	0	0	0	0	0	0	0	0	0	0	0.00116731517509728	0	0.000243131534159981	0	0	0	0	0	0	0	0.000975109058249936	0.00093074185600876	0	0	0	0	0.000795544948289578	0	0	0
101	bach1b	0	0	0	0	0	0	0	0	0	0	0	0	0	0	0	0	0	0	0	0	0	0	0	0	0	0	0	0	0	0	0.00117413957584208	0	0	0	0	0	0.00146469650626804	0	0	0	0.00108292079207921	0	0	0	0.000189334174818555	0	0
102	hspb11	0	0	0	0	0	0	0	0	0	0	0	0	0	0	0	0	0	0	0	0	0	0	0	0	0	0	0	0	0	0	0	0	0	0	0.00599041533546326	0	0.00133545857924439	0	0	0	0	0	0	0	0	0	0
103	rtca	0	0	0	0	0	0	0	0	0	0	0	0	0	0	0	0	0	0	0	0	0	0	0	0	0	0	0	0	0	0	0	0	0.000921012236305425	0	0	6.18620476337767e-05	0	0	0	0.000655451168887918	0	0	0	0	0.000410224045440202	0.000749821917294642	0.000634517766497462
104	tbx3a	0	0	0	0	0	0	0	0	0	0	0	0	0	0	0	0	0	0	0	0	0	0	0	0	0	0	0	0	0	0	0	0	0	0	0	0	0	0	0	0	0.000734839108910891	0	0	0	0	0	0
105	scocb	0	0	0	0	0	0	0	0	0	0	0	0	0	0	0	0	0	0	0	0	0	0	0	0	0	0	0	0	0	0.0012764405543399	0	0.000551485070511305	0	0	0	0	0.000430793090078835	0	0	0	0	0	0	0	0	0	0.00122371283538796
106	C5H9orf78	0	0	0	0	0	0	0	0	0	0	0	0	0	0	0	0	0	0	0	0	0	0	0	0	0	0	0	0	0	0	0	0	0	0	0	0	0	0	0	0	0	0	0	0	0.000378668349637109	0	0.00185823060188542
107	mmp14a	0	0	0	0	0	0	0	0	0	0	0	0	0	0	0	0	0	0	0	0	0	0	0	0	0	0	0	0	0	0	0	0	0	0	0	0	0	0.000256607646907878	0	0	0	0	0	0	0	0	0
108	psmb6	0	0	0	0	0	0	0	0	0	0	0	0	0	0	0	0	0	0	0	0	0	0	0	0	0	0	0	0.000713359273670558	0.000299371320227522	0.000547045951859956	0	0	0	0.00113001070536458	0	0.00330961954840705	0.00426485159178047	0.00092378752886836	0.00328497125650151	0.0016750418760469	0.0020884900990099	0.000753875905470517	0.00138317757009346	0.00170473917490624	0.00315556958030925	0.00179957260150714	0.00484952864394489
109	mrpl41	0	0	0	0	0	0	0	0	0	0	0	0	0	0	0	0	0	0	0	0	0	0	0	0	0	0	0	0	0	0	0	0	0	0	0	0.000309310238168883	0.00124929996122862	0	0	0.00254897676789746	0	0.000262217706250615	0	0.00102284350494374	0.00189334174818555	0	0.000226613488034808
110	dcaf13	0	0	0	0	0	0	0	0	0	0	0	0	0	0	0	0	0	0	0	0	0	0	0	0	0	0	0	0	0	0	0	0	0	0	0	0	0	0.00205286117526302	0	0	0.000812190594059406	0	0	0	0	0.0010497506842125	0.00231145757795504
111	zfand5b	0	0	0	0	0	0	0	0	0	0	0	0	0	0	0	0	0	0	0	0	0	0	0	0	0	0	0	0	0	0.000729394602479942	0	0	0	0.000892113714761508	0	0	0	0	0	0	0	0.000131108853125307	0	0	0	0	0.000362581580855693
112	mcoln1a	0	0	0	0	0	0	0	0	0	0	0	0	0	0	0	0	0	0	0	0	0	0	0	0	0	0	0	0	0.000449056980341283	0	0	0	0	0	0	0	8.6158618015767e-05	0.000564536823197331	0	0	0	0	0.00134579439252336	0	0	0	0
113	arsh	0	0	0	0	0	0	0	0	0	0	0	0	0	0	0	0	0	0	0	0	0	0	0	0	0	0	0	0	0	0	0	0	0.000350861804306829	0	0	0	0	0	0	0	0	0	0	0	0	0	0
114	gins2	0	0	0	0	0	0	0	0	0	0	0	0	0	0	0	0	0	0	0	0	0	0	0	0	0	0	0	0	0	0	0	0	0	0	0	0	0	0.00118039517577624	0	0	0	0	0	0	0.000441779741243294	0	0
115	me3	0	0	0	0	0	0	0	0	0	0	0	0	0	0	0	0	0	0	0	0	0	0	0	0	0	0	0	0	0	0.000668611718939946	0	0	0	0.000475793981206138	0	0.00114444788122487	0	0	0	0	0.000541460396039604	0	0	0	0	0	0
116	frmd6	0	0	0	0	0	0	0	0	0	0	0	0	0	0	0	0	0	0	0	0	0	0	0	0	0	0	0	0.000843060959792477	0	0	0	0	0	0	0	0	0	0.000975109058249936	0	0.00145655815308426	0.00680693069306931	0	0	0.00392090010228435	0	0	0.00430565627266135
117	fam102bb	0	0	0	0	0	0	0	0	0	0	0	0	0	0	0	0	0	0	0	0	0	0	0	0	0	0	0	0	0	0	0	0	0	0	0	0	0	0	0	0	0	0	0	0	6.31113916061849e-05	0	0
118	dlc	0	0	0	0	0	0	0	0	0	0	0	0	0	0	0	0	0	0	0	0	0	0	0	0	0	0	0	0	0	0	0	0	0	0	0	0	0	0	0	0	0	0.000327772132813268	0	0.000795544948289578	0.000599558220258757	0	0
119	ccdc101	0	0	0	0	0	0	0	0	0	0	0	0	0	0	0	0	0	0	0	0	0	0	0	0	0	0	0	0	0	0	0	0	0	0	0	0	0	0	0	0	0	0	0	0	0	0	0.00158629441624365
120	tubb4b	0	0	0	0	0	0	0	0	0	0	0	0	0	0	0	0	0	0	0	0	0	0	0	0	0	0	0	0.00123216601815824	0.0021953896816685	0.00139800632141989	0	0.000630268652012921	0	0.000297371238253836	0.0107827476038339	0.00219610269099907	0.000473872399086719	0.000307929176289453	0.00114973993977553	0.00356856747505644	0.00359684405940594	0.00370382510078993	0.000523364485981308	0.00710307989544266	0.00744714420952982	0.000262437671053125	0.00820340826686004
121	shpk	0	0	0	0	0	0	0	0	0	0	0	0	0	0	0	0	0	0	0	0	0	0	0	0	0	0	0	0	0	0	0	0	0	0	0	0.000278379214351995	0	0	0	0	0	0	0	0	0	0	0
122	ubald1a	0	0	0	0	0	0	0	0	0	0	0	0	0	0	0	0	0	0	0	0	0	0	0	0	0	0	0	0	0	0	0	0	0	0	0	0	0	0	0	0	0.000928217821782178	0	0	0	0	0	0
123	cers5	0	0	0	0	0	0	0	0	0	0	0	0	0	0	0	0	0	0	0	0	0	0	0	0	0	0	0	0	0	0	0	0	0	0	0.0139776357827476	0	0	0	0	0	0.00139232673267327	0	0	0	0.00271378983906595	0	0
124	UBC..1.of.2.	0	0	0	0	0	0	0	0	0	0	0	0	0	0	0	0	0	0	0	0	0	0	0	0	0	0	0.000577700751010976	0	0.000199580880151681	0.000547045951859956	0.000366918617450649	0	0.00144730494276567	0.000832639467110741	0.0203674121405751	0.00210330961954841	0.000560031017102486	0.00410572235052605	0.00191623323295921	0.00131090233777584	0.000464108910891089	0.00111442525156511	0.000785046728971963	0.00136379133992499	0.00205112022720101	0	0.0017675852066715
125	atm	0	0	0	0	0	0	0	0	0	0	0	0	0	0	0	0	0	0	0	0	0	0	0	0	0	0	0	0	0	0	0	0	0	0	0	0	0	0.00153964588144727	0	0	0	0.00226162771641155	0	0.00119331742243437	0	0	0
126	gale	0	0	0	0	0	0	0	0	0	0	0	0	0	0	0	0	0	0	0	0	0	0	0	0	0	0	0	0	0	0	0	0	0	0.000951587962412275	0	0	0	0.000410572235052605	0	0.0104872187022067	0.00657487623762376	0.00163886066406634	0.00396261682242991	0	0	0	0
127	nusap1	0	0	0	0	0	0	0	0	0.00127840083677146	0	0	0	0	0	0	0	0	0	0	0	0	0	0	0	0	0	0	0	0	0	0	0	0	0	0	0	0	0	0	0	0.000657487623762376	0	0	0	0.00100978226569896	0	0.00281000725163162
128	arhgef37	0	0	0	0	0	0	0	0	0	0	0	0	0	0	0	0	0	0	0	0	0	0	0	0	0	0	0.000641889723345529	0	0	0	0	0	0	0	0	0	0	0	0	0	0	0	0	0	0	0	0
129	rdh14b	0	0	0	0	0	0	0	0	0	0	0	0	0	0	0	0	0	0	0	0	0	0	0	0	0	0	0	0	0	0	0	0	0	0	0	0.000649551500154655	0.000129237927023651	0	0	0	0.00359684405940594	0	0	0.00176156381406978	0	0	0
130	ercc6l	0	0	0	0	0	0	0	0	0	0	0	0	0	0	0	0	0	0	0	0	0	0	0	0	0	0	0	0	0	0	0	0	0	0	0	0	0	0	0.000437996167533534	0	0	0	0	0	0	0	0.000679840464104424
131	C7H16orf87	0	0	0	0	0	0	0	0	0	0	0.000920217171252416	0	0	0	0	0	0	0	0	0	0	0	0	0	0	0	0	0	0	0	0	0	0	0	0.00439297124600639	0.000896999690689762	0	0.000667179881960482	0	7.28279076542131e-05	0.000734839108910891	0.000524435412501229	0.00108411214953271	0	0.000378668349637109	0	0
132	dmbx1b	0	0	0	0	0	0	0	0	0	0	0	0	0	0	0	0	0	0	0	0	0	0	0	0	0	0	0	0	0	0	0	0	0	0	0	0	0	0	0	0.000582623261233705	0	0	0.000560747663551402	0	0	0	0
133	hsdl2	0	0	0	0	0	0	0	0	0	0	0	0	0	0	0	0	0	0	0	0	0	0	0	0	0	0	0	0	0	0	0	0	0	0	0	0.00176306835756264	0	0	0	0	0	0	0	0	0.000347112653834017	0.00071233082142991	0
134	tm9sf4	0	0	0	0	0	0	0	0	0	0	0	0	0	0	0	0	0	0	0	0	0	0	0	0	0	0	0	0	0	0	0	0	0	0	0	0.000649551500154655	0.00142161719726016	0	0	0	0	0	0	0	0.000568002524455664	0	9.06453952139231e-05
135	smu1a	0	0	0	0	0	0	0	0	0	0	0	0	0	0	0	0	0	0	0	0	0	0	0	0	0	0	0	0	0	0	0	0	0	0	0	9.2793071450665e-05	0	0	0	0	0	0.000589989839063883	0	0	0	0	0
136	eif3eb	0	0	0	0	0	0	0	0	0	0	0	0	0	0	0	0	0	0	0	0	0	0	0	0	0	0	0	0	0	0	0	0	0	0	0	0	0	0	0	0	0	0	0	0	0	0	0.0017675852066715
137	mapkapk2a	0	0	0	0	0	0	0	0	0	0	0	0	0	0	0	0	0	0	0	0	0	0	0	0	0	0	0	0	0	0.000486263068319961	0	0.00110297014102261	0.00135958949168896	0	0	0.00055675842870399	0.00107698272519709	0.000718501411342058	0	0	0	0	0.000523364485981308	0	0.000284001262227832	0	0.000407904278462654
138	tmod2	0	0	0	0	0	0	0	0	0	0	0	0	0	0	0	0	0	0	0	0	0	0	0	0	0	0	0	0.00207522697795071	0	0.000364697301239971	0.000660453511411169	0	0	0.000713690971809207	0	0.00296937828642128	0	0.00415704387990762	5.47495209416918e-05	0	0.00100556930693069	0	0	0	0.00100978226569896	0	0.00086113125453227
139	tbx15	0	0	0	0	0	0	0	0	0	0	0	0	0	0	0	0	0	0	0	0	0	0	0	0	0	0	0	0	0	0	0	0	0	0	0	0	0	0.000256607646907878	0	0	0	0	0	0	0	0	0
140	dpysl3	0	0	0	0	0	0	0	0	0	0	0	0	0	0	0	0	0	0	0	0	0	0	0	0	0	0	0	0	0	0	0	0	0	0	0	0.000247448190535107	0	0	0	0	0	0	0	0	0	0	0.000362581580855693
141	ruvbl1	0	0	0	0	0	0	0	0	0	0	0	0	0	0	0	0	0	0	0	0	0	0	0	0	0	0	0	0	0	0	0	0	0	0	0	0	0	0	0	0.000218483722962639	0.00247524752475248	0	0	0.0016479145357427	0	0	0
142	irx7	0	0	0	0	0	0	0	0	0	0	0	0	0	0	0	0	0	0	0	0	0	0	0	0	0	0.000569584203531422	0	0	0	0	0	0	0	0	0	0	0	0	0	0	0.000734839108910891	0	0	0.00318217979315831	0	0	0
143	rnf145a	0	0	0	0	0	0	0	0	0	0	0	0	0	0	0	0	0	0	0	0	0	0	0	0	0	0	0	0	0	0	0	0	0	0	0	0	0	0	0	0	0.000889542079207921	0	0	0	0	0	0.00154097171863669
144	rpa3	0	0	0	0	0	0	0	0	0	0	0	0	0	0	0	0	0	0	0	0	0	0	0	0	0	0	0	0	0.000149685660113761	0	0	0	0	0.000713690971809207	0	0	0.000344634472063068	0	0.00147823706542568	0	0.00162438118811881	0.000458880985938576	0.0017196261682243	0.000738720309126037	0.00154622909435153	0.000749821917294642	0.000906453952139231
145	anxa11b	0	0	0	0	0	0	0	0	0.00133650996571561	0	0	0	0	0	0	0	0	0	0	0	0	0	0	0	0	0	0	0	0	0	0	0	0.000482434980921889	0	0	0.00111351685740798	0	0.00195021811649987	0.00093074185600876	0	0.00135365099009901	0	0	0	0.000568002524455664	0	0
146	b4galt1	0	0	0	0	0	0	0	0	0	0	0	0	0	0	0	0	0	0	0	0	0	0	0	0	0	0	0	0	0	0.00103330902017992	0	0	0	0	0	0	0	0	0	0.000728279076542131	0.000270730198019802	0	0	0	0	0	0
147	stxbp5a	0	0	0	0	0	0	0	0	0	0	0	0	0	0	0	0	0	0	0	0	0	0	0	0	0	0	0	0	0	0	0	0	0	0	0	0.000309310238168883	0	0	0	0	0	0	0	0	0	0	0
148	mapre1b	0	0	0	0	0	0	0	0	0	0	0	0	0	0	0	0	0	0	0	0	0	0	0	0	0	0	0	0	0	0.000425480184779966	0	0	0.00232445945353274	0	0	0	0.000775427562141903	0	0	0	0	0	0.000411214953271028	0	0.00145156200694225	0	9.06453952139231e-05
149	optn	0	0	0	0	0	0	0	0	0.000581091289441571	0	0	0	0	0	0	0	0	0	0	0	0	0	0	0	0	0	0	0	0	0	0	0	0	0	0	0	0	0	0	0	0	0	0	0	0	0	0
150	tbcela	0	0	0	0	0	0	0	0	0	0	0	0	0	0	0	0	0	0	0	0	0	0	0	0	0	0	0	0	0.00179622792136513	0.00103330902017992	0	0	0	0	0	0	0	0	0	0	0	0	0	0	0	0	0
151	rabif	0	0	0	0	0	0	0	0	0	0	0	0	0	0	0	0	0	0	0	0	0	0	0	0	0	0	0	0	0	0	0	0	0	0	0	0	0	0.000615858352578907	0	0	0	0	0	0	0.00110444935310824	0	0.000498549673676577
152	her11	0	0	0	0	0	0	0	0	0	0	0	0	0	0	0	0	0	0	0	0	0	0	0	0	0	0	0	0	0	0	0	0	0	0	0	0	0	0	0	0	0	0	0.000523364485981308	0	0	0	0
153	ncl	0	0	0	0	0	0	0	0	0	0	0	0	0	0	0	0	0	0	0.00130929600161144	0	0	0	0	0	0	0	0	0	0	0.000668611718939946	0.00176120936376312	0	0	0	0	0.000154655119084442	0	0	5.47495209416918e-05	0.00101959070715898	0.00344214108910891	0.00235995935625553	0.0034392523364486	0.00289805659734061	0.00325023666771852	0	0.00557469180565627
154	utp15	0	0	0	0	0	0	0	0	0	0	0	0.00222094266677634	0	0	0	0	0	0	0	0	0	0	0	0	0	0	0	0	0	0	0	0	0	0	0	0	0	0	0	0	0	0	0	0.000681895669962496	0	0	0
155	sdc2	0	0	0	0	0	0	0	0	0	0	0	0	0	0	0	0	0	0	0	0	0	0	0	0	0	0	0	0	0	0.00115487478725991	0	0	0	0	0	0.000618620476337767	0.000387713781070952	0	0	0.000291311630616852	0.000309405940594059	0	0	0	0	0	0.00113306744017404
156	spon2b	0	0	0	0	0	0	0	0	0	0	0	0	0	0	0	0	0	0	0	0	0	0	0	0	0	0	0	0	0	0	0	0	0	0	0	0	0	0	0	0	0	0	0	0	0	0	0.000770485859318347
157	tdh	0	0	0	0	0	0	0	0	0	0	0	0	0	0	0	0	0	0	0	0	0	0	0	0	0	0	0	0	0	0	0	0	0	0	0	0	0	0	0	0	0	0	0	0	0	0	0.00086113125453227
158	sema6d	0	0	0	0	0	0	0	0	0	0	0	0	0	0	0	0	0	0	0	0	0	0	0	0	0	0	0	0	0	0	0	0	0	0	0	0	0	0	0	0	0.000309405940594059	0	0	0	0	0	0
159	dedd1	0	0	0	0	0	0	0	0	0	0	0	0	0	0	0	0	0	0	0	0	0	0	0	0	0	0	0	0	0	0	0	0	0	0	0	0.000433034333436437	0	0.0018988965871183	0	0	0	0	0	0	0	0	0
160	pvalb2	0	0	0	0	0	0	0	0	0	0	0	0	0	0	0	0	0	0	0	0	0	0	0	0	0	0	0	0	0	0	0	0	0	0	0	0	0	0	0	0	0	0	0	0	0.000599558220258757	0	0
161	tle3a	0	0	0	0	0	0	0	0	0	0	0	0	0	0	0	0	0	0	0	0	0	0	0	0	0	0	0	0	0	0	0.000587069787921039	0	0	0	0	0	0	0.00138568129330254	0	0	0	0	0	0	0	0	0
162	ap2m1a	0	0	0	0	0	0	0	0	0	0	0	0.00123385703709797	0	0	0	0	0	0	0	0	0	0	0	0	0	0	0	0	0	0.0025528811086798	0	0.001024186559521	0	0	0	0.00145375811939375	0	0.000513215293815756	0	0	0.00100556930693069	0.00154052902422236	0.000485981308411215	0.00181838845323332	0.00145156200694225	0.000487384246241518	0.0005891950688905
163	atp1a1a.1	0	0	0	0	0	0	0	0	0	0	0	0	0	0	0	0	0	0	0	0	0	0.000537758316048245	0	0	0	0	0	0.000778210116731518	0	0.000729394602479942	0.00022015117047039	0.000551485070511305	0	0.00243844415368146	0.0399361022364217	0.00748530776368698	0.000904665489165554	0.00292532717474981	0.00191623323295921	0	0.000580136138613861	0.000262217706250615	0.000523364485981308	0.000909194226616661	0.000568002524455664	0	0.00181290790427846
164	arcn1a	0	0	0	0	0	0.000375968117903602	0	0	0	0	0	0	0	0	0	0	0	0	0	0	0.00149634715253939	0	0	0	0	0	0	0	0	0	0	0	0	0	0	0	0	0	0	0	0	0	0	0	0	0	0
165	cog8	0	0	0	0	0	0	0	0	0	0	0	0	0	0	0	0	0	0	0	0	0	0	0	0	0	0	0	0	0	0.000547045951859956	0	0	0	0	0	0	0	0	0	0	0	0	0	0.00045459711330833	0	0	0.000951776649746193
166	cep57l1	0	0	0	0	0	0	0	0	0	0	0	0	0	0	0	0	0	0	0	0	0	0	0	0	0	0	0	0	0	0	0	0	0	0	0	0	0	0	0	0.00145655815308426	0	0	0	0.000625071030798954	0	0	0
167	trmt2a	0	0	0	0	0	0	0	0	0	0	0	0	0	0	0	0	0	0	0	0	0	0	0	0	0	0	0	0	0	0	0	0	0	0	0	0	0	0	0	0	0	0	0	0	0.00012622278321237	0	0.000181290790427846
168	si.dkey.28b4.8	0	0	0	0	0	0	0	0	0	0	0	0	0	0	0	0	0	0	0	0	0	0	0	0	0	0	0	0	0	0	0	0	0	0	0	0.000154655119084442	0	0	0	0	0	0	0.0011214953271028	0	0	0	0
169	fndc1	0	0	0	0	0	0	0	0	0	0	0	0	0	0	0	0	0	0	0	0	0	0	0	0	0	0	0	0	0	0	0	0	0	0	0	0	0	0	0	0	0	0	0	0	3.15556958030925e-05	0	0
170	zgc.113210	0	0	0	0	0	0	0	0	0	0	0	0	0	0	0	0	0	0	0	0	0	0	0	0	0	0	0	0	0	0	0	0	0	0	0	0	0	0	0	0	0	0.000196663279687961	0	0	0	0	0
171	reps1	0	0	0	0	0	0	0	0	0	0	0	0	0	0	0	0	0	0	0	0	0	0	0	0	0	0	0	0	0	0	0	0	0	0	0	0	0.000904665489165554	0	0	0	0	0	0	0	0	0	0
172	ccdc132	0	0	0	0	0	0	0	0	0	0	0	0	0	0	0	0	0	0	0	0	0	0	0	0	0	0	0	0	0	0	0	0	0	0.00101106221006304	0	0.000309310238168883	0	0	0	0	0	0	0	0	0	0	0
173	INPP1	0	0	0	0	0	0	0	0	0	0	0	0	0	0	0	0	0	0	0	0	0	0	0	0	0	0	0	0	0	0	0	0	0	0	0	0	0	0.000410572235052605	0	0	0	0	0.000448598130841121	0	0	0	0
174	tjp3	0	0	0	0	0	0	0	0	0	0	0	0	0	0	0	0	0	0	0	0	0	0	0	0	0	0	0	0	0	0	0	0	0	0	0	0	0	0	0	0	0	0	0	0	0.000852003786683496	0	0.000679840464104424
175	adipor1a	0	0	0	0	0	0	0	0	0	0	0	0	0	0	0	0	0	0	0	0	0	0	0	0	0	0	0	0	0	0	0	0.001024186559521	0	0.000297371238253836	0.023961661341853	0	0.000904665489165554	0	0	0	0	0.000360549346094595	0	0	0.000315556958030925	0	0
176	sec31b	0	0	0	0	0	0	0	0	0	0	0	0	0	0	0	0	0	0	0	0	0	0	0	0	0	0	0	0	0	0	0	0	0	0	0	0	0	0	0	0.000291311630616852	0	0	0.000261682242990654	0	0	0	0
177	gbx2	0	0	0	0	0	0	0	0	0	0	0	0	0	0	0	0	0	0	0	0	0	0	0	0	0	0	0	0	0	0	0	0	0	0	0	0.00055675842870399	0	0	0	0	0	0	0	0	0	0	0.000543872371283539
178	meis1a	0	0	0	0	0	0	0	0	0	0	0	0	0	0	0	0	0	0	0	0	0	0	0	0	0	0	0	0	0	0	0	0	0	0	0	0	0	0	0	0	0	0	0	0.00107966814410728	0.000347112653834017	0	0
179	abcd3b	0	0	0	0	0	0	0	0	0	0	0	0	0	0	0	0	0	0	0	0	0	0	0	0	0	0	0	0	0	0	0	0	0	0	0	0	0	0	0	0	0	0	0	0	0.00025244556642474	0	0
180	ppp6c	0	0	0	0	0	0	0	0	0	0	0	0	0	0	0	0	0	0	0	0	0	0	0	0	0	0	0	0	0	0	0	0	0	0.000654216724158439	0	0	0	0.00128303823453939	0	0.00131090233777584	0	0.000426103772657249	0	0.000511421752471872	0.000599558220258757	3.74910958647321e-05	0
181	smo	0	0	0	0	0	0	0	0	0	0	0	0	0	0	0	0	0	0	0	0	0	0	0	0	0	0	0	0	0	0	0	0	0	0	0	0.00037117228580266	0.000603110326110369	0	0.0019709827539009	0	0.000193378712871287	0	0	5.68246391635413e-05	0.000378668349637109	0	0.000634517766497462
182	pdap1b	0	0	0	0	0	0	0	0	0	0	0	0	0	0	0	0	0	0	0	0	0	0	0	0	0	0	0	0	0	0	0	0	0	0	0.00359424920127796	0	0	0	0	0	0	0	0	5.68246391635413e-05	0	0	0
183	ss18	0	0	0	0	0	0	0	0	0	0	0	0	0	0	0	0	0	0	0	0	0	0	0	0	0	0	0	0	0	0.000182348650619985	0	0	0	0	0	0.00018558614290133	0	0.000872465999486785	0	0	0	0.000131108853125307	0	0	0	0	0.000679840464104424
184	phc1	0	0	0	0	0	0	0	0	0	0	0	0	0	0	0	0	0	0	0	0	0	0	0	0	0	0	0	0	0	0	0	0	0	0	0	0	0	0	0	0	0	0	0	0.000511421752471872	0	0	0
185	cep135	0	0	0	0	0	0	0	0	0	0	0	0	0	0	0	0	0	0	0	0	0	0	0	0	0	0	0	0	0	0	0	0	0	0	0	0	0	0	0	0	0	3.27772132813268e-05	0	0	0	0	0
186	prkcea	0	0	0	0	0	0	0	0	0	0	0	0	0	0	0	0	0	0	0	0	0	0	0	0	0	0	0	0	0	0	0	0	0.000482434980921889	0	0.00718849840255591	0	0.000560031017102486	0	0	0	0	0	0.0022803738317757	0	0	0	0
187	zgc.55512	0	0	0	0	0	0	0	0	0	0	0	0	0	0	0	0	0	0	0	0	0	0	0	0	0	0	0	0	0	0.00012156576707999	0	0	0	0	0	0.00244355088153418	0	0	0	0	0	0	0	0	0	0	0
188	hdac8	0	0	0	0	0	0	0	0	0	0	0	0	0	0	0	0	0	0	0	0	0	0	0	0	0	0	0	0.00168612191958495	0	0	0	0	0.00109644313845884	0	0	0	0	0	0	0	0.0012762995049505	0	0	0	0	0	0.00154097171863669
189	limk1b	0	0	0	0	0	0	0	0	0	0	0	0	0	0	0	0	0	0	0	0	0	0	0	0	0	0	0	0	0	0	0	0	0.000219288627691768	0	0	0.000402103309619548	0	0	0	0	0	0	0	0	0	0	0
190	eif4a1b	0	0	0	0	0	0	0	0	0	0	0	0	0	0	0	0	0	0	0	0	0	0	0	0	0	0	0	0	0	0	0	0	0	0.000713690971809207	0.0167731629392971	0.00154655119084442	0.000430793090078835	0.000564536823197331	0.00147823706542568	0.00116524652246741	0.0012762995049505	0.000294994919531941	0.000336448598130841	0.00153426525741562	0.000883559482486589	0	0.00122371283538796
191	hspa9	0	0	0	0	0	0	0	0	0	0	0	0	0	0	0	0	0	0	0	0	0	0	0	0	0	0	0	0	0	0	0	0	0.00118415858953555	0	0	0.000958861738323538	0.000947744798173437	0	0	0.00284028839851431	0	0	0.000448598130841121	0.00125014206159791	0.000915115178289681	0.000599857533835714	0.00163161711385062
192	CABZ01111496.1	0.00121784137616075	0.00427671068427371	0.00387082503870825	0.00198539771999488	0.00589558606779924	0.0125573351379803	0.000862515094014145	0.00824175824175824	0.0109826253704457	0.00585976965043443	0.00257660807950676	0.00180965698774369	0.0766773162939297	0.0151057401812689	0.00315357931251971	0.00190355329949239	0.00173968053139333	0.00316722972972973	0.000805720616376272	0.00182576943140323	0.00308071472581639	0.00107551663209649	0.00222199255890864	0.000599304806424548	0.002267072159248	0.00164546547686855	0.0021824250593748	0.00583657587548638	0.00284402754216146	0.00364697301239971	0.00168782564027299	0.00456944772709367	0.00486820753475725	0.00570952777447365	0.0690894568690096	0.00736158366841942	0.00564338948003274	0.00841673081857839	0.0066246920339447	0.0152938606073847	0.00850866336633663	0.00976760955783539	0.00605607476635514	0.0402318445277872	0.0156200694225308	0.00344918081955536	0.0267403915881073
193	sorbs2a	0	0	0	0	0	0	0	0	0	0	0	0	0	0	0	0	0	0	0	0	0	0	0	0	0	0	0	0	0.000399161760303363	0.0012764405543399	0	0	0.000394719529845182	0.000475793981206138	0.0359424920127796	0.00216517166718218	0	0.000667179881960482	0	0	0	0	0	0	0	0	0
194	fgfr1op	0	0	0	0	0	0	0	0	0	0	0	0	0	0	0	0	0	0	0	0	0	0	0	0.00107874865156419	0	0	0	0	0	0.000243131534159981	0	0	0	0	0	0	0	0	0	0	0	0	0	0.000284123195817707	0.00138845061533607	0	0.00738759970993474
195	cd276	0	0	0	0	0	0	0	0	0	0	0	0	0	0	0	0	0	0	0	0	0	0.000921871398939848	0	0	0	0	0	0	0	0	0.00880604681881559	0.00110297014102261	0	0	0	9.2793071450665e-05	0	0	0	0	0.00123762376237624	0.00062276705234521	0.000897196261682243	0.000795544948289578	0.000473335437046387	3.74910958647321e-05	0.00335387962291516
196	gorasp1	0	0	0	0	0	0	0	0	0	0	0	0	0	0	0	0	0	0	0	0	0	0	0	0	0	0	0	0	0	0	0	0	0	0	0	0.000278379214351995	0	0	0	0	0.000464108910891089	0	0	0	0.000378668349637109	0	0.000453226976069616
197	btbd7	0	0	0	0	0	0	0	0	0	0	0	0	0	0	0	0	0	0	0	0	0	0	0	0	0	0	0	0	0	0	0	0	0	0	0	0	0	0	0	0	0	0	0	0	0	0	0.000498549673676577
198	mybphb	0	0	0	0	0	0	0	0	0	0	0	0	0	0	0	0	0	0	0	0	0	0	0	0	0	0	0	0	0	0	0	0	0.000350861804306829	0	0	0	0	0	0	0	0	0	0	0	0	0	0
199	oclnb	0	0	0	0	0	0	0	0	0	0	0	0	0	0	0	0	0	0	0	0	0	0	0	0	0	0	0	0	0	0	0	0	0	0	0	0	0	0	0	0	0.00150835396039604	0	0	0	0	0	0
200	kdm5bb	0	0	0	0	0	0	0	0	0	0	0	0	0	0	0	0	0	0	0	0	0	0	0	0	0	0	0	0	0	0	0	0	0	0	0	0.000433034333436437	0	0	0	0	0	0	0	0	0	0	0.00108774474256708
201	rcan1a	0	0	0	0	0	0	0	0	0	0	0	0	0	0	0	0	0	0	0	0	0	0	0	0	0	0	0.000192566917003659	0	0	0	0.00029353489396052	0	0	0	0.00399361022364217	0.000680482523971544	0.000990824107181321	0.00102643058763151	0	0	0	0	0	0.000397772474144789	0.000284001262227832	0	0
202	zgc.123105	0	0	0	0	0	0	0	0	0	0	0	0	0	0	0	0	0	0	0	0	0	0	0	0	0	0	0	0	0	0	0	0	0	0	0	0	0	0.00148832435206569	0	0	0	0.00157330623750369	0	0	0	0	0
203	apip	0	0	0	0	0	0	0	0	0	0	0	0	0	0	0	0	0	0	0	0	0	0	0	0	0	0	0	0	0	0.000303914417699976	0	0	0	0.000832639467110741	0	0	0	0	0	0	0.000348081683168317	0	0	0	0.000568002524455664	0	0
204	pxmp2	0	0	0	0	0	0	0	0	0	0	0	0	0	0	0	0	0	0	0	0	0	0	0	0	0	0	0	0	0	0	0	0	0	0	0	0.00018558614290133	0	0	0	0	0	0	0	0	3.15556958030925e-05	0	0
205	skp1	0	0	0	0	0	0	0	0	0	0	0	0	0	0	0	0	0	0	0	0	0	0	0	0	0	0	0	0	0.000798323520606726	0	0	0	0	0	0.00599041533546326	0.000835137643055985	0	0.000872465999486785	0.000547495209416918	0	0	0.00196663279687961	0	0.00125014206159791	0	0	0.000181290790427846
206	cpsf5	0	0	0	0	0	0	0	0	0	0	0	0	0	0	0	0	0	0	0	0	0	0	0	0	0	0	0	0	0	0	0	0	0.000570150431998597	0	0	0	0	0	0.000875992335067068	0	0	0	0	0	0.00025244556642474	0	0.000407904278462654
207	nfkbil1	0	0	0	0	0	0	0	0	0	0	0	0	0	0	0	0	0	0	0	0	0	0	0	0	0	0	0	0	0	0	0	0	0	0	0	0	0.000301555163055185	0	0	0	0	0	0	0	0	0	0
208	nr2f6b	0	0	0	0	0	0	0	0	0	0	0	0	0	0	0	0	0	0	0	0	0	0	0	0	0	0	0	0	0.000648637860492965	0	0.00029353489396052	0.001024186559521	0	0	0	0.000835137643055985	0	0	0.00175198467013414	0	0	0.000852207545314497	0.0017196261682243	0	0.000220889870621647	0	0.000317258883248731
209	mlst8	0	0	0	0	0	0	0	0	0	0	0	0	0	0	0	0	0	0	0	0	0	0	0	0	0	0	0	0	0	0	0	0	0	0	0	0	0	0	0	0.000873934891850557	0	0	0.000261682242990654	0	0.00621647207320921	0	0.00208484408992023
210	magi1b	0	0	0	0	0	0	0	0	0	0	0	0	0	0	0	0	0	0	0	0	0	0	0	0	0	0	0	0	0	0	0	0.000787835815016151	0	0	0	0	0	0	0.000383246646591842	0.000364139538271065	0	0	0.000411214953271028	0	0	0	0
211	psmd1	0	0	0	0	0	0	0	0	0	0	0	0	0	0	0	0	0	0	0	0	0	0	0	0	0	0	0	0	0	0.00109409190371991	0	0	0	0	0	0.000525827404887102	0.00107698272519709	0.00102643058763151	0	0	0	0.000458880985938576	0	0	0	0	0.00208484408992023
212	rassf7b	0	0	0	0	0	0	0	0	0	0	0	0	0	0	0	0	0	0	0	0	0	0	0	0	0	0	0	0	0	0	0	0	0	0	0	0	0	0	0	0.000801106984196344	0	0	0	0	0.000757336699274219	0	0
213	ngly1	0	0	0	0	0	0	0	0	0	0	0	0	0	0	0	0	0	0	0	0	0	0	0	0	0	0	0	0	0	0	0	0	0	0	0	0	0	0	0.000766493293183685	0	0	0	0	0	0	0	0
214	chchd6a	0	0	0	0	0	0	0	0	0	0	0	0	0	0	0	0	0	0	0	0	0	0	0	0	0	0	0	0	0	0	0	0	0	0	0	0	0.000560031017102486	0	0	0	0	0	0	0	0	0	0
215	naa15a	0	0	0	0	0	0	0	0	0	0	0	0	0	0	0	0	0	0	0	0	0	0	0	0	0	0	0	0	0	0	0	0	0	0.00237896990603069	0	0.000309310238168883	0	0	0	0	0.000464108910891089	0.00072109869218919	0	0	0.000378668349637109	0	0.00444162436548223
216	anxa2a	0	0	0	0	0	0	0	0	0	0	0	0	0	0	0	0	0	0	0	0	0	0	0	0	0	0	0	0	0	0	0	0	0	0	0	0	0	0	0	0	0	0	0	0	0.000788892395077311	3.74910958647321e-05	0.00258339376359681
217	urb2	0	0	0	0	0	0	0	0	0	0	0	0	0	0	0	0	0	0	0	0	0	0	0	0	0	0	0	0	0	0	0	0	0	0	0	0	0	0	0	0	0	0	0	0	0	0	0.0029459753444525
218	nup88	0	0	0	0	0	0	0	0	0	0	0	0	0	0	0	0	0	0	0	0	0	0	0	0	0	0	0	0	0	0	0	0	0	0	0	0	0	0.00102643058763151	0	0	0.000657487623762376	0	0	0	0	0	0
219	zbtb22b	0	0	0	0	0	0	0	0	0	0	0	0	0	0	0	0	0	0	0	0	0	0	0	0	0	0	0	0	0	0	0	0	0	0	0	0	8.6158618015767e-05	0	0	0	0	0	0	0	0.000347112653834017	0	0
220	zgc.101559	0	0	0	0	0	0	0	0	0	0	0	0	0	0	0	0	0	0	0	0	0	0	0	0	0	0	0	0	0	0	0	0	0	0.000535268228856905	0	0	0	0	0	0	0	0	0	0	0	0	0.000543872371283539
221	clcn3	0	0	0	0	0	0	0	0	0	0	0	0	0	0	0	0	0	0	0	0	0	0	0	0	0	0	0	0	0	0	0	0	0	0	0.00878594249201278	0	0.00112006203420497	0	0.000875992335067068	0.000873934891850557	0	0.000426103772657249	0	0	0	0	0.000226613488034808
222	dhps	0	0	0	0	0	0	0	0	0	0	0	0	0	0	0	0	0	0	0	0	0	0	0	0	0	0	0	0	0	0	0	0	0	0	0	0.000278379214351995	0	0	0.000218998083766767	0	0	0	0	0	0.000725781003471126	0	0
223	pik3ip1	0	0	0	0	0	0	0	0	0	0	0	0	0	0	0	0	0	0	0	0	0	0	0	0	0	0	0	0	0	0	0	0	0	0	0.00678913738019169	0	0	0	0.000985491376950452	0	0.00015470297029703	0.000229440492969288	0	0.000738720309126037	0	0	0.000951776649746193
224	wdr12	0	0	0	0	0	0	0	0	0	0	0	0	0	0	0	0	0	0	0	0	0	0	0	0	0	0	0	0	0	0	0	0	0	0	0	0	0	0	0	0	0	0	0	0.000284123195817707	0.000978226569895866	0	0
225	sox9a	0	0	0	0	0	0	0	0	0	0	0	0	0	0	0	0	0	0	0	0	0	0	0	0	0	0	0	0	0	0	0	0	0	0	0	0	0	0	0	0	0.00166305693069307	0	0	0	0	0	0
226	stx16	0	0	0	0	0	0	0	0	0	0	0	0	0	0	0	0	0	0	0	0	0	0	0	0	0	0	0	0	0	0	0	0	0	0	0	0	0	0.00195021811649987	0	0	0	0	0	0	0	0.000937277396618303	0
227	emc2	0	0	0	0	0	0	0	0	0	0	0	0	0	0	0	0	0	0	0	0	0	0	0	0	0	0	0	0	0	0	0	0	0	0	0	0.000680482523971544	0.000689268944126136	0.000872465999486785	0	0	0.00162438118811881	0.00206496443672359	0	0.0016479145357427	0.000220889870621647	0	0.000634517766497462
228	pank2	0	0	0	0	0	0	0	0	0	0	0	0	0	0	0	0	0	0	0	0	0	0	0	0	0	0	0	0	0	0	0	0	0	0	0	0	0.000818506871149787	0.000307929176289453	0.000273747604708459	0	3.86757425742574e-05	0	0	0	0	0	0
229	EPS8L1..1.of.2.	0	0	0	0	0	0	0	0	0	0	0	0	0	0	0	0	0	0	0	0	0	0	0	0	0	0	0	0	0	0	0	0	0	0	0	0	0	0	0	0	0	0	0	0	0.000157778479015462	0	0
230	fam91a1	0	0	0	0	0	0	0	0	0	0	0	0	0	0	0	0	0	0	0	0	0	0	0	0	0	0	0	0	0	0	0	0	0	0	0	0.00037117228580266	0.000990824107181321	0	0	0	0	0	0	0	0	0	0.000181290790427846
231	commd2	0	0	0	0	0	0	0	0	0	0	0	0	0	0	0	0	0	0	0	0	0	0	0	0	0	0	0	0	0	0.000486263068319961	0	0	0	0	0	0	0	0.000205286117526302	0	0	0	0.000491658199219902	0	0.000909194226616661	0	0	0.000543872371283539
232	gng12a	0	0	0	0	0	0	0	0	0	0	0	0	0	0	0	0	0	0	0	0	0	0	0	0	0	0	0	0	0	0	0	0	0	0	0.00798722044728434	0.00037117228580266	0	0	0	0	0	0	0	0	0.000631113916061849	0	0.00108774474256708
233	cwc25	0	0	0	0	0	0	0	0	0	0	0	0	0	0	0	0	0	0	0	0	0	0	0	0	0	0	0	0	0	0	0	0	0.000833296785228718	0	0	0	0	0	0	0	0	0	0	0.000681895669962496	0	0	0
234	asb8	0	0	0	0	0	0	0	0	0	0	0	0	0	0	0	0	0	0	0	0	0	0	0	0	0	0	0	0	0	0	0	0.00031513432600646	0	0	0	0	0	0	0	0	0	0	0	0	0	0	0
235	rbpja	0	0	0	0	0	0	0	0	0	0	0	0	0	0	0	0	0	0	0	0	0	0	0	0	0	0	0	0	0	0	0	0	0	0	0	0	0	0.000410572235052605	0.0026279770052012	0	0	0.00081943033203317	0	0	0	0	0.000362581580855693
236	fgf8a	0	0	0	0	0	0	0	0	0	0	0	0	0	0	0	0	0	0	0	0	0	0	0	0	0	0	0	0	0	0	0	0	0	0.00142738194361841	0	0.00114444788122487	0	0	0	0	0	0.000557212625782556	0	5.68246391635413e-05	0	0	0.000135968092820885
237	tenm1	0	0	0	0	0	0	0	0	0	0	0	0	0	0	0	0	0	0	0	0	0	0	0	0	0	0	0	0	0	0	0	0.00204837311904199	0	0	0	0	0.000646189635118253	0	0	0	0	0	0	0	0	0	0
238	foxa2	0	0	0	0	0	0	0	0	0	0	0	0	0	0	0	0	0	0	0	0	0	0	0	0	0	0	0	0	0	0	0	0	0	0	0	0	0	0	0	0.00094676279950477	0.00104424504950495	0.000524435412501229	0	0.00102284350494374	6.31113916061849e-05	0.000149964383458928	0.00208484408992023
239	chrna5	0	0	0	0	0	0	0	0	0	0	0	0	0	0	0	0	0	0	0	0	0	0	0	0	0	0	0	0	0	0	0	0	0	0	0	0	0	0	0	0	0	0.000557212625782556	0	0	0.000315556958030925	0	0
240	igf2bp2a	0	0	0	0	0	0	0	0	0	0	0	0	0	0	0	0	0	0	0	0	0	0	0.0027904092600248	0	0	0	0	0	0	0	0	0	0	0	0	0	0	0	0	0	0	0	0	0	0	0	0
241	hnrpdl	0	0	0	0	0	0	0	0	0	0	0	0	0	0	0	0	0	0	0	0	0	0	0	0	0	0	0	0	0	0	0	0	0.00127187404061225	0.000594742476507672	0.00998402555910543	0.00244355088153418	0.000430793090078835	0.00400307929176289	0.00306597317273474	0.00123807443012162	0.00150835396039604	0.00262217706250615	0	0.0127855438117968	0.00971915430735248	0	0.00693437273386512
242	dhrs7	0	0	0	0	0	0	0	0	0	0	0	0	0	0	0	0	0	0	0	0	0	0	0	0	0	0	0	0	0	0	0	0	0	0	0	0	0	0	0	0	0	0	0	0	0.000694225307668034	0	0
243	ppp1caa	0	0	0	0	0	0	0	0	0	0	0	0	0	0	0	0	0	0	0	0	0	0	0	0	0	0	0	0.000843060959792477	0	0	0	0	0.000701723608613657	5.94742476507672e-05	0	0.00018558614290133	0.000904665489165554	0.00487554529124968	0	0	0.000773514851485149	0	0	0.000795544948289578	0.000662669611864942	0	0.00303662073966642
244	nup93	0	0	0	0	0	0	0	0	0	0	0	0	0	0	0	0	0	0	0	0	0	0	0	0	0	0	0	0	0	0.000364697301239971	0	0	0	0	0	0	0	0	0	0	0	0	0	0	0	0	0.000815808556925308
245	madd	0	0	0	0	0	0	0	0	0	0	0	0	0	0	0	0	0	0	0	0	0	0	0	0	0	0	0	0	0	0	0	0	0	0.000356845485904603	0	0	0	0	0	0	0	0	0	0	0	0	0
246	anks1b	0	0	0	0	0	0	0	0	0	0	0	0	0	0	0	0	0	0	0	0	0	0	0	0	0	0	0	0.000453955901426719	0	0.000607828835399951	0	0	0	0	0	0	0	0.00148832435206569	0	0	0	0	0	0	0	0	0.00172226250906454
247	impa1	0	0	0	0	0	0	0	0	0	0	0	0	0	0	0	0	0	0	0	0	0	0	0	0	0	0	0	0	0	0.000972526136639922	0	0	0.000526292706460243	0	0	0	0	0.000205286117526302	0	0.000655451168887918	0.000464108910891089	0	0	0	0	0	0
248	aprt	0	0	0	0	0	0	0	0	0	0	0	0	0	0	0	0	0	0	0	0	0	0	0	0	0	0	0	0	0	0	0	0	0	0	0	0	0	0	0	0.000509795353579492	0	0	0	0.00119331742243437	0.000410224045440202	0	0.000181290790427846
249	itln3	0	0	0	0	0	0	0	0	0	0	0	0	0	0	0	0	0	0	0	0	0	0	0	0	0	0	0	0	0	0	0.000807220958391429	0	0	0	0	0	0	0	0	0	0	0	0	0	0	0	0
250	psma5	0	0	0	0	0	0	0	0	0	0	0	0	0	0	0	0	0	0	0	0	0	0	0	0	0	0	0	0.00012970168612192	0.000548847420417124	6.07828835399951e-05	0	0	0	0	0	0.000340241261985772	0.00236936199543359	0.000410572235052605	0.00142348754448399	0.00145655815308426	0.000348081683168317	0	0.00213084112149533	0	0.00179867466077627	0	0.00249274836838289
251	mak16	0	0	0	0	0	0	0	0	0	0	0	0	0	0	0	0	0	0	0	0	0	0	0	0	0	0	0	0	0	0	0	0	0	0	0.0207667731629393	0	0	0	0	0	0.00116027227722772	0	0	0	0	0.000112473287594196	0.000679840464104424
252	tcea1	0	0	0	0	0	0	0	0	0	0	0	0	0	0	0	0	0	0	0	0	0	0	0	0	0	0	0	0	0	0	0	0	0	0	0	0.000433034333436437	0	0.000667179881960482	0	0.00364139538271065	0	0	0.000149532710280374	0.00232981020570519	0	0	0.000543872371283539
253	dohh	0	0	0	0	0	0	0	0	0	0	0	0	0	0	0	0	0	0	0	0	0	0	0	0	0	0	0	0	0	0	0	0	0	0	0	0	0	0.00123171670515781	0.000437996167533534	0	0.000348081683168317	0.000753875905470517	0.00231775700934579	0.00204568700988749	0.00100978226569896	0	0.0044869470630892
254	hsp90b1	0	0	0	0	0	0	0	0	0	0	0	0	0	0	0	0	0	0	0	0	0	0	0	0	0	0	0	0	0	0	0	0	0	0	0	0	0	0	0	0	0	0	0.000448598130841121	0.00352312762813956	0.00514357841590407	0	0.00181290790427846
255	dctn5	0	0	0	0	0	0	0	0	0	0	0	0	0	0	0	0	0	0	0	0	0	0	0	0	0	0	0	0	0	0	0	0	0	0	0	0	0	0	0	0	0	0	0	0	0	0	0.000815808556925308
256	pla2g7	0	0	0	0	0	0	0	0	0	0	0	0	0	0	0	0	0	0	0	0	0	0	0	0	0	0	0	0	0	0	0	0	0	0	0	3.09310238168883e-05	0	0	0	0.00247614886024325	0	0	0	0	0	0	0
257	surf1	0	0	0	0	0	0	0	0	0	0	0	0	0	0	0	0	0	0	0	0	0	0	0	0	0	0	0	0	0	0	0	0	0	0	0	0.000835137643055985	0	0	0	0	0	0.000131108853125307	0	0	0	0	0
258	rpl3	0	0	0	0	0	0	0	0	0	0	0	0	0	0	0	0	0	0	0	0	0	0	0	0	0	0	0	0	0	0	0	0	0	0	0	0	0	0.000102643058763151	0	0	0	0	0	5.68246391635413e-05	0	0	0
259	nr2f6a	0	0	0	0	0	0	0	0	0	0	0	0	0	0	0	0	0	0	0	0	0	0	0	0	0	0	0	0	0.00129727572098593	0	0	0	0	0	0	0.00092793071450665	0	0	0	0	0	0	0.000598130841121495	0.00085236958745312	0.000662669611864942	0	0.00140500362581581
260	clockb	0	0	0	0	0	0	0	0	0	0	0	0	0	0	0	0	0	0	0	0	0	0	0	0	0	0	0	0	0	0	0	0	0	0	0	0.000649551500154655	0	0	0	0	0	0	0	0.0101147857711104	0	0	0.00942712110224801
261	atp6v1e1a	0	0	0	0	0	0	0	0	0	0	0	0	0	0	0	0	0	0	0	0	0	0	0	0	0	0	0	0	0	0	0	0	0	0	0	0	0.000473872399086719	0	0	0	0	0	0	0	0.000157778479015462	0	0
262	tfg	0	0	0	0	0	0	0	0	0	0	0	0	0	0	0	0	0	0	0	0	0	0	0	0	0	0	0	0	0	0	0	0	0	0	0	0.000340241261985772	0	0	0	0	0	0.000589989839063883	0	0	0	0	0
263	cryl1	0	0	0	0	0	0	0	0	0	0	0	0	0	0	0	0	0	0	0	0	0	0	0	0	0	0	0	0	0	0	0	0	0	0	0	0	0	0.000359250705671029	0	0	0	0	0	0	0.000284001262227832	0	0
264	runx1t1	0	0	0	0	0	0	0	0	0	0	0	0	0	0	0	0	0	0	0	0	0	0	0	0	0	0	0	0	0	0	0	0	0	0	0	0.000247448190535107	0.000172317236031534	0	0	0	0	0	0	0	0	0.000749821917294642	0
265	eif5	0	0	0	0	0	0	0	0	0	0	0	0	0	0	0	0	0	0	0	0	0	0	0	0	0	0	0	0	0	0	0	0	0	0	0	0.00148468914321064	0	0.000205286117526302	0	0.00189352559900954	0.00158570544554455	0	0	0.00312535515399477	0.00321868097191543	0	0.00466823785351704
266	obsl1a	0	0	0	0	0	0	0	0	0	0	0	0	0	0	0	0	0	0	0	0	0	0	0	0	0	0	0	0	0	0.000607828835399951	0	0	0	0	0	0	0.000818506871149787	0	0	0	0	0	0	0	0	0	0
267	hars	0	0	0	0	0	0	0	0	0	0	0	0	0	0	0	0	0	0	0	0	0	0	0	0	0	0	0	0	0	0	0	0	0	0	0	6.18620476337767e-05	0	0	0	0	0.000309405940594059	0	0	0.000397772474144789	0.000315556958030925	0	0.000317258883248731
268	vdac3	0	0	0	0	0	0	0	0	0	0	0	0	0	0	0	0	0	0	0	0	0	0	0	0	0	0	0	0	0	0	0	0	0.000701723608613657	0	0.00279552715654952	0.000773275595422209	0	0.00046189376443418	0	0	0.00112159653465347	0.000753875905470517	0	0	0	0	0.000407904278462654
269	atp7a	0	0	0	0	0	0	0	0	0	0	0	0	0	0	0	0	0	0	0	0	0	0	0	0	0	0	0	0	0	0	0	0	0	0	0.00279552715654952	0	0	0	0	0	0	0	0	0	0	0	0
270	prnprs3	0	0	0	0	0	0	0	0	0	0	0	0	0	0	0	0	0	0	0	0	0	0	0	0	0	0	0	0	0	0	0	0	0	0	0	0.000309310238168883	0.00129237927023651	0	0	0	0	0	0	0	0	0	0
271	ryr2b	0	0	0	0	0	0	0	0	0	0	0	0	0	0	0	0	0	0	0	0	0	0	0	0	0	0	0.00044932280634187	0	0	0.00139800632141989	0	0.0031513432600646	0	0	0	0	0.000818506871149787	0	0	0	0	0	0	0	0	0	0
272	polb	0	0	0	0	0	0	0	0	0	0	0	0	0	0	0	0	0	0	0	0	0	0	0	0	0	0	0	0	0	0	0	0	0	0	0	0	0	0	0.000109499041883384	0	0.000580136138613861	0	0	0	0	0	0
273	lats1	0	0	0	0	0	0	0	0	0	0	0	0	0	0	0	0	0	0	0	0	0	0	0	0	0	0.000696158470982849	0	0	0.000299371320227522	0	0	0	0	0	0	0	0	0	0	0	0	0	0	0	0	0	0
274	cnpy1	0	0	0	0	0	0	0	0	0	0	0	0	0	0	0	0	0	0	0	0	0	0	0	0	0	0	0	0	0	0	0	0.001024186559521	0.000701723608613657	0	0	0	0	0.000410572235052605	0	0	0	0	0	0.00130696670076145	0.000410224045440202	0.000487384246241518	0
275	tada2b	0	0	0	0	0	0	0	0	0	0	0	0	0	0	0	0	0	0	0	0	0	0	0	0	0	0	0	0	0	0	0	0	0	0	0	0	0	0	0	0	0	0	0.00291588785046729	0	0	0	0.00276468455402466
276	pip4k2aa	0	0	0	0	0	0	0	0	0	0	0	0	0	0	0	0	0	0	0	0	0	0	0	0	0	0	0	0	0	0	0	0	0	0	0	0	0	0	0	0	0.000232054455445545	0	0	0	0	0	0
277	ctnnd2b	0	0	0	0	0	0	0	0	0	0	0	0	0	0	0	0	0	0	0	0	0	0	0	0	0	0	0	0	0	0	0	0	0	0	0	0	0	0	0	0	0	0	0	0	0	0	0
278	dennd5b	0	0	0	0	0	0	0	0	0	0	0	0	0	0	0	0	0	0	0	0	0	0	0	0	0	0	0	0	0	0	0	0	0	0	0	0	0	0.000153964588144727	0	0.0016750418760469	0.0033647896039604	0	0	0	0	0	0
279	IDH2	0	0	0	0	0	0	0	0	0	0	0	0	0	0	0	0	0	0	0	0	0.001584367573277	0	0	0	0	0	0	0	0	0.000303914417699976	0	0.00189080595603876	0	0	0	0.00377358490566038	0.000603110326110369	0.00169361046959199	0	0	0.000696163366336634	0	7.47663551401869e-05	0.00142061597908853	0.000284001262227832	0.000412402054512053	0.00208484408992023
280	plxnb2a	0	0	0	0	0	0	0	0	0	0	0	0	0	0	0	0	0	0	0	0	0	0	0	0	0	0	0	0	0	0	0	0	0	0	0	0.000123724095267553	0	0	0	7.28279076542131e-05	0	0	0	0	0.000315556958030925	0	0
281	prkag1	0	0	0	0	0	0	0	0	0	0	0	0	0	0	0	0	0	0	0	0	0	0	0	0	0	0	0.00269593683805122	0.00285343709468223	0	0	0	0	0	0.000356845485904603	0	0.00439220538199814	0.00616034118812734	0.0021041827046446	0	0.0010924186148132	0.00587871287128713	0.00114720246484644	0.00011214953271028	0.00335265371064894	0.00517513411170716	0	0.00734227701232777
282	nr1d2a	0	0	0	0	0	0	0	0	0	0	0	0	0	0	0	0	0	0	0	0	0	0	0	0	0	0	0	0	0	0	0	0	0.000526292706460243	0	0	0	0	0	0	0	0	0	0	0	0	0	0
283	snapc1b	0	0	0	0	0	0	0	0	0	0	0	0	0	0	0	0	0	0	0	0	0	0	0	0	0	0	0	0	0	0	0	0	0	0	0	0	0	0	0	0	0	0	0	0	0.000852003786683496	0	0
284	galnt2	0	0	0	0	0	0	0	0	0	0	0	0	0	0	0	0	0	0	0	0	0	0	0	0	0	0	0	0	0	0	0	0.00031513432600646	0	0	0	0	0	0	0	0	0	0	0	0	0	0	0
285	stom	0	0	0	0	0	0	0	0	0	0	0	0	0	0	0	0	0	0	0	0	0	0	0	0	0	6.32871337257136e-05	0	0	0	0	0.000513686064430909	0	0.000482434980921889	0	0	0.000773275595422209	0.000430793090078835	0	0	0	0	0	0	0	0	0.000599857533835714	0
286	chm	0	0	0	0	0	0	0	0	0	0	0	0	0	0	0	0	0	0	0	0	0	0	0	0	0	0	0	0	0	0	0	0	0	0	0	0	0.000258475854047301	0	0	0	0	0	0	0	0	0	0
287	mrpl21	0	0	0	0	0	0	0	0	0	0	0	0	0	0	0	0	0	0	0	0	0	0	0	0	0	0	0	0	0	0.00115487478725991	0	0	0	0	0	0	0.000301555163055185	0	0	0	0	0.00206496443672359	0	0	0.000915115178289681	0	0.00249274836838289
288	acsl1b	0	0	0	0	0	0	0	0	0	0	0	0	0	0	0	0	0	0	0	0	0	0	0	0	0	0	0	0	0	0	0	0	0	0	0	0	0	0.000872465999486785	0	0	0	0	0	0	0.000568002524455664	0	0
289	cbx3a	0	0	0	0	0	0	0	0	0	0	0	0	0	0	0	0	0	0	0	0	0	0	0	0	0	0	0	0	0	0	0	0	0	0	0	0	0.00112006203420497	0.000872465999486785	0	0	0.0012762995049505	0.00121275689140909	0.00097196261682243	0.00232981020570519	0.00119911644051751	0	0.0159535895576505
290	pard6b	0	0	0	0	0	0	0	0	0	0	0	0	0	0	0	0	0	0	0	0	0	0	0	0	0	0	0	0	0	0	0	0	0	0	0	0	0	0	0	0.000801106984196344	0	0	0	0	0	0	0
291	tm9sf2	0	0	0	0	0	0	0	0	0	0	0	0	0	0	0	0	0	0	0	0	0	0	0	0	0	0	0	0	0.000748428300568806	0	0	0	0	0.00255739264898299	0.027555910543131	0	0	0	0.00208048179578429	0.000801106984196344	0.00247524752475248	0.00740765020157986	0.00990654205607477	0.000340947834981248	0.00135689491953298	0.000299928766917857	0
292	decr1	0	0	0	0	0	0	0	0	0	0	0	0	0	0	0	0	0	0	0	0	0	0	0	0	0	0	0	0	0	0	0	0	0	0	0.00199680511182109	0	0	0.000615858352578907	0	0.00152938606073847	0.000193378712871287	0.000229440492969288	0	0.000284123195817707	0	0	0.000498549673676577
293	zdhhc23b	0	0	0	0	0	0	0	0	0	0	0	0	0	0	0	0	0	0	0	0	0	0	0	0	0	0	0	0	0	0	0	0	0	0	0	0	0	0	0	0	0	0	0	0.000795544948289578	0	0	0
294	med13b	0	0	0	0	0	0	0	0	0	0	0	0	0	0	0	0	0	0	0	0	0	0	0	0	0	0	0	0	0	0	0	0	0	0	0	0	0	0	0	0	0	0	0	0	0	0	0.000135968092820885
295	setb	0	0	0	0	0	0	0	0.021978021978022	0	0	0	0	0	0	0	0	0	0	0	0	0	0	0.00351384869780901	0	0	0	0	0	0	0	0.000366918617450649	0	0	0	0.00998402555910543	0.000525827404887102	0.00719424460431655	0.00184757505773672	0.00153298658636737	0.0016750418760469	0.00321008663366337	0.00475269592579239	0.00100934579439252	0.00511421752471872	0.0110129378352793	0	0.0140500362581581
296	cldn12	0	0	0	0	0	0	0	0	0	0	0	0	0	0	0	0	0	0	0	0	0	0	0	0	0	0	0.000385133834007318	0	0	0	0.00110075585235195	0	0	0	0.00599041533546326	0.000835137643055985	0	0	0	0	0.000773514851485149	0.00104887082500246	0	0	0.000441779741243294	0	0.00154097171863669
297	cndp2	0	0	0	0	0	0	0	0	0	0	0	0	0	0	0	0	0	0	0	0	0	0	0	0	0	0	0	0	0	0.00145878920495988	0	0	0	0	0	0	0.000603110326110369	0	0	0	0	0	0	0	0	0	0
298	nxnl2	0	0	0	0	0	0	0	0	0	0	0	0	0	0	0	0	0	0	0	0	0	0	0	0	0	0	0	0	0	0	0	0	0	0	0	0	0	0	0	0	0.000386757425742574	0	0	0	0	0	0
299	rpa1	0	0	0	0	0	0	0	0	0	0	0	0	0	0	0	0	0	0	0	0	0	0	0	0	0	0	0	0	0	0.00261366399221979	0	0	0.000657865883075304	0	0	0.000402103309619548	0	0.000513215293815756	0	0.000728279076542131	0	0	0.00153271028037383	0.000738720309126037	0	0	0.000725163161711385
300	mtfr1l	0	0	0	0	0	0	0	0	0	0	0	0	0	0	0	0	0	0	0	0	0	0	0	0	0	0	0	0	0	0	0	0	0	0	0	0	0	0.00236079035155248	0.00120448946071722	0	7.73514851485149e-05	0	0	0.00147744061825207	0.000473335437046387	0	0
301	rrs1	0	0	0	0	0	0	0	0	0	0	0	0	0	0	0	0	0	0	0	0	0	0	0	0	0	0	0	0	0	0	0	0	0	0	0	0	0.000775427562141903	0	0	0.000655451168887918	0	0	0.000373831775700935	0.00136379133992499	0.000946670874092774	0	0.000815808556925308
302	pfn2	0	0	0	0	0	0	0	0	0.0008135278052182	0	0	0.000411285679032656	0	0.000874542852599777	0	0	0	0	0	0	0.00123228589032656	0	0	0	0	0	0	0.00162127107652399	0.000349266540265443	0	0	0.00204837311904199	0.00175430902153414	0.000535268228856905	0.0175718849840256	0.00163934426229508	0.00112006203420497	0.00395175776238132	0.00826717766219546	0.00160221396839269	0.00266862623762376	0.000950539185158478	0.00291588785046729	0.00221616092737811	0.00384979488797728	0.000449893150376785	0
303	traf4a	0	0	0	0	0	0	0	0	0	0	0	0	0	0	0	0	0	0	0	0	0	0	0	0	0	0	0	0	0	0	0	0	0	0	0	0	0	0.000667179881960482	0.00093074185600876	0	0.00135365099009901	0	0	0	0.00255601136005049	0	0.000815808556925308
304	tlx1	0	0	0	0	0	0	0	0	0	0	0	0	0	0	0	0	0	0	0	0	0	0	0	0	0	0	0	0	0	0	0	0	0	0	0	0	0	0	0	0.000801106984196344	0	0	0	0	0	0	0
305	isl2a	0	0	0	0	0	0	0	0	0	0	0	0	0	0	0	0	0	0	0	0	0	0	0	0	0	0	0	0	0	0	0	0	0	0	0	0.000494896381070213	0	0	0	0	0.000502784653465347	0	0	0	0	0	0.000317258883248731
306	chordc1a	0	0	0	0	0.00155147001784191	0	0	0	0	0	0	0	0	0	0	0	0	0	0	0	0	0	0	0	0	0	0	0	0	0	0	0	0	0	0.0139776357827476	0	0	0	0.000437996167533534	0	0	0	0.000261682242990654	0	0	0	0
307	spoplb	0	0	0	0	0	0	0	0	0	0	0	0	0	0	0	0	0	0	0	0	0	0	0	0	0	0	0	0	0	0	0	0	0	0	0	0	0	0	0	0	0	0.00062276705234521	0	0.000681895669962496	0	0	0
308	zgc.153896	0	0	0	0	0	0	0	0	0	0	0	0	0	0	0	0	0	0	0	0	0	0	0	0	0	0	0	0	0.000848218740644646	0	0	0	0	0	0	0	0	0	0	0	0	0	0	0	0	0	0
309	LTN1	0	0	0	0	0	0	0	0	0	0	0	0	0	0	0	0	0	0	0	0	0	0	0	0	0	0	0	0	0	0	0	0	0	0	0	0	0	0	0	0	0	0	0	0	0	0	0.00140500362581581
310	CHST13	0	0	0	0	0	0	0	0	0.0008135278052182	0	0	0	0	0	0	0	0	0	0	0	0	0	0	0	0	0	0	0	0	0	0	0	0	0	0	0	0	0	0	0	0	0	0	0	0	0	0
311	isl1	0	0	0	0	0	0	0	0	0	0	0	0	0	0	0	0	0	0	0	0	0	0	0	0	0	0	0	0	0	0	0	0	0.000394719529845182	0	0	0	0	0.000410572235052605	0	0	0	0.000524435412501229	0	0	0	0	0.000271936185641769
312	arhgdig	0	0	0	0	0	0	0	0	0	0	0	0	0	0	0	0	0	0	0	0	0	0	0	0	0	0	0	0	0	0	0.00014676744698026	0	0.000789439059690364	0	0	0.000525827404887102	0.00133545857924439	0.000153964588144727	0	0.000801106984196344	0.000309405940594059	0	0	0	0	0	0.000951776649746193
313	cog2	0	0	0	0	0	0	0	0	0	0	0	0	0	0	0	0	0	0	0	0	0	0	0	0	0	0	0	0	0	0.000486263068319961	0	0	0	5.94742476507672e-05	0	0	0	0	0	0	0	0	0	0.000397772474144789	0	0	0
314	marcksa	0	0	0	0	0	0	0	0	0	0	0	0	0	0	0	0	0.000948916653487269	0	0	0	0	0	0	0	0	0	0.000641889723345529	0	0	0	0	0	0.00100872768738213	0	0	0	0	0.000667179881960482	0	0	0	0	0	5.68246391635413e-05	0.00422846323761439	0	0.00407904278462654
315	galk2	0	0	0	0	0	0	0	0	0	0	0	0	0	0	0	0	0	0	0	0	0	0	0	0	0	0	0	0	0	0	0	0	0	0	0	0	0	0	0	0	0	0.000327772132813268	0	0	0	0	0
316	bhlhe40	0	0	0	0	0	0	0	0	0	0	0	0	0	0	0	0	0	0	0	0	0	0	0	0	0	0	0	0	0	0	0	0	0	0	0	0	0	0	0	0	0	0.000524435412501229	0	0	0	0	0
317	acsl4a	0	0	0	0	0	0	0	0	0	0	0	0	0	0	0	0	0	0	0	0	0	0	0	0	0	0	0	0	0	0	0	0	0	0	0	0	0	0	0	0	0	0	0	0	0	0	0.000725163161711385
318	acsbg2	0	0	0	0	0	0	0	0	0.000755418676274043	0	0	0	0	0	0	0	0	0	0	0	0	0	0	0	0	0	0	0	0	0	0	0	0	0	0	0	0.000387713781070952	0.000564536823197331	0	0	0	0.000524435412501229	0.0017196261682243	0	0	0	4.53226976069616e-05
319	tie1	0	0	0	0	0	0	0	0	0	0	0	0	0	0	0	0	0	0	0	0	0	0	0	0	0	0	0	0.000259403372243839	0.000299371320227522	0	0	0.000630268652012921	0	0.000892113714761508	0	9.2793071450665e-05	0	0	0	0.000436967445925279	0.0012762995049505	0	0	0.000340947834981248	0.000631113916061849	0	0
320	rttn	0	0	0	0	0	0	0	0	0	0	0	0	0	0	0	0	0	0	0	0	0	0	0	0	0	0	0	0	0	0	0	0	0	0	0	0	0	0	0	0	0	0	0	0	0.000378668349637109	0	0
321	zgc.92630	0	0	0	0	0	0	0	0	0	0	0	0	0	0	0	0	0	0	0	0	0	0	0	0	0	0	0	0	0	0	0	0	0	0	0	0	0	0	0	0	0.000348081683168317	0.000917761971877151	0	0	0	0	0.000317258883248731
322	rab23	0	0	0	0	0.000930882010705143	0	0	0	0	0	0	0	0	0	0	0	0	0	0	0	0	0	0	0	0	0	0	0	0.00109769484083425	0	0	0	0	0	0.00199680511182109	0	0.000430793090078835	0	0.000492745688475226	0	0	0	0	0	0	0.000374910958647321	0
323	orai1b	0	0	0	0	0	0	0	0	0	0	0	0	0	0	0	0	0	0	0	0	0	0	0	0	0	0	0	0	0	0	0	0	0	0	0	0	0	0.000513215293815756	0	0	0	0	0	0	0	0	0
324	reep3b	0	0	0	0	0	0	0	0	0	0	0	0	0	0	0	0	0	0	0	0	0	0	0	0	0	0	0	0	0	0.000425480184779966	0	0	0	0	0.0023961661341853	0	0.000603110326110369	0.000615858352578907	0	0	0	0	0	0	0.0016724518775639	0	0
325	ik	0	0	0	0	0	0	0	0	0	0	0	0	0	0.00182858960089044	0	0	0	0	0	0	0	0	0	0	0	0	0	0	0	0	0	0.000866619396517766	0	0	0	0.00114444788122487	0.000603110326110369	0	0	0	0.000193378712871287	0.000458880985938576	0	0	0.000220889870621647	0	0.00172226250906454
326	zgc.110366	0	0	0	0	0	0	0	0	0	0	0	0	0	0	0	0	0	0	0	0	0	0	0	0.00011986096128491	0	0	0	0	0	0	0	0	0	0	0	0	0	0	0	0	0	0	0	0	0	0	0
327	stmn1a	0	0	0	0	0	0	0	0	0	0	0	0	0	0	0	0	0	0	0	0	0	0	0	0	0	0	0	0	0	0	0	0	0	0	0	0	0	0	0.00251847796331782	0.004442502366907	0.00197246287128713	0	0.0022803738317757	0.00500056824639164	0.00429157462922057	0.00202451917669553	0.0144126178390138
328	rabac1	0	0	0	0	0	0	0	0	0	0	0	0	0	0	0	0	0	0	0	0	0	0	0	0	0	0	0	0.000518806744487678	0	0	0	0	0	0	0.00439297124600639	0.00126817197649242	0.000344634472063068	0	0	0	0	0	0	0	0.000915115178289681	0	0.00158629441624365
329	copa	0	0	0	0	0	0	0	0	0	0	0	0	0	0	0	0	0	0	0	0	0	0	0	0	0	0	0	0.000713359273670558	0.00124738050094801	0	0.00110075585235195	0	0	0	0.00439297124600639	0	0.000603110326110369	0.000667179881960482	0.000328497125650151	0	0	0.000917761971877151	0	0	0.000504891132849479	0	0.000770485859318347
330	cnot1	0	0	0	0	0	0	0	0	0	0	0	0	0	0	0	0	0	0	0	0	0	0	0	0	0	0	0	0	0	0	0	0	0.00061400815753695	0	0	0	0	0	0	0	0	0	0.000598130841121495	0	0.00012622278321237	0	0.000317258883248731
331	cbx1a	0	0	0	0	0	0	0	0	0	0	0	0	0	0	0	0	0	0	0	0	0	0	0	0	0	0	0	0.00473411154345006	0	0	0.000513686064430909	0	0.000438577255383536	0	0	0	0	0.00169361046959199	0	0	0	0.000557212625782556	0	0.0032958290714854	0	0	0.00135968092820885
332	tnfsf10l	0	0	0	0	0	0	0	0	0	0	0	0	0	0	0	0	0	0	0	0	0	0	0	0	0	0	0	0	0	0	0	0	0	0	0	0	0	0	0	0	0	0	0	0	0.000820448090880404	0	0.000634517766497462
333	ccdc106a	0	0	0	0	0	0	0	0	0	0	0	0	0	0	0	0	0	0	0	0	0	0	0	0	0	0	0	0	0	0	0	0	0	0	0	0	0	0	0	0	0	0.00072109869218919	0	0	0.000410224045440202	0	0.000634517766497462
334	dlb	0	0	0	0	0	0	0	0	0	0	0	0	0	0	0	0	0	0	0	0	0	0	0	0	0	0	0	0	0	0	0	0	0	0	0	0	0	0	0	0	0	0	0.000710280373831776	0	0	0	0
335	asic4b	0	0	0	0	0	0	0	0	0	0	0	0	0	0	0	0	0	0	0	0	0	0	0	0	0	0	0	0	0	0	0	0	0	0	0	0	0	0.000564536823197331	0	0	0	0	0	0	0	0	0
336	dhfr	0	0	0	0	0	0	0	0	0	0	0	0	0	0	0	0	0	0	0	0	0	0	0	0	0	0	0	0	0	0	0	0	0	0	0	0.00037117228580266	0	0	0	0.00094676279950477	0	0	0	0	0.000504891132849479	0	0.000135968092820885
337	wnt11	0	0	0	0	0	0	0	0	0	0	0	0	0	0	0	0	0	0	0	0	0	0	0	0	0	0	0	0	0	0	0	0	0	0	0	0	0	0	0	0.000728279076542131	0	0	0	0	0	0	0
338	tmed9	0	0	0	0	0.000698161508028857	0	0	0	0	0	0	0	0	0	0	0	0	0	0	0	0	0	0	0	0	0	0	0	0	0	0	0	0.000219288627691768	0	0	0.000463965357253325	0	0	0	0.00094676279950477	0.000464108910891089	0.000393326559375922	0	0.000340947834981248	0	0	0.00267403915881073
339	atl3	0	0	0	0	0	0	0	0	0	0	0	0	0	0	0	0	0	0	0	0	0	0	0	0	0	0	0	0	0	0	0	0	0	0	0	0	0	0.000667179881960482	0	0	0	0	0	0	0	0	0
340	zgc.112496	0	0	0	0	0	0	0	0	0	0	0	0	0	0	0	0	0	0	0	0	0	0	0	0	0	0	0	0	0	0	0	0	0	0	0	0	0	0	0	0.00094676279950477	0	0	0	0	0	0	0
341	seh1l	0	0	0	0	0	0	0	0	0	0	0	0	0	0	0	0	0	0	0	0	0	0	0	0	0	0	0	0.00155642023346304	0.000498952200379204	0	0	0	0.00153502039384238	0	0	0.000649551500154655	0	0.00256607646907878	0	0	0	0.000688321478907863	0	0.00125014206159791	0.00211423161880719	0	0
342	hecw1b	0	0	0	0	0	0	0	0	0	0	0	0	0	0	0	0	0	0	0	0	0	0	0	0	0	0	0	0	0	0	0	0	0	0	0	0	0	0	0	0.00429684655159857	0	0	0	0	0	0	0
343	irf2bpl	0	0	0	0	0	0	0	0	0	0	0.0011042606055029	0	0	0	0	0	0	0	0	0	0	0	0	0	0	0	0	0	0	0	0	0	0	0	0	0	0.000430793090078835	0	0	0	0	0	0.000598130841121495	0.000511421752471872	0.000189334174818555	0	0.00271936185641769
344	rhogb	0	0	0	0	0	0	0	0	0	0	0	0	0	0	0	0	0	0	0	0	0	0	0	0	0	0	0	0	0.000548847420417124	0	0	0	0	0	0	0	0	0	0	0	0	0	0	0	0	0	0
345	klhl18	0	0	0	0	0	0	0	0	0	0	0	0	0	0	0	0	0	0	0	0	0	0	0	0	0	0	0	0	0	0	0	0	0	0	0	0	0.000473872399086719	0	0	0	0	0	0.000485981308411215	0	0	0	0.00194887599709935
346	fam8a1	0	0	0	0	0	0	0	0	0	0	0	0	0	0	0	0	0	0	0	0	0	0	0	0	0	0	0	0	0	0	0	0	0	0	0	0.00204144757191463	0	0	0	0	0	0	0	0	0	0	0
347	ldlrap1a	0	0	0	0	0	0	0	0	0	0	0	0	0	0	0	0	0	0	0	0	0	0	0	0	0	0	0	0	0	0	0	0	0	0	0.00319488817891374	0.000309310238168883	0.000947744798173437	0.000410572235052605	0	0	0	0	0	0	0	0	0
348	cbwd	0	0	0	0	0	0	0	0	0	0	0	0	0	0	0	0	0	0	0	0	0	0	0	0	0	0	0	0	0	0	0	0	0	0	0	0	0	0	0.000547495209416918	0	0	0	0	0	0	0	0
349	casp9	0	0	0	0	0	0	0	0	0	0	0	0	0	0	0	0	0	0	0	0	0	0	0	0	0	0	0	0	0	0	0	0	0	0	0	0	0	0	0	0	0	0.00072109869218919	0	0	0	0	0
350	nelfe	0	0	0	0	0	0	0	0	0	0	0	0	0	0	0	0	0	0	0	0	0	0	0	0	0	0	0	0	0	0	0.000807220958391429	0	0	0	0	0.00092793071450665	0	0	0	0	0.000696163366336634	0.000294994919531941	0	0.00227298556654165	0	0	0.000362581580855693
351	lhfp	0	0	0	0	0	0	0	0	0	0	0	0	0	0	0	0	0	0	0	0	0	0	0	0	0	0	0	0	0	0	0	0	0	0	0	0	0	0.00092378752886836	0	0	0	0	0	0	0	0	0
352	fmnl3	0	0	0	0	0	0	0	0	0	0	0	0	0	0	0	0	0	0	0	0	0	0	0	0	0	0	0	0	0	0.000911743253099927	0	0	0.000964869961843779	0	0	0	0.00124929996122862	0	0	0	0	0.000393326559375922	0	0	3.15556958030925e-05	0	0
353	ppp1r13ba	0	0	0	0	0	0	0	0	0	0	0	0	0	0	0	0	0	0	0	0	0	0	0	0	0	0	0	0	0	0	0	0	0	0	0.00599041533546326	0.00163934426229508	0.00155085512428381	0.0018988965871183	0	0	0.00220451732673267	0.000491658199219902	0	0.000966018865780202	0.000410224045440202	0	0
354	yrk	0	0	0	0	0	0	0	0	0	0	0	0	0	0	0	0.00206218274111675	0	0	0	0	0	0	0	0	0	0	0.00147634636369472	0	0.000648637860492965	0.0012764405543399	0	0.00118175372252423	0.000657865883075304	0.00107053645771381	0	0.00037117228580266	0.00172317236031534	0.00287400564536823	0.000602244730358609	0	0.000618811881188119	0.00101609361172113	0	0.000511421752471872	9.46670874092774e-05	0	0
355	hdr	0	0	0	0	0	0	0	0	0	0	0	0	0	0	0	0	0	0	0	0	0	0	0	0	0	0	0	0	0	0	0	0	0	0.000713690971809207	0	0	0	0	0	0	0	0	0	0	0	0	0
356	elovl6	0	0	0	0	0	0	0	0	0	0	0	0	0	0	0	0	0	0	0	0	0	0	0	0	0	0	0	0	0	0	0	0	0	0	0	0	0	0	0	0	0	0.000491658199219902	0	0	0	0	0
357	spra	0	0	0	0	0	0	0	0	0	0	0	0	0	0	0	0	0	0	0	0	0	0	0	0	0	0	0	0	0	0	0.000587069787921039	0	0	0	0	0	0	0	0	0	0	0	0	0	0	0	0
358	tcf7l2	0	0	0	0	0	0	0	0	0	0	0	0	0	0	0	0	0	0	0	0	0	0	0	0	0	0	0	0	0	0	0	0	0	0	0	0	0	0	0	0	0	0	0	0.000795544948289578	0	0	0
359	dpy30	0	0	0	0	0	0	0	0	0.0008135278052182	0	0	0	0	0	0	0	0	0	0	0	0	0	0	0	0	0.00215176254667426	0	0	0	0	0	0	0	0.000237896990603069	0	0.000525827404887102	0.000904665489165554	0.000769822940723634	0.00142348754448399	0.000364139538271065	0.00239789603960396	0	0.000897196261682243	0	0.00110444935310824	0.00273684999812545	0.000815808556925308
360	fam92a1	0	0	0	0	0	0	0	0	0	0	0	0	0	0	0	0	0	0	0	0	0	0	0	0	0	0	0	0	0	0	0	0	0	0	0	0.00102072378595732	0	0	0	0	0	0	0	0.000511421752471872	0.0012622278321237	0	0.000951776649746193
361	tardbpl	0	0	0	0	0	0	0	0	0	0	0	0	0	0	0	0	0	0	0	0	0	0	0	0	0	0	0	0	0	0.000303914417699976	0.000440302340940779	0	0	0	0.03314696485623	0.000773275595422209	0	0.00046189376443418	0	0	0.0023592202970297	0.0013438657445344	0	0.000738720309126037	0.00388135058378037	0	0.00276468455402466
362	p2rx5	0	0	0	0	0	0	0	0	0	0	0	0	0	0	0	0	0	0	0	0	0	0	0	0	0	0	0	0	0	0	0	0	0	0	0	0	0	0	0	0	3.86757425742574e-05	0	0	0	0	0	0
363	desi2	0	0	0	0	0	0	0	0	0	0	0	0	0	0	0	0	0	0	0	0	0	0	0	0	0	0	0	0	0	0	0	0	0	0.000654216724158439	0	0	0.000516951708094602	0	0	0	0.00286200495049505	0.00114720246484644	0.00100934579439252	5.68246391635413e-05	0	0	0
364	prkcsh	0	0	0	0	0	0	0	0	0	0	0	0	0	0	0	0	0	0	0	0	0	0	0	0	0	0	0	0	0.000698533080530885	0	0	0	0	0	0.00199680511182109	0.00126817197649242	0	0	0.000437996167533534	0.00225766513728061	0.000232054455445545	0	0.00239252336448598	0	0	0	0.000543872371283539
365	atat1	0	0	0	0	0	0	0	0	0	0	0	0	0	0	0	0	0	0	0	0	0	0	0	0	0	0	0.0034020155337313	0	0	0	0	0	0	0	0	0	0	0	0	0	0	0	0	0	0	0	0
366	tspan33	0	0	0	0	0	0	0	0	0	0	0	0	0	0	0	0	0	0	0	0	0	0	0	0	0	0	0	0	0	0	0	0	0	0	0	0	0	0	0	0	0	0	0	0	0	0	0.00145032632342277
367	rcor3	0	0	0	0	0	0	0	0	0	0	0	0	0	0	0	0	0	0	0	0	0	0	0	0	0	0	0	0	0	0	0	0	0	0	0	0	0	0	0	0	0	0	0	0	0	0.00123720616353616	0.000725163161711385
368	ppat	0	0	0	0	0	0	0	0	0	0	0	0	0	0	0	0	0	0	0	0	0	0	0	0	0	0	0	0	0	0	0	0	0	0	0.0143769968051118	0	0	0	0	0	0.000270730198019802	0.000491658199219902	0.000336448598130841	0	0.000820448090880404	0	0.000498549673676577
369	C2H1orf35	0	0	0	0	0	0	0	0	0	0	0	0	0	0	0	0	0	0	0	0	0	0	0	0	0	0	0	0	0	0	0	0	0	0	0	0.000433034333436437	0	0	0	0	0	0	0	0	0	0	0
370	pin4	0	0	0	0	0	0	0	0	0	0	0	0	0	0	0	0	0	0	0	0	0	0	0	0	0	0	0.000577700751010976	0	0	0	0	0.00630268652012921	0.00100872768738213	0	0.0227635782747604	0.00309310238168883	8.6158618015767e-05	0.00297664870413138	0.0053107035313441	0	0.00475711633663366	0.000655544265626536	0.000299065420560748	0.000681895669962496	0.00164089618176081	0.000449893150376785	0.00344452501812908
371	kmt2a	0	0	0	0	0	0	0	0	0	0	0	0	0	0	0	0	0	0	0	0	0	0	0	0	0	0	0	0	0	0	0	0	0	0	0	0.000154655119084442	0	0	0	0	0	0.000262217706250615	0	0	0.000315556958030925	0	0.000317258883248731
372	ptgs2a	0	0	0	0	0	0	0	0	0	0	0	0	0	0	0	0	0	0	0	0	0	0	0	0	0	0	0	0	0	0	0	0	0	0	0	0	0	0	0	0	0.0012762995049505	0	0.00108411214953271	0	0	0	0
373	sel1l	0	0	0	0	0	0	0	0	0	0	0	0	0	0	0	0	0	0	0	0	0	0	0	0	0	0	0	0	0	0	0	0	0	0	0	0	0	0	0	0	0	0	0.000710280373831776	0	0	0	0.00154097171863669
374	kat5a	0	0	0	0	0	0	0	0	0	0	0	0	0	0	0	0	0	0	0	0	0	0	0	0	0	0	0	0	0	0	0	0	0.000350861804306829	0	0	0	0	0	0	0	0.000657487623762376	0	0	0	0	0	0
375	sox4a	0	0	0	0	0	0	0	0	0	0	0	0	0	0	0	0	0	0	0	0	0	0	0	0	0	0	0	0.000194552529182879	0	0	0	0	0	0	0	0	0	0.000821144470105209	0	0	0	0	0	0	0	0	0.000362581580855693
376	gpr22	0	0	0	0	0	0	0	0	0	0	0	0	0	0	0	0	0	0	0	0	0	0	0	0	0	0	0	0	0	0	0	0	0	0	0	0.000463965357253325	0	0	0	0	0	0	0	0	0	0	0
377	mtmr2	0	0	0	0	0	0	0	0	0	0	0	0	0	0	0	0	0	0	0	0	0	0	0	0	0	0	0	0	0	0	0	0	0	0	0	0.00037117228580266	0	0	0	0	0	0	0	0	0	0	0
378	gpm6ab	0	0	0	0	0	0	0	0	0	0	0	0	0	0	0	0	0	0	0	0	0	0	0	0	0	0	0	0	0	0	0	0	0	0	0	0	0	0.000718501411342058	0	0	0	0	0	0	0	0	0
379	egln1b	0	0	0	0	0	0	0	0	0	0	0	0	0	0	0	0	0	0	0	0	0	0	0	0	0	0	0	0	0	0.00218818380743982	0	0	0	0	0	0	0	0	0	0.000873934891850557	0	0	0	0.000909194226616661	0	0	0.000181290790427846
380	osbp	0	0	0	0	0	0	0	0	0	0	0	0	0	0	0	0	0	0	0	0	0	0	0	0	0	0	0	0	0	0	0	0	0	0	0	0	0	0	0	0	0	0	0	0	0	0	0.000679840464104424
381	epha7	0	0	0	0	0	0	0	0	0	0	0	0	0	0	0	0	0	0	0	0	0	0	0	0	0	0	0	0	0	0	0	0	0	0	0	0	0	0.000821144470105209	0.00186148371201752	0.000364139538271065	0	0	0.000710280373831776	0.000397772474144789	0.000915115178289681	0	0.000543872371283539
382	ccdc9	0	0	0	0	0	0	0	0	0	0	0	0	0	0	0	0	0	0	0	0	0	0	0	0	0	0	0	0	0	0	0	0.000787835815016151	0	0	0.00479233226837061	0	0	0	0	0	0	0	0	0	0.000725781003471126	0	0
383	ptk2ab	0	0	0	0	0	0	0	0	0	0	0	0	0	0	0	0	0	0	0	0	0	0	0	0	0	0	0	0	0	0	0	0	0	0	0	0	0	0.000256607646907878	0	0	0	0	0	0	0	0	0
384	dnajb6a	0	0	0	0	0	0	0	0	0	0	0	0	0	0	0	0	0	0	0	0	0	0	0	0	0	0	0	0	0	0.000607828835399951	0	0	0	0	0	0	0	0	0	0	0	0	0	0.00198886237072395	0	0	0
385	acaa1	0	0	0	0	0	0	0	0	0	0	0	0	0	0	0	0	0	0	0	0	0	0	0	0	0	0	0	0	0	0	0	0	0	0	0	0	0	0	0	0	0.000773514851485149	0	0	0	0	0	0
386	nabp1a	0	0	0	0	0	0	0	0	0	0	0	0	0	0	0	0	0	0	0	0	0	0	0	0	0	0	0	0	0	0	0	0	0	0	0	0.000216517166718218	0	0	0.000328497125650151	0	0	0	0	0	0	0	0.000725163161711385
387	eefsec	0	0	0	0	0	0	0	0	0	0	0	0	0	0	0	0	0	0	0	0	0	0	0	0	0	0	0	0	0	0	0	0	0	0	0	0	0	0.000872465999486785	0	0	0.00116027227722772	0	0	0	0	0	0
388	irf2bp2a	0	0	0	0	0	0	0	0	0	0	0	0	0	0	0	0	0	0	0	0	0	0	0	0	0	0	0	0	0.00109769484083425	0.000486263068319961	0.00102737212886182	0.00252107460805168	0	0	0.0107827476038339	0.000309310238168883	0.000344634472063068	0.00118039517577624	0.000547495209416918	0	0	0.000426103772657249	0	0.00153426525741562	0.000788892395077311	0	0.00131435823060189
389	syf2	0	0	0	0	0	0	0	0	0	0	0	0	0	0	0	0	0	0	0	0	0	0	0	0	0	0	0	0	0	0	0	0	0	0	0	0	0	0	0	0	0	0	0	0	0.000662669611864942	0	0
390	mad2l1	0	0	0	0	0	0	0	0	0	0	0	0	0.0990415335463259	0	0	0	0	0	0	0	0	0	0	0	0	0	0.00192566917003659	0	0	0.00145878920495988	0	0	0	0	0	0.000525827404887102	0.000258475854047301	0.0021041827046446	0.00218998083766767	0.00211200932197218	0.00290068069306931	0	0.000411214953271028	0.00295488123650415	0.0041969075418113	0.00551119109211562	0.00181290790427846
391	tcf12	0	0	0	0	0	0	0	0	0	0	0	0	0	0	0	0	0	0	0	0	0	0	0	0	0	0	0	0.00103761348897536	0	0.000668611718939946	0	0	0	0	0	0	0	0	0.000711743772241993	0	0	0.000688321478907863	0	0.00045459711330833	0	0	0.00190355329949239
392	trappc11	0	0	0	0	0	0	0	0	0	0	0	0	0	0	0	0	0	0	0	0	0	0	0	0	0	0	0	0	0	0	0	0	0	0	0	0.000433034333436437	0	0.000256607646907878	0	0	0	0	0.000336448598130841	0	0.000946670874092774	0	0
393	cmss1	0	0	0	0	0	0	0	0	0	0	0	0	0	0	0	0	0	0	0	0	0	0	0	0	0	0	0	0	0	0	0	0	0	0	0	0.000433034333436437	0	0	0	0	0	0	0	0	0.000315556958030925	0	0.00240210297316896
394	hnrnpub	0	0	0	0	0	0	0	0	0	0	0	0	0	0	0	0	0	0	0	0	0	0	0	0	0	0	0	0	0	0.000182348650619985	0.00300873266309533	0	0	0.00113001070536458	0	0.000680482523971544	0.000646189635118253	0.000821144470105209	0.000602244730358609	0	0.00197246287128713	0.00124553410469042	0.00194392523364486	0.00267075804068644	0.00138845061533607	0	0.00435097897026831
395	lmbr1l	0	0	0	0	0	0	0	0	0	0	0	0	0	0	0	0	0	0	0	0	0	0	0	0	0	0	0	0	0	0	0	0	0	0.00118948495301534	0	0	0	0	0	0	0.000580136138613861	0	0	0.00107966814410728	0.000378668349637109	0	0
396	zgc.100868	0	0	0	0	0	0	0	0	0	0	0	0	0	0	0	0	0	0	0	0	0	0	0	0	0	0	0	0	0	0	0	0	0	0	0	0	0	0	0	0.00269463258320588	0.00193378712871287	0	0	0	0	0	0
397	hspa4a	0	0	0	0	0	0	0	0	0	0	0	0	0	0	0	0	0	0	0	0	0	0	0	0	0	0	0	0	0	0	0	0	0	0	0	0.000618620476337767	0	0	0	0	0	0	0	0	0	0	0.000362581580855693
398	ybx1	0	0	0	0	0	0	0	0	0	0	0	0	0	0	0	0	0	0	0	0	0	0	0	0	0	0	0	0	0	0	0	0	0	0	0	0	0	0	0	0	0	0	0	0	0.000883559482486589	0	0
399	ankrd10b	0	0	0	0	0	0	0	0	0	0	0	0	0	0	0	0	0	0	0	0	0	0	0	0	0	0	0	0	0	0	0	0	0	0	0	0.000649551500154655	0	0	0	0	0	0	0	0	0	0	4.53226976069616e-05
400	wdr36	0	0	0	0	0	0	0	0	0	0	0	0	0	0	0	0	0	0	0	0	0	0	0	0	0	0	0	0	0	0	0	0	0	0	0	0	0	0	0	0.000364139538271065	0	0	0.00157009345794393	0.00107966814410728	0.000599558220258757	0.000149964383458928	0.000407904278462654
401	fgfr3	0	0	0	0	0	0	0	0	0	0	0	0	0	0	0	0	0	0	0	0	0	0	0	0	0	0	0	0	0	0	0	0	0	0	0	0	0	0	0	0	0	0	0	0	0.000315556958030925	0	0
402	cops2	0	0	0	0	0	0	0	0	0	0	0	0	0	0	0	0	0	0	0	0	0	0	0	0	0	0	0	0	0	0	0	0	0	0	0	0	0	0.00148832435206569	0.00136873802354229	0	0.000541460396039604	0.00121275689140909	0.000672897196261682	0	0.00179867466077627	0.000262437671053125	0
403	grwd1	0	0	0	0	0	0	0	0	0	0	0	0	0	0	0	0	0	0	0	0	0	0	0	0	0	0	0	0.00207522697795071	0	0	0	0	0	0	0	0	0	0	0	0	0	0	0.000485981308411215	0	0.000883559482486589	0	0
404	flot2a	0	0	0	0	0	0	0	0	0	0	0	0	0	0.00588328828112577	0	0	0	0	0	0	0	0	0	0	0	0	0	0	0	0	0	0.000551485070511305	0	0	0	0.000587689452520878	0.00073234825313402	0.00102643058763151	0.000383246646591842	0.000145655815308426	0	0.00196663279687961	0	0.00181838845323332	0.00012622278321237	0	0.00172226250906454
405	dnajc5ab	0	0	0	0	0	0	0	0	0	0	0	0	0	0	0	0	0	0	0	0	0	0	0	0	0	0	0	0	0	0	0.000733837234901299	0	0	0	0.00359424920127796	0.000494896381070213	0	0	0	0	0	0	0	0	0	0	0
406	rassf1	0	0	0	0	0	0	0	0	0	0	0	0	0	0	0	0	0	0	0	0	0	0	0	0	0	0	0	0	0	0.00212740092389983	0	0	0	0	0.00718849840255591	0	0	0	0	0.000873934891850557	0.000425433168316832	0	0	0	0	0	0
407	foxp1a	0	0	0	0	0	0	0	0	0	0	0	0	0	0	0	0	0	0	0	0	0	0	0	0	0	0	0	0	0	0	0	0	0	0.000297371238253836	0	0.000649551500154655	0	0	0	0	0.000348081683168317	0	0	0	0.000347112653834017	0	0.000317258883248731
408	esrrga	0	0	0	0	0	0	0	0	0	0	0	0	0	0	0	0	0	0	0	0	0	0	0	0	0	0	0	0	0.000399161760303363	0	0.00242166287517429	0	0.00276303670891628	0	0.00519169329073482	0.00154655119084442	0	0	0	0	0	0.000950539185158478	0	0	0	0	0
409	fam63a	0	0	0	0	0	0	0	0	0	0	0	0	0	0	0	0	0	0	0	0	0	0	0	0	0	0	0	0	0	0.000668611718939946	0	0	0	0	0	0	0	0	0	0	0	0	0	0	0	0	0
410	psen1	0	0	0	0	0	0	0	0	0	0	0	0	0	0	0	0	0	0	0	0	0	0	0	0	0	0	0	0	0	0	0.000660453511411169	0	0	0	0	0.000216517166718218	0	0.000718501411342058	0.00169723514919244	0.000873934891850557	0	0	0	0	6.31113916061849e-05	0	0
411	TMC6..1.of.2.	0	0	0	0	0	0	0	0	0	0	0	0	0	0	0	0	0	0	0	0	0	0	0	0	0	0	0	0	0	0	0	0	0	0	0	0	0	0	0	0	0.000232054455445545	0	0	0	0.000504891132849479	0	0.000498549673676577
412	aga	0	0	0	0	0	0	0	0	0	0	0	0	0	0	0	0	0	0	0	0	0	0	0	0	0	0	0	0	0	0	0	0	0	0	0	0	0	0	0	0	0	0	0	0.000340947834981248	0.000315556958030925	0	0.00140500362581581
413	pex19	0	0	0	0	0	0	0	0	0	0	0	0	0	0	0	0	0	0	0	0	0	0	0	0	0	0	0	0	0	0	0	0.00165445521153392	0	0	0	0.000402103309619548	0	0.000667179881960482	0	0	0	0	0	0	0	0	0
414	stip1	0	0	0	0	0	0	0	0	0	0	0	0	0	0	0	0	0	0	0	0	0	0	0	0	0	0	0	0	9.97904400758407e-05	0	0	0.00047270148900969	0.000526292706460243	0.000773165219459974	0	0	0	0	0	0	0	0	0.000523364485981308	0	0	0	0.000906453952139231
415	immp2l	0	0	0	0	0	0	0	0	0	0	0	0	0	0	0	0	0	0	0	0	0	0	0	0	0	0	0	0	0	0	0	0	0	0	0	0	0	0	0	0	0	0	0	0	0	0	0
416	lmo7a	0	0	0	0	7.75735008920953e-05	0	0	0	0	0	0	0	0	0	0	0	0	0	0	0	0	0	0	0	0	0.00107588127333713	0	0	0.000498952200379204	0.00164113785557987	0.000733837234901299	0	0.00114030086399719	0.00136790769596765	0.009185303514377	0.000433034333436437	0.00129237927023651	0.000307929176289453	0	0	0	0	0	0	0.00012622278321237	0	0
417	skp2	0	0	0	0	0	0	0	0	0	0	0	0	0	0	0	0	0	0	0	0	0	0	0	0	0	0	0	0	0	0	0	0	0	0	0	0.00018558614290133	0	0	0	0	0	0	0	0	0.00025244556642474	0	0
418	mtdhb	0	0	0	0	0	0	0	0	0	0	0	0	0	0	0	0	0	0	0	0	0	0	0	0	0	0	0	0	0	0	0	0	0	0	0	0	0	0	0	0	0	0	0	0	0	0	4.53226976069616e-05
419	zmat2	0	0	0	0	0	0	0	0	0	0	0	0	0	0	0	0	0	0	0	0	0	0	0	0	0	0	0	0	0.000449056980341283	0.000425480184779966	0	0	0.00061400815753695	0.00172475318187225	0	0.00055675842870399	0	0	0	0.00182069769135533	0.000657487623762376	0.00117997967812777	0	0.000795544948289578	0.00107289365730514	0	0.002356780275562
420	cyp4t8	0	0	0	0	0	0	0	0	0	0	0	0	0	0	0	0	0	0	0	0	0	0	0	0	0	0	0	0	0	0	0	0	0	0	0.00439297124600639	0	0	0	0	0	0	0	0	0	0	0	0
421	elovl5	0	0	0	0	0	0	0	0	0	0	0	0	0	0	0	0	0	0	0	0	0	0	0	0	0	0	0	0	0	0	0	0	0	0	0	0	0	0	0	0	0	0	0	0	0	0	0
422	TSPY2	0	0	0	0	0	0	0.000603760565809902	0	0	0	0	0	0	0	0	0	0	0	0	0	0	0	0	0	0	0	0	0	0	0	0	0	0	0	0	0	0	0.000821144470105209	0	0	0	0.000589989839063883	0	0	0	0.000412402054512053	0
423	fkbp9	0	0	0	0	0	0	0	0	0	0	0	0	0	0	0	0	0	0	0	0	0	0	0	0	0	0	0	0	0.000898113960682567	0	0	0.000709052233514536	0	0	0	0.00037117228580266	0	0	0	0	0.000193378712871287	0	0	0.000966018865780202	0.00123067213632061	0	0
424	tshz1	0	0	0	0	0	0	0	0	0	0	0	0	0	0	0	0	0	0	0	0	0	0	0	0	0	0.00348079235491425	0	0	0	0	0	0	0.000657865883075304	0	0	0	0	0	0	0	0	0	0	0	0	0	0
425	ispd	0	0	0	0	0	0	0	0	0	0	0	0	0	0	0	0	0	0	0	0	0	0	0	0	0	0	0	0	0	0.000425480184779966	0	0	0	0	0	0	0	0.00092378752886836	0	0	0	0.00137664295781573	0	0	3.15556958030925e-05	0	0
426	rab20	0	0	0	0	0	0	0	0	0	0	0	0	0	0	0	0	0	0	0	0	0	0	0	0	0	0	0	0	0	0	0	0	0	0	0	0	0	0	0	0	0.00177908415841584	0	0	0	0	0	0
427	ncapd2	0	0	0	0	0	0	0	0	0	0	0	0	0	0	0	0	0	0	0	0	0	0	0	0	0	0	0	0	0	0	0	0	0	0	0	0	0	0.000872465999486785	0	0	0	0	0	0.000795544948289578	0.000883559482486589	0	0.00457759245830312
428	eif4e3	0	0	0	0	0	0	0	0	0	0	0	0	0	0	0	0	0	0	0	0	0	0	0	0	0	0	0	0	0	0	0	0	0	0	0.0119808306709265	0.0010516548097742	0	0.000307929176289453	0	0	0.0012762995049505	0.00344160739453932	0	0	0.000284001262227832	0	0.00217548948513416
429	cep89	0	0	0	0	0	0	0	0	0	0	0	0	0	0	0	0	0	0	0	0	0	0	0	0	0	0	0	0	0	0	0	0	0	0	0	0.00111351685740798	0	0	0	0	0	0	0	0	0	0	0
430	zgc.86764	0	0	0	0	0	0	0	0	0	0	0	0	0	0	0	0	0	0	0	0	0	0	0	0	0	0	0	0	0	0	0	0	0	0	0	0	0.00236936199543359	0	0	0	0.00224319306930693	0	0.000224299065420561	0.00130696670076145	0.00164089618176081	0	0.000498549673676577
431	oclna	0	0	0	0	0	0	0	0	0	0	0	0	0	0	0	0	0	0	0	0	0	0	0	0	0	0	0	0	0	0	0	0	0	0	0	0	0	0	0.000602244730358609	0	0.00123762376237624	0	0	0	0	0	0.000634517766497462
432	calub	0	0	0	0.00121685666709363	0	0	0	0	0	0	0	0	0	0	0	0	0	0	0	0	0	0	0	0	0	0	0	0	0	0	0	0	0	0	0.0179712460063898	0	0	0	0	0.000728279076542131	0.00135365099009901	0	0	0.000568246391635413	0.000189334174818555	0	0.0029459753444525
433	atp2a2b	0	0	0	0	0	0	0	0	0	0	0	0	0	0	0	0	0	0	0	0	0	0	0	0	0	0	0	0.000194552529182879	0	0	0	0	0	0	0	0	0	0	0	0.00291311630616852	0	0.000163886066406634	0	0	0	0	0
434	rnaseh2b	0	0	0	0	0	0	0	0	0	0	0	0	0	0	0	0	0	0	0	0	0	0	0	0	0	0	0	0.000713359273670558	0	6.07828835399951e-05	0	0	0	0	0	0.000340241261985772	0	0	0.000602244730358609	0.000655451168887918	0	0	0	0	0	0	0.00154097171863669
435	psmd11b	0	0	0	0	0	0	0	0	0	0	0	0	0	0	0	0	0	0	0	0	0	0	0	0	0	0	0	0	0	0	0	0	0	0	0.0103833865814696	0.0026600680482524	0.000947744798173437	0.000513215293815756	0	0	0	0.000131108853125307	0	0.00045459711330833	0.00381823919217419	0	0.00367113850616389
436	tbx20	0	0	0.0004423800044238	0.000640450877417702	0	0	0	0	0	0	0	0	0	0	0	0	0	0	0	0	0	0	0	0	0	0	0.00263174786571667	0.00324254215304799	0.00279413232212354	0.00443715049841964	0.000587069787921039	0.000393917907508075	0.00416648392614359	0.00440109432615677	0.0115814696485623	0.00692854933498299	0.00995132038082109	0.0100076982294072	0.00153298658636737	0.000364139538271065	0	0.000753875905470517	0	0	0.000441779741243294	0	0
437	aspa	0	0	0	0	0	0	0	0	0	0	0	0	0	0	0	0	0	0	0	0	0	0	0	0	0	0	0	0	0	0	0	0	0	0	0	0	0	0	0	0	0	0	0	0	0	0	0.000226613488034808
438	cyth3b	0	0	0	0	0	0	0	0	0	0	0	0	0	0	0	0	0	0	0	0	0	0	0	0	0	0	0	0	0	0	0	0	0.000570150431998597	0	0	0	0	0.00118039517577624	0	0	0	0	0	0	0	0	0
439	tpm3	0	0	0	0	0	0	0	0	0	0	0	0	0	0	0	0	0	0	0	0	0	0	0	0	0	0	0	0	0.000449056980341283	0.00158035497203987	0	0.00141810446702907	0.000657865883075304	0	0.00439297124600639	0.000680482523971544	0.000947744798173437	0.00697972799589428	0.000602244730358609	0.00349573956740223	0.00398360148514851	0.0031793896882887	0.00370093457943925	0.00215933628821457	0.000568002524455664	0.000149964383458928	0.00140500362581581
440	dynll2b	0	0	0	0	0	0	0	0	0	0	0	0	0	0	0	0	0	0	0	0	0	0	0	0	0	0	0	0	0	0	0	0	0	0	0	0	0	0	0	0	0.000309405940594059	0	0	0	0.000504891132849479	0	0
441	sp4	0	0	0	0	0	0	0	0	0	0	0	0	0	0	0	0	0	0	0	0	0	0	0	0	0	0	0	0	0	0	0	0	0	0	0	0	0	0	0.000656994251300301	0.000655451168887918	0	0	0	0	0	0	0.000453226976069616
442	ahcy	0	0	0	0	0	0	0	0	0	0	0	0	0	0	0	0	0	0	0	0	0	0	0	0	0	0	0	0	0	0.00139800632141989	0	0	0	0.000475793981206138	0	0	0	0.00102643058763151	0	0.00131090233777584	0	0.0021960732898489	0	0.00323900443232185	0.00116756074471442	0.000674839725565178	0.00267403915881073
443	coro2a	0	0	0	0	0	0	0	0	0	0	0	0	0	0	0	0	0	0	0	0	0	0	0	0	0	0	0	0	0	0	0	0	0	0	0	0	0	0	0	0	0	0	0	0.00159108989657916	0	0	0
444	pdcd6	0	0	0	0	0	0	0	0	0	0	0	0	0	0	0	0	0	0	0	0	0	0	0	0	0	0	0	0	0.000748428300568806	0	0	0	0.000438577255383536	0	0	0	0	0.00133435976392096	0	0	0	0	0	0.000681895669962496	0	0	0
445	ssr2	0	0	0	0	0	0	0	0	0	0	0	0	0.0543130990415335	0	0	0	0	0	0	0	0	0	0	0	0.000774122200718828	0	0	0	0	0	0	0	0.00131573176615061	0	0.00159744408945687	0.000866068666872873	0.00086158618015767	0.000975109058249936	0.000492745688475226	0.00225766513728061	0.00135365099009901	0.00114720246484644	0.000859813084112149	0.00176156381406978	0.00533291259072263	7.49821917294642e-05	0.00367113850616389
446	ccdc85ca	0	0	0	0	0	0	0	0	0	0	0	0	0	0	0	0	0	0	0	0	0	0	0	0	0	0	0	0.000972762645914397	0	0	0	0	0.000526292706460243	0	0	0.00055675842870399	0	0	0	0	0	0	0	0	0	0	0.000453226976069616
447	srcap	0	0	0	0	0	0	0	0	0	0	0	0	0	0	0	0	0	0	0	0	0	0	0	0	0	0	0	0	0	0	0	0	0	0	0.00559105431309904	0	0	0	0	0	0.000232054455445545	0	0	0.00113649278327083	0.000220889870621647	0	0.00335387962291516
448	rpe	0	0	0	0	0	0	0	0	0	0	0	0	0	0	0	0	0	0	0	0	0	0	0	0	0	0	0	0	0	0	0	0	0	0	0	0	0	0	0.000164248562825075	0.000509795353579492	0.000464108910891089	0.000655544265626536	0	0	0	0.000637348629700446	0.000453226976069616
449	kdelr2a	0	0	0	0	0	0	0	0	0	0	0	0	0	0	0	0	0	0	0	0	0	0	0	0	0	0	0	0	0.000349266540265443	0.000729394602479942	0	0.00141810446702907	0	0	0.00678913738019169	0.000680482523971544	0	0.00384911470361817	0	0.00305877212147695	0.000734839108910891	0.000393326559375922	0.000598130841121495	0.000397772474144789	0.00110444935310824	3.74910958647321e-05	0.00086113125453227
450	celf1	0	0	0	0	0	0	0	0	0	0	0	0	0	0	0	0	0	0	0	0	0	0	0	0	0	0	0	0	0	0	0	0	0	0	0	0.000804206619239097	0.000603110326110369	0.000564536823197331	0	0	0.0020884900990099	0	0.000373831775700935	0	0.00012622278321237	0.00202451917669553	0.0053027556200145
451	stam2	0	0	0	0	0	0	0	0	0	0	0	0	0	0	0	0	0	0	0	0	0	0	0	0	0	0	0	0.000453955901426719	0	0	0	0	0	0	0.0103833865814696	0	0	0	0	0	0	6.55544265626536e-05	0	0	0	0	0
452	dip2ba	0	0	0	0	0	0	0	0	0	0	0	0	0	0	0	0	0	0	0	0	0	0	0	0	0	0	0	0	0	0.000729394602479942	0	0	0	0	0	0	0	0	0	0	0.00143100247524752	0	0	0	0	0	0
453	larp6	0	0	0	0	0	0	0	0	0	0	0	0	0	0	0	0	0	0	0	0	0	0	0	0	0	0	0	0	0	0	0	0	0	0	0	0	0	0	0	0	0.000270730198019802	0	0	0	0	0	0
454	sucla2	0	0	0	0	0	0	0	0	0	0	0	0	0	0	0	0	0	0	0	0	0	0	0	0	0	0	0	0	0	0.00115487478725991	0	0.00015756716300323	0	0	0	0	0	0.000410572235052605	0	0	0.000386757425742574	0	0	0.000340947834981248	0	0	0
455	mcamb	0	0	0	0	0	0	0	0	0	0	0	0	0	0	0	0	0	0	0	0	0	0	0	0	0	0	0	0.000907911802853437	0.00124738050094801	0.00285679552637977	0	0	0	0.000773165219459974	0.00599041533546326	0	0	0.00148832435206569	0.000985491376950452	0.00429684655159857	0.000696163366336634	0.00186830115703563	0.000411214953271028	5.68246391635413e-05	0.00123067213632061	0	0.000498549673676577
456	trim3b	0	0	0	0	0	0	0	0	0	0	0	0	0	0	0	0	0	0	0	0	0	0	0	0	0	0	0	0	0	0	0	0	0	0	0.00998402555910543	0	0	0.000821144470105209	0	0	0	0	0	0	0	0	0
457	pgam1a	0	0	0	0	0	0	0	0	0	0	0	0	0	0	0	0	0	0	0	0	0.00730569492122172	0	0	0	0	0	0	0	0	0.00297836129345976	0	0	0	0	0.00319488817891374	0.00358799876275905	0.00215396545039418	0	0	0.000801106984196344	0.00119894801980198	0.000262217706250615	0	0	0	0	0.000453226976069616
458	wdfy1	0	0	0	0	0	0	0	0	0	0	0	0	0	0	0	0	0	0	0	0	0	0	0	0	0	0	0	0.000843060959792477	0	0	0	0	0	0	0	0	0	0	0	0.00160221396839269	0.00638149752475247	0	0	0	0.00100978226569896	0.000374910958647321	0.00158629441624365
459	gdi2	0	0	0	0	0	0	0	0	0	0	0	0	0	0	0	0	0	0	0	0	0	0	0	0	0	0	0	0.00252918287937743	0	6.07828835399951e-05	0	0	0	0.000594742476507672	0.0291533546325879	0.000247448190535107	0.000775427562141903	0.00112907364639466	0	0.000728279076542131	0.0023592202970297	0.000229440492969288	0.000186915887850467	0.00142061597908853	0.00173556326917009	0.000337419862782589	0.002356780275562
460	foxp2	0	0	0	0	0	0	0	0	0	0	0	0	0	0	0	0	0	0	0	0	0	0	0	0	0	0	0	0	0	0	0	0	0	0	0	0	0	0	0.000437996167533534	0.00094676279950477	0	0.000426103772657249	0	0	0.000441779741243294	0	0
461	tacc3	0	0	0	0	0	0	0	0	0	0	0	0	0	0	0	0	0	0	0	0	0	0	0	0	0	0	0	0	0	0	0	0	0	0	0	0	0	0.00246343341031563	0	0.00123807443012162	0.00123762376237624	0.00101609361172113	0	0.00102284350494374	0.00315556958030925	0	0.00113306744017404
462	csnk1g2a	0	0	0	0	0	0	0	0	0	0	0	0	0	0	0	0	0	0	0	0	0	0	0	0	0	0	0	0	0	0	0	0	0.000789439059690364	0	0	0.000154655119084442	0	0.00123171670515781	0	0	0.000464108910891089	0	0	0	0.000220889870621647	0	0.00258339376359681
463	kif4	0	0	0	0	0	0	0	0	0	0	0	0	0	0	0	0	0	0	0	0	0	0	0	0	0	0	0	0	0	0.00200583515681984	0	0	0	0	0	0	0.000430793090078835	0	0.000656994251300301	0	0	0	0	0.00187521309239686	0	0	0.000725163161711385
464	dnase1l3	0	0	0	0	0	0	0	0	0	0	0	0	0	0	0	0	0	0	0	0	0	0	0	0	0	0	0	0	0	0	0	0	0	0	0	0	0	0	0	0.000582623261233705	0	0	0	0	0	0	0
465	irf2bp1	0	0	0	0	0	0	0	0	0	0	0	0	0	0	0	0	0	0	0	0	0	0	0	0	0	0	0	0	0	0	0	0	0	0	0	0	0	0.00133435976392096	0	0	0	0	0	0	0	0	0
466	nav3	0	0	0	0	0	0	0	0	0	0	0	0	0	0	0	0	0	0	0	0	0	0	0	0	0	0	0	0	0	0	0	0	0	0	0	0	0.00180933097833111	0	0	0	0	0	0	0	0.00186178605238245	0	0
467	tenm3	0	0	0	0	0	0	0	0	0	0	0	0	0	0	0	0	0	0	0	0	0	0	0	0	0	0	0	0	0	0	0	0	0	0	0	0	0	0	0	0	0	0	0	0	0	0	0.00108774474256708
468	nfkbiaa	0	0	0	0	0	0	0	0	0	0	0	0	0	0	0	0	0	0	0	0	0	0	0	0	0	0	0	0	0	0	0	0	0	0	0	0	0	0.000256607646907878	0	0	0	0	0	0	0	0	0
469	rapgef2	0	0	0	0	0	0	0	0	0	0	0	0	0	0	0	0	0	0	0	0	0	0	0	0	0	0	0	0	0	0.0012764405543399	0	0	0	0	0	0	0	0	0	0	0	0.00154052902422236	0	0	0	0	0
470	naca	0	0	0	0	0	0	0	0	0	0	0	0	0	0	0	0	0	0	0	0	0	0	0	0	0	0	0.000256755889338212	0.000713359273670558	0	0	0	0	0	0	0	0	0.000172317236031534	0	0	7.28279076542131e-05	0	0	0	5.68246391635413e-05	3.15556958030925e-05	0	4.53226976069616e-05
471	acy3.2	0	0	0	0	0	0	0	0	0	0	0	0	0	0	0	0	0	0	0	0	0	0	0	0	0	0	0	0	0	0	0	0	0	0	0	0	0	0	0	0.0016750418760469	0	0.00239273656953686	0	0.00284123195817707	0.00148311770274535	0	0.000498549673676577
472	ubr7	0	0	0	0	0	0	0	0	0	0	0	0	0	0	0	0	0	0	0	0	0	0	0	0	0	0	0	0.00110246433203632	0	0	0	0	0	0	0	0.000525827404887102	0	0	0	0.00160221396839269	0.000386757425742574	0	0	0.00153426525741562	0.00170400757336699	0	0.00271936185641769
473	xpo7	0	0	0	0	0	0	0	0	0	0	0	0	0	0	0	0	0	0	0	0	0	0	0	0	0	0	0	0	0	0	0	0	0	0	0	0	0	0	0	0.000728279076542131	0	0	0	0	0	0	0.000362581580855693
474	wif1	0	0	0	0	0	0	0	0	0	0	0	0	0	0	0	0	0	0	0	0	0	0	0	0	0	0	0	0	0	0	0	0	0	0	0	0	0	0	0	0	0	0	0	0.000681895669962496	0	0	0.000226613488034808
475	rint1	0	0	0	0	0	0	0	0	0	0	0	0	0	0	0	0	0	0	0	0.00139106242392627	0	0	0	0	0	0	0	0	0	0	0	0	0	0	0	0	0	0	0	0	0	0	0	0	0	0	0
476	hnrnph1l	0	0	0	0	0	0	0	0	0	0	0	0	0	0	0	0	0	0	0	0	0	0	0	0	0	0	0	0	0	0.000911743253099927	0	0	0.000570150431998597	0	0	0	0	0.00246343341031563	0	0	0.00100556930693069	0.00140942017109705	0.000411214953271028	0	0.00302934679709688	0	0.000951776649746193
477	pou4f1	0	0	0	0	0	0	0	0	0	0	0	0	0	0	0	0	0	0	0	0	0	0	0	0	0	0	0	0	0	0	0	0	0	0	0	0	0	0	0	0.00240332095258903	0	0	0	0	0	0	0
478	ywhah	0.00411021464454255	0	0	0	0	0	0	0	0	0	0	0	0	0	0	0	0	0	0	0	0	0	0	0	0	0	0	0	0	0.000668611718939946	0.00183459308725325	0.00141810446702907	0.00754352879259682	0.00118948495301534	0.00599041533546326	0.00361892978657594	0.00297247232154396	0.000359250705671029	0.00169723514919244	0.00174786978370111	0.00177908415841584	0.000884984758595824	0.000448598130841121	0	0.000473335437046387	0	0
479	entpd8	0	0	0	0	0	0	0	0	0	0	0	0	0	0	0	0	0	0	0	0	0	0	0	0	0	0	0	0	0	0	0	0	0	0	0	0	0	0	0	0	0	0.000688321478907863	0	0	0	0	0
480	mphosph8	0	0	0	0	0	0	0	0	0	0	0	0	0	0	0	0	0	0	0	0	0	0	0	0	0	0	0	0.000972762645914397	0.000898113960682567	0.00115487478725991	0	0	0	0.00101106221006304	0	0	0	0.000615858352578907	0	0	0.0018177599009901	0	0	0	0.00189334174818555	0	0.00104242204496012
481	ugp2a	0	0	0	0	0	0	0	0	0	0	0	0	0	0	0	0	0	0	0	0	0	0	0	0	0	0	0	0	0.000449056980341283	0	0	0	0	0	0.00319488817891374	0.00018558614290133	0	0	0	0	0	0	0	0	0	0	0
482	adgb	0	0	0	0	0	0	0	0	0	0	0	0	0	0	0	0	0	0	0	0	0	0	0	0	0	0	0	0	0	0	0	0	0	0	0	0.000463965357253325	0	0	0	0	0	0	0	0	0	0	0
483	paxip1	0	0	0	0	0	0	0	0	0	0	0	0	0	0	0	0	0	0	0	0	0	0	0	0	0	0	0	0	0	0	0	0	0	0	0	0	0	0	0	0	0	0	0.000560747663551402	0	0.000852003786683496	0	0
484	aph1b	0	0	0	0	0	0	0	0	0	0	0	0	0	0	0	0	0	0	0	0	0	0	0	0	0	0	0	0	0	0	0	0	0	0	0	0.00074234457160532	0	0	0	0.000728279076542131	0.0012762995049505	0	0	0.000738720309126037	0.0024928999684443	0	0.000725163161711385
485	nek2	0	0	0	0	0	0	0	0	0	0	0	0	0	0	0	0	0	0	0	0	0	0	0	0	0	0	0	0	0	0	0	0	0	0	0	0	0	0	0	0	0.000966893564356436	0	0	0	0	0	0
486	tmem57a	0	0	0	0	0	0	0	0	0	0	0	0	0	0	0	0	0	0	0	0	0	0	0	0	0	0	0	0	0.00184612314140305	0.000364697301239971	0	0	0	0	0	0.00055675842870399	0	0	0.000766493293183685	0	0	0	0	0	0	0	0.000362581580855693
487	smyd2b	0	0	0	0	0	0	0	0	0	0	0.00138032575687862	0	0	0	0	0	0	0	0	0	0	0	0	0	0	0	0	0	0	0	0	0	0	0	0	0.000340241261985772	0.00116314134321285	0	0	0	0	0	0	0	0	0	0
488	adat3	0	0	0	0	0	0	0	0	0	0	0	0	0	0	0	0	0	0	0	0	0	0	0	0	0	0	0	0	0	0	0	0	0	0	0	0.000309310238168883	0	0	0	0	0	0	0	0	0	0	0
489	gcat	0	0	0	0	0	0	0	0	0	0	0	0	0	0	0	0	0	0	0	0	0	0	0	0	0	0	0	0	0	0	0	0	0	0	0	0	0	0	0	0	0	0	0	0	0	0	0.000543872371283539
490	robo3	0	0	0	0	0	0	0	0	0	0	0	0	0	0	0	0	0	0	0	0	0	0	0	0	0	0	0	0	0	0	0	0.000393917907508075	0	0	0	0	0	0	0	0	0	0	0	0.000284123195817707	0	0	0.00163161711385062
491	hrasb	0	0	0	0	0	0	0	0	0	0	0	0	0	0	0	0	0	0	0	0	0	0	0	0	0	0	0	0	0	0	0	0	0	0	0	0.000247448190535107	0	0	0	0	0	0	0	0	0	0	0
492	man1a1	0	0	0	0	0	0	0	0	0	0	0	0	0	0	0	0	0	0	0	0	0	0	0	0	0	0	0	0	0	0.00182348650619985	0	0	0	0	0.0195686900958466	0.000958861738323538	0	0	0	0	0	0	0	0	0	0	0
493	ttbk2	0	0	0	0	0	0	0	0	0	0	0	0	0	0	0	0	0	0	0	0	0	0	0	0	0	0	0	0	0	0.012460491125699	0	0	0	0	0	0	0	0	0	0	0	0.000491658199219902	0	0	0	0	0
494	f3b	0	0	0	0	0	0	0	0	0	0	0	0	0	0	0	0	0	0	0	0	0	0	0	0	0	0	0	0	0	0	0	0	0	0	0	0	0	0	0	0	0	0	0	0.000113649278327083	0	0	0
495	sec61al2	0	0	0	0	0	0	0	0	0	0	0	0	0	0	0	0	0	0	0	0	0	0	0	0	0	0	0	0	0	0	0	0	0	0	0	0	0	0	0	0	0.00123762376237624	0	0	0	0	0	0.000725163161711385
496	trip10a	0	0	0	0	0	0	0	0	0	0	0	0	0	0	0	0	0	0	0	0	0	0	0	0	0	0	0	0	0	0	0	0	0	0.000773165219459974	0	0	0.000904665489165554	0	0	0	0	0	0	0	0	0	0
497	slc25a23a	0	0	0	0	0	0	0	0	0	0	0	0	0	0	0	0	0	0	0	0	0	0	0	0	0	0	0	0	0	0	0	0	0.000833296785228718	0	0	0	0	0	0	0	0	0.000426103772657249	0	0	0	0	0.00108774474256708
498	ddx19	0	0	0	0	0	0	0	0	0	0	0	0	0	0	0	0	0	0	0	0	0	0	0	0	0	0	0	0	0	0	0	0.000551485070511305	0	0	0	0.00176306835756264	0	0.00379779317423659	0	0.0137644745466463	0.00862469059405941	0	0	0.0104557336060916	0.0148311770274535	0.00348667191542009	0.00806744017403916
499	ethe1	0	0	0	0	0	0	0	0	0	0	0	0	0	0	0	0	0	0	0	0	0	0	0	0	0	0	0	0	0	0	0	0	0	0	0	0	0	0.00143700282268412	0	0	0	0	0	0	0	0	0
500	rpf1	0	0	0	0	0	0	0	0	0	0	0	0	0	0	0	0	0	0	0	0	0	0	0	0	0	0.000506297069805708	0	0	0	0	0	0	0	0.00220054716307839	0	0	0	0.000615858352578907	0.00093074185600876	0	0.000425433168316832	0	0	0	0.00012622278321237	0	0.00190355329949239
501	gpm6ba	0	0	0	0	0	0	0	0	0	0	0	0	0	0	0	0	0	0	0	0	0	0	0	0	0	0	0	0	0	0	0	0	0.000570150431998597	0	0.00519169329073482	0	0	0	0	0	0	0	0	0	0.000347112653834017	0	0
502	cand2	0	0	0	0	0	0	0	0	0	0	0	0	0	0	0	0	0	0	0	0	0	0	0	0	0	0	0	0	0	0	0	0	0	0	0	0.000340241261985772	0	0	0	0	0	0	0	0	0	0	0
503	ptprfb	0	0	0	0	0	0	0	0	0	0	0	0	0	0	0	0	0	0	0	0	0	0	0	0	0	0	0	0	0	0	0	0.000709052233514536	0	0	0	0	0	0	0	0.000436967445925279	0.00201113861386139	0.000393326559375922	0	0.00352312762813956	0.00467024297885768	0	0.00489485134155185
504	col14a1a	0	0	0	0	0	0	0	0	0	0	0	0	0	0	0	0	0	0	0	0	0	0	0.000568416701116164	0	0	0	0	0.00233463035019455	0	0	0	0	0	0.0030926608778399	0.012779552715655	0.00284565419115373	0.00245552061344936	0.000667179881960482	0.00175198467013414	0.00101959070715898	0	0	0	0.00335265371064894	0.0016724518775639	0	0.0044869470630892
505	tsr2	0	0	0	0	0	0	0	0	0	0	0	0	0	0	0	0	0	0	0	0	0	0	0	0	0	0	0	0	0	0	0	0	0	0	0	0	0	0	0.000602244730358609	0	0.000309405940594059	0.000327772132813268	0	0	0.00012622278321237	0	0
506	pl10	0	0	0	0	0	0	0	0	0	0	0	0	0	0	0	0	0	0	0	0	0	0	0	0	0	0	0	0	0	0	0	0	0	0	0.00798722044728434	0.000154655119084442	0.000473872399086719	0.000667179881960482	0	0	0.000850866336633663	0.000229440492969288	0	0.000568246391635413	0.000725781003471126	0	0.00240210297316896
507	enpp1	0	0	0	0	0	0	0	0	0	0	0	0	0	0	0	0	0	0	0	0	0	0	0	0	0	0	0	0	0	0.000790177486019937	0	0	0	0	0	0	0	0	0	0	0.000618811881188119	0	0	0	0	0	0
508	rpl28	0	0	0	0	0	0	0	0.0192307692307692	0	0	0	0	0	0.000795038956908889	0	0	0	0	0	0	0	0	0.000516742455560149	0	0	0	0.00044932280634187	0.00265888456549935	0.00129727572098593	0.00437636761487965	0.00139429074631247	0.001024186559521	0.00307004078768475	0.00321160937314143	0.0103833865814696	0.00869161769254562	0.00719424460431655	0.0133949191685912	0.00870517382972899	0.00254897676789746	0.00584003712871287	0.00612933888360812	0.00426168224299065	0.0110808046368906	0.00839381508362259	0.00461140479136205	0.0134155184916606
509	smim14	0	0	0	0	0	0	0	0	0	0	0	0	0	0	0	0	0	0	0	0	0	0	0	0	0	0	0	0	0	0	0	0	0	0	0	0	0	0	0	0	0.000464108910891089	0	0	0	0.00025244556642474	0	0
510	ampd3a	0	0	0	0	0	0	0	0	0	0	0	0	0	0	0	0	0	0	0	0	0	0	0	0	0	0	0.000834456640349188	0	0	0.000729394602479942	0	0	0.000921012236305425	0	0	0.000154655119084442	0	0	0	0	0.000502784653465347	0	0	0	0.00145156200694225	0.000862295204888839	0.000770485859318347
511	klhl10a	0	0	0	0	0	0	0	0	0	0	0	0	0	0	0	0	0	0	0	0	0	0	0	0	0	0.00101259413961142	0	0	0	0	0	0	0	0	0	0	0	0	0	0	0	0	0	0	0	0	0
512	ncf2	0	0	0	0	0	0	0	0	0	0	0	0	0	0	0	0	0	0	0	0	0	0	0	0	0	0	0	0	0	0	0	0	0	0	0	0.000402103309619548	0	0	0	0	0	0	0	0	0	0	0
513	slc39a10	0	0	0	0	0	0	0	0	0	0	0	0	0	0	0	0	0.000711687490115451	0	0	0	0	0	0	0	0	0	0	0	0	0	0	0	0	0	0	0	0	0	0	0	0	0.000426103772657249	0	0	0	0.000487384246241518	0
514	eif2s1a	0	0	0.00011059500110595	0	0	0	0	0	0	0	0	0	0	0	0	0	0	0	0	0	0	0	0	0	0	0	0	0	0	0	0	0	0	0	0	0	0	0	0.00109499041883384	0	0.0057240099009901	0.0031793896882887	0.00257943925233645	0	0.00189334174818555	0	0.00947244379985497
515	gatad2b	0	0	0	0	0	0	0	0	0	0	0	0	0	0	0	0	0	0	0	0	0	0	0	0	0	0	0	0	0	0	7.33837234901299e-05	0	0	0	0	0	0	0	0	0	0	0	0	0	0	0	0
516	got2b	0	0	0	0	0	0	0	0	0	0	0	0	0	0	0	0	0	0	0	0	0	0	0	0	0	0.000126574267451427	0	0	0	0	0	0	0	0	0	0.000216517166718218	0	0	0	0	0	0	0	0	0	0	0.000407904278462654
517	tnni2a.2	0	0	0	0	0	0	0	0	0	0	0	0	0	0	0	0	0	0	0	0	0	0	0	0	0.00110588885816975	0	0	0	0	0	0	0	0	0	0	0	0	0	0	0	0	0	0	0	0	0	0
518	cd9a	0	0	0	0	0	0	0	0	0	0	0	0	0	0	0	0	0	0	0	0	0	0	0	0	0	0	0	0	0	0	0	0	0	0	0	0.000340241261985772	0	0	0	0	0	0	0	0	0	0	0
519	ralgapa2	0	0	0	0	0	0	0	0	0	0	0	0	0	0	0	0	0	0	0	0	0	0	0	0	0	0	0	0.000453955901426719	0	0	0	0	0	0	0	0	0	0	0	0	0	0	0	0	0	0	0
520	rfx1a	0	0	0	0	0	0	0	0	0	0	0	0	0	0	0	0	0	0	0	0	0	0	0	0	0	0	0	0	0	0	0	0	0	0	0	0	0	0	0	0	0	0	0	0	0	0	0.000815808556925308
521	cyb5r3	0	0	0	0	0	0	0	0	0	0	0	0	0	0	0	0	0	0	0	0	0	0	0	0	0	0	0	0	0.000798323520606726	0.00303914417699976	0	0	0.00999956142274462	0.000773165219459974	0	0.00491803278688525	0.00155085512428381	0	0	0	0.0044477103960396	0	0.000224299065420561	0.00744402773042391	0.00211423161880719	0	0
522	clk4b	0	0	0	0	0	0	0	0	0	0	0	0	0	0	0	0	0	0	0	0	0	0	0	0	0	0	0	0	0	0	0	0	0	0	0	0	0	0	0	0	0	0	0	0	0	0	0.000951776649746193
523	srpk3	0	0	0	0	0	0	0	0	0	0	0	0	0	0	0	0	0	0	0	0	0	0	0	0	0	0	0	0	0	0	0	0	0	0	0	0	0.000947744798173437	0	0	0	0	0	0.000411214953271028	0	0	0	0
524	ak2	0	0	0	0	0	0	0	0	0	0	0	0	0	0	0	0	0	0	0	0	0	0	0	0	0	0	0	0	0	0.000364697301239971	0	0	0	0.00410372308790294	0	0.00368079183420971	0.000818506871149787	0.000307929176289453	0.000602244730358609	0.00298594421382274	0.0054532797029703	0.00301550362188207	0	0.0144334583475395	0.00845692647522878	0.000937277396618303	0.0107868020304569
525	tbc1d17	0	0	0	0	0	0	0	0	0	0	0	0	0	0	0	0	0	0	0	0	0	0	0	0	0	0	0	0	0	0	0	0	0	0	0	0.000340241261985772	0	0.000102643058763151	0	0	0	0	0	0	0.000410224045440202	0	0
526	yes1	0	0	0	0	0	0	0	0	0	0	0	0	0	0	0	0	0	0	0	0	0	0	0	0	0	0	0	0	0	0	0	0	0	0	0	0	0	0	0	0	0	0	0	0	0.000347112653834017	0	0
527	sart1	0	0	0	0	0	0	0	0	0	0	0	0	0	0	0	0	0	0	0	0	0	0	0	0	0	0	0	0	0	0	0	0	0	0	0	0	0	0	0	0	0.000502784653465347	0	0	0	0.000946670874092774	0	0.00140500362581581
528	ankmy2a	0	0	0	0	0	0	0	0	0	0	0	0	0	0	0	0	0	0	0	0	0	0	0	0	0	0	0	0.000453955901426719	0	0	0	0	0	0	0	0	0	0	0	0	0	0	0	5.68246391635413e-05	0	0	0
529	ric8b	0	0	0	0	0	0	0	0	0	0	0	0	0	0	0	0	0	0	0	0	0	0	0	0	0	0	0	0	0.00149685660113761	0	0	0	0	0	0	0	0	0.000667179881960482	0	0	0.000425433168316832	0	0	0	0	0	0
530	sfswap	0	0	0	0	0	0	0	0	0	0	0	8.22571358065312e-05	0	0	0	0	0	0	0	0	0	0	0	0	0	0	0	0	0	0	0	0	0	0	0	0	0	0	0	0	0	0	0	0	0	0	0.000362581580855693
531	rgl1	0	0	0	0	0	0	0	0	0	0	0	0	0	0	0	0	0	0	0	0	0	0	0	0	0	0	0	0	0	0	0	0	0	0	0	0.000618620476337767	0.00073234825313402	0.0018988965871183	0	0	0	0.000131108853125307	0	0	0	0	0
532	prc1b	0	0	0	0	0	0	0	0	0	0	0	0	0	0	0	0	0	0	0	0	0	0	0	0	0	0	0	0	0	0	0	0	0	0	0	0.000247448190535107	0	0	0	0	0.00239789603960396	0	0	0	0	0	0
533	mycla	0	0	0	0	0	0	0	0	0	0	0	0	0	0	0	0	0	0	0	0	0	0	0	0	0	6.32871337257136e-05	0	0	0	0	0	0	0	0	0	0	0	0	0	0	0	0	0.00142056074766355	0	0.00123067213632061	0	0.00135968092820885
534	bmi1a	0	0	0	0	0	0	0	0	0	0	0	0	0	0	0	0	0	0	0	0	0	0	0	0	0	0	0	0	0	0	0	0	0	0	0.00319488817891374	0.000340241261985772	0	0	0	0	0	0	0	0	0.000284001262227832	0	0
535	tktb	0	0	0	0	0	0	0	0	0	0	0	0	0	0	0	0	0	0	0	0	0	0	0	0	0	0	0	0	0	0	0	0	0	0	0	0	0	0	0	0	0.000232054455445545	0	0	0	0.000189334174818555	0	0
536	lta4h	0	0	0	0	0	0	0	0	0	0	0	0	0	0	0	0	0	0	0	0	0	0	0	0	0	0	0	0.0012970168612192	0	0	0	0	0	0	0	0.000340241261985772	0	0.000615858352578907	0	0	0.000541460396039604	0.000491658199219902	0	0	0.000883559482486589	0	0
537	abat	0	0	0	0	0	0	0	0	0	0	0	0	0	0	0	0	0	0	0	0	0	0	0	0	0	0	0	0	0	0	0	0	0	0	0	0.000463965357253325	0	0	0.000383246646591842	0	0	0	0	0	0.000410224045440202	0	0
538	aebp2	0	0	0	0	0	0	0	0	0	0	0	0	0	0	0	0	0	0	0	0	0	0	0	0	0	0	0	0	0	0	0	0	0	0	0	0	0	0	0	0	0	0	0	0	0	0	0.000362581580855693
539	cyp20a1	0	0	0	0	0	0	0	0	0	0	0	0	0	0	0	0	0	0	0	0	0	0	0	0	0	0	0	0	0	0	0	0	0	0	0	0	0.000689268944126136	0	0	0	0	0.00196663279687961	0	0.000113649278327083	0.000504891132849479	0	0
540	aim1b	0	0	0	0	0	0	0	0	0	0	0	0	0	0	0	0	0	0	0	0	0	0	0	0	0	0	0	0	0	0	0	0	0	0	0	0	0	0	0	0	0	0	0	0.000284123195817707	0.000631113916061849	0	0
541	akap1b	0	0	0	0	0	0	0	0	0	0	0	0	0	0	0	0	0	0	0	0	0	0	0	0	0	0	0	0	0	0.000668611718939946	0	0	0	0	0	0.000309310238168883	0	0	0	0	0	0	0	0	0	0	0
542	znf385b	0	0	0	0	0	0	0	0	0	0	0	0	0	0	0	0	0	0	0	0	0	0	0	0	0	0	0	0	0	0	0	0	0.000307004078768475	0	0.00319488817891374	0	0	0	0	0	0	0	0	0	0	0	0
543	uck2a	0	0	0	0	0	0	0	0	0	0	0	0	0	0	0	0	0	0	0	0	0	0	0	0	0	0	0	0	0	0	0	0	0	0	0	0	0	0	0	0	0	0	0	0	0.000410224045440202	0	0
544	tbx2b	0	0	0	0	0	0	0	0	0	0	0	0	0	0	0	0	0	0	0	0	0	0	0	0	0	0	0	0	0	0	0	0	0.000833296785228718	0.000832639467110741	0.00319488817891374	0.000711413547788432	0	0	0	0	0	9.83316398439805e-05	0	0	0	0	0
545	kdm5c	0	0	0	0	0	0	0	0	0	0	0	0	0	0	0	0	0	0	0	0	0	0	0	0	0	0	0.00044932280634187	0	0	0	0	0	0	0	0	0	0	0	0	0	0	0.000688321478907863	0	0	0	0	0.00086113125453227
546	csnk1db	0	0	0	0	0	0	0	0	0	0	0	0	0	0	0	0	0	0	0	0	0	0	0	0	0	0	0	0	0	0.00218818380743982	0	0	0	0	0	0	0	0	0	0	0	0	0	0	0.000662669611864942	0.00153713493045402	0.000407904278462654
547	pde11al	0	0	0	0	0	0	0	0	0	0	0	0	0	0	0	0	0	0	0	0	0	0	0	0	0	0	0	0	0	0	0	0	0	0	0	0	0	0	0	0	0	0.000327772132813268	0	0	0	0	0
548	lrrk2	0	0	0	0	0	0	0	0	0	0	0	0	0	0	0	0	0	0	0	0	0	0	0	0	0	0	0	0	0	0	0	0	0	0	0	0	0	0	0	0	0	0	0.00198130841121495	0	0	0	0
549	hif1aa	0	0	0	0	0	0	0	0	0	0	0	0	0	0	0	0	0	0	0	0	0	0	0	0	0	0	0	0	0	0	0	0	0	0	0	0	0	0.000615858352578907	0	0	0	0	0	0	0	0	0
550	gatad2ab	0	0	0	0	0	0	0	0	0	0	0	0	0	0	0	0	0	0	0	0	0	0	0	0	0	0	0	0	0	0	0	0	0	0	0	0.000711413547788432	0	0	0	0	0	0	0	0.000909194226616661	0	0	0
551	sav1	0	0	0	0	0	0	0	0	0	0	0	0	0	0	0	0	0	0	0	0	0	0	0	0	0	0	0	0	0	0	0	0	0	0	0	0	0	0.000359250705671029	0	0	0.000850866336633663	0	0	0	0	0	0
552	eif4g1a	0	0	0	0	0	0	0	0	0	0	0	0	0	0	0	0	0	0	0	0	0	0	0	0	0	0	0	0	0	0	0	0	0	0	0	0.00253634395298484	0	0.00364382858609187	0.00312072269367643	0	0.000696163366336634	0.00108164803828379	0.00183177570093458	0.000511421752471872	0.00104133796150205	0.00183706369737187	0.00779550398839739
553	erbb3a	0	0	0	0	0	0	0	0	0	0	0	0	0	0	0	0	0	0	0	0	0	0	0	0	0	0	0	0	0	0	0	0	0	0	0	0	0	0	0	0	0	0	0.000635514018691589	0	0.000284001262227832	0	0
554	gpx1b	0	0	0	0	0	0	0	0	0	0	0	0	0	0	0	0	0	0	0	0	0	0	0	0	0	0	0	0	0	0	0	0	0	0	0	0	0	0	0	0	0	0	0.000299065420560748	0	0.000284001262227832	0	0.0005891950688905
555	gnl3	0	0	0	0	0	0	0	0	0	0	0	0	0	0	0	0	0	0	0	0	0	0	0	0	0	0	0	0.00239948119325551	0	0	0	0	0	0	0	0	0	0	0.00191623323295921	0.000582623261233705	0.00162438118811881	0	0	0.00142061597908853	0.00261912275165667	0.00108724178007723	0
556	ddx39aa	0	0	0	0	0	0	0	0	0	0	0	0	0	0	0	0	0	0	0	0	0	0	0	0	0	0	0	0	0	0	0	0.00126053730402584	0	0.00113001070536458	0.00559105431309904	0	0.000473872399086719	0.00107775211701309	0.00218998083766767	0.000582623261233705	0.00123762376237624	0.00104887082500246	0	0.00465962041141039	0.00467024297885768	0.000862295204888839	0.00602791878172589
557	brms1la	0	0	0	0	0	0	0	0	0	0	0	0	0	0	0	0	0	0	0	0	0	0	0	0	0	0	0	0	0	0	0	0	0.000307004078768475	0	0.00638977635782748	0	0	0	0	0.0016750418760469	0.000464108910891089	0.000163886066406634	0.000710280373831776	0.000284123195817707	0.00012622278321237	0	0.0005891950688905
558	slc27a1a	0	0	0	0	0	0	0	0	0	0	0	0	0	0	0	0	0	0	0	0	0	0	0	0	0	0	0	0	0	0	0	0	0.000833296785228718	0	0	0.000309310238168883	0.000560031017102486	0.00143700282268412	0.00109499041883384	0.000582623261233705	0	0.000524435412501229	0	0	0	0	0.00140500362581581
559	ptp4a1	0	0	0	0	0	0	0	0	0	0	0	0	0	0	0	0	0	0	0	0	0	0	0	0	0	0	0	0.00012970168612192	0	0	0	0.000236350744504845	0	0	0	0.000680482523971544	0	0	0	0	0.00015470297029703	0.000524435412501229	0	0.000397772474144789	0	0	0.000407904278462654
560	ell2	0	0	0	0	0	0	0	0	0	0	0	0	0	0	0	0	0	0	0	0	0	0	0	0	0	0	0	0	0	0	0	0	0.000526292706460243	0	0	0	0	0	0.00350396934026827	0.000145655815308426	0	0	0	0	0	0	0
561	tuba8l4	0	0	0	0	0	0	0.00569259962049336	0	0	0	0	0	0	0	0	0	0	0	0	0	0	0	0	0	0	0	0.00372296039540407	0	0.000848218740644646	0.00297836129345976	0	0	0.000701723608613657	0.000475793981206138	0.0259584664536741	0.00197958552428085	0	0.00364382858609187	0.00224473035860936	0.00284028839851431	0.00348081683168317	0.00390048838047789	0.00201869158878505	0.00448914649391976	0.00814136951719785	0.00374910958647321	0.0189902102973169
562	stat1a	0	0	0	0	0	0	0	0	0	0	0	0	0	0	0	0	0	0	0	0	0	0	0	0	0	0	0	0	0	0	0	0	0	0	0	0	0.000990824107181321	0	0	0	0	0	0	0	0	0	0
563	mpp5a	0	0	0	0	0	0	0	0	0	0	0	0	0	0	0	0	0	0	0	0	0	0	0	0	0	0	0	0	0	0	0	0	0	0	0	0	0	0.00313061329227611	0.000383246646591842	0	0.000232054455445545	0.00101609361172113	0.000261682242990654	0	0	0.000449893150376785	0.000181290790427846
564	waslb	0	0	0	0	0	0	0	0	0	0	0	0	0	0	0	0	0	0	0	0	0	0	0	0	0	0	0	0	0	0	0	0	0	0	0	0	0	0	0	0	0.000618811881188119	0	0	0	0	0	0
565	prdm5	0	0	0	0	0	0	0	0	0	0	0	0	0	0	0	0	0	0	0	0	0	0	0	0	0	0	0	0	0	0	0	0	0	0	0	0	0	0.000359250705671029	0	0.00218483722962639	0	0	0.000373831775700935	0	0	0	0
566	ndufs5	0	0	0	0	0	0	0	0	0	0	0	0	0	0	0.003574056554189	0	0	0	0	0	0	0	0	0	0	0	0	0	0	0.00212740092389983	0	0.00141810446702907	0	0.00160580468657071	0	0.00250541292916796	0.00073234825313402	0.00323325635103926	5.47495209416918e-05	0	0.000425433168316832	0.000524435412501229	0	0.000909194226616661	0.00290312401388451	0	0.00249274836838289
567	arhgef7a	0	0	0	0	0	0	0	0	0	0	0	0	0	0	0	0	0	0	0	0	0	0	0	0	0	0	0	0	0	0	0	0	0	0	0	0	0	0	0	0	0	0	0	0	0	0	0.00240210297316896
568	psmd9	0	0	0	0	0	0	0	0	0	0	0	0	0	0	0	0	0	0	0	0	0	0	0	0	0	0	0	0	0	0	0	0	0	0	0	0	0	0.000718501411342058	0	0	0	0	0	0	0.000441779741243294	0	0.00122371283538796
569	itgav	0	0	0	0	0	0	0	0	0	0	0	0	0	0	0	0	0	0	0	0	0	0	0	0	0	0	0	0	0	0	0	0	0	0	0	0	0	0	0	0	0.000425433168316832	0	0	0.000795544948289578	0.000410224045440202	0	0
570	rpl23a	0	0	0	0	0	0	0	0	0	0	0	0	0	0	0.000840954483338589	0	0	0	0	0	0	0	0	0	0	0	0.00128377944669106	0.000453955901426719	0.000698533080530885	0.0012764405543399	0	0	0.000219288627691768	0.000118948495301534	0.0187699680511182	0.00228889576244974	0.00180933097833111	0.00436232999743392	0.00104024089789214	0.00160221396839269	0.00297803217821782	0.00229440492969288	0.000261682242990654	0.0042618479372656	0.00751025560113601	0	0.00688905003625816
571	snx14	0	0	0	0	0	0	0	0	0	0	0	0	0	0	0	0	0	0	0	0	0	0	0	0	0	0	0	0	0	0	0	0	0	0.00166527893422148	0.00758785942492013	0	0	0.00128303823453939	0	0	0	0	0	0	0	0	0
572	itga5	0	0	0	0	0	0	0	0	0	0	0	0	0	0	0	0	0	0	0	0	0	0	0	0	0	0	0	0.00142671854734112	0	0	0	0	0	0	0	0.000525827404887102	0.00073234825313402	0.000205286117526302	0.000985491376950452	0	0	0.00173719230391032	0	0	0	0	0
573	atp6v1h	0	0	0	0	0	0	0	0	0	0	0	0	0	0	0	0	0	0	0	0	0	0	0	0	0	0	0	0	0	0	0	0	0.00109644313845884	0	0	0.000247448190535107	0	0	0	0	0	0.000589989839063883	0	0	0	0	0
574	triobpb	0	0	0	0	0	0	0	0	0	0	0	0	0	0	0	0	0	0	0	0	0	0	0	0	0	0	0	0	0	0	0	0	0	0	0	0	0	0	0	0	0	0	0	0	0.000220889870621647	0	0
575	exosc9	0	0	0	0	0	0	0	0	0	0	0	0	0	0	0	0	0	0	0	0	0	0	0	0	0	0	0	0	0	0	0	0	0	0	0	0	0	0	0	0	0	0	0	0.00102284350494374	0.000441779741243294	0.000562366437970982	0.00140500362581581
576	rbm25b	0	0	0	0	0	0	0	0	0	0	0	0	0	0	0	0	0	0	0	0	0	0	0	0	0	0	0	0	0	0	0	0	0	0	0	0	0.0010339034161892	0	0	0	3.86757425742574e-05	0	0.000411214953271028	5.68246391635413e-05	0	0	0.00149564902102973
577	laptm4a	0	0	0	0	0	0	0	0	0	0	0	0	0	0	0	0	0	0	0	0	0	0	0	0	0	0	0	0	0	0	0	0	0	0	0	0	0	0	0	0	0	0	0	0.000738720309126037	0	0	0.000271936185641769
578	ywhae1	0	0	0	0	0	0	0	0	0	0	0	0	0	0	0.000630715862503942	0	0	0	0	0	0	0	0	0	0	0	0	0	0	0.000303914417699976	0	0	0.000175430902153414	0.000832639467110741	0.00638977635782748	0.00142282709557686	0.00193856890535476	0	0	0.00138373024543005	0.000464108910891089	0	0.000299065420560748	0.000795544948289578	0.00164089618176081	0	0.000226613488034808
579	hmgb3b	0	0	0	0	0	0	0	0	0	0	0	0	0	0	0	0	0	0	0	0	0	0	0	0	0	0	0	0	0	0	0	0	0	0.000535268228856905	0.00718849840255591	0.000711413547788432	0.000387713781070952	0.00225814729278933	0.00175198467013414	0.00349573956740223	0	0.00176996951719165	0.000485981308411215	0.00136379133992499	0.00192489744398864	0	0.00285532994923858
580	mapk12b	0	0	0	0	0	0	0	0	0	0	0	0	0	0	0	0	0	0	0	0	0	0	0	0	0	0	0	0	0	0	0	0	0	0	0	0	0.00254167923146513	0	0	0	0	0	7.47663551401869e-05	0	0.000315556958030925	0	0
581	rpl38	0	0	0	0	0	0	0	0	0	0	0	0.0037015711112939	0	0	0	0.00650380710659899	0.00292582634825241	0	0	0.00165188662841245	0.000704163365900889	0	0.000620090946672179	0	0	0.00088601987215999	0.00192566917003659	0.0121919584954604	0.00848218740644646	0.0159251154874787	0.00631100022015117	0.0057512014496179	0.0184641024516469	0.0103485190912335	0.116613418530351	0.0158676152180637	0.0254167923146513	0.045470875032076	0.016698603887216	0.0219940281115724	0.0340346534653465	0.0227801632305221	0.0267663551401869	0.019945448346403	0.0340801514673399	0.0157462602631875	0.0871555474981871
582	fabp2	0	0	0	0	0	0	0	0	0	0	0	0	0	0	0	0	0	0	0	0	0	0	0	0	0	0	0	0	0.00169643748128929	0	0	0	0	0	0	0	0	0	0	0	0	0	0	0	0.000315556958030925	0.000449893150376785	0.00154097171863669
583	polr1e	0	0	0	0	0	0	0	0	0	0	0	0	0	0	0	0	0	0	0	0	0	0	0	0	0	0	0	0	0	0	0	0	0	0	0.00638977635782748	0	0	0	0	0	0	0	0	0	0.00104133796150205	0	0.00149564902102973
584	pdgfrl	0	0	0	0	0	0	0	0	0	0	0	0	0	0	0	0	0	0	0	0	0	0	0	0	0	0	0	0	0	0	0	0	0	0	0	0	0	0.000667179881960482	0	0	0	0	0	0	0	0	0
585	grap2a	0	0	0	0	0	0	0	0	0	0	0	0	0	0	0	0	0	0	0	0	0	0	0	0	0	0	0	0	0	0	0	0	0	0	0	0	0	0	0	0.000655451168887918	0	0	0	0	0	0	0
586	ddi2	0	0	0	0	0	0	0	0	0	0	0	0	0	0	0	0	0	0	0	0	0	0	0	0	0	0	0.000513511778676423	0	0	0	0	0	0	0	0	0.000309310238168883	0.000430793090078835	0	0	0	0	0.00127831131797175	0	0	0	0	0.000362581580855693
587	anp32a	0	0	0	0	7.75735008920953e-05	0	0	0	0	0	0	0	0	0	0	0	0	0	0	0.000347765605981568	0	0	0	0	0	0	6.41889723345529e-05	0.00298313878080415	0.000449056980341283	0	0	0.00141810446702907	0	0	0.00479233226837061	0.00256727497680173	0.00120622065222074	0.0025147549396972	0.00093074185600876	0.00393270701332751	0.00290068069306931	0.00173719230391032	0.000299065420560748	0.0026139334015229	0.00214578731461029	0.000187455479323661	0.00303662073966642
588	agpat9l	0	0	0	0	0	0	0	0	0	0	0	0	0	0	0	0	0	0	0	0	0	0	0	0	0	0	0	0	0	0	0	0	0	0	0	0.000618620476337767	0	0	0	0	0	0	0	0	0	0	0
589	asb7	0	0	0	0	0	0	0	0	0	0	0	0	0	0	0	0	0	0	0	0	0	0	0	0	0	0	0	0	0.00174633270132721	0	0	0.00031513432600646	0	0.000535268228856905	0	0.000463965357253325	0	0	0	0	0	0	0.000747663551401869	0	0.000820448090880404	0.000337419862782589	0
590	rtn1a	0	0	0	0	0	0	0	0	0	0	0	0	0	0	0	0	0	0	0	0	0	0	0	0	0	0	0	0	0	0.000729394602479942	0.000366918617450649	0.00393917907508075	0.00241217490460945	0.00469846556441061	0.0267571884984026	0.00402103309619548	0.0049541205359066	0.000667179881960482	0	0	0.000889542079207921	0.000655544265626536	0	0	0.000631113916061849	0	0.00194887599709935
591	pip5k1bb	0	0	0	0	0	0	0	0	0	0	0	0	0	0	0	0	0	0	0	0	0	0	0	0	0	0	0	0	0	0	0	0	0	0	0	0.000340241261985772	0	0	0	0	0	0	0	0	0	0	0
592	her6	0	0	0	0	0	0	0	0	0	0	0	0	0	0	0	0	0	0	0	0	0	0	0	0	0	0	0	0	0	0	0	0	0	0	0	0.000866068666872873	0	0.000102643058763151	0	0.00094676279950477	0	0.0023271821429742	0	0.00102284350494374	0.00107289365730514	0	0
593	otop2	0	0	0	0	0	0	0	0	0	0	0	0	0	0	0	0	0	0	0	0	0	0	0	0	0	0	0	0	0	0	0	0	0	0	0	0	0	0	0	0	0	0	0.000560747663551402	0	0	0	0
594	supt6h	0	0	0	0	0	0	0	0	0	0	0	0	0	0	0	0	0	0	0	0	0	0	0	0	0	0	0	0	0	0	0	0	0	0	0	0	0	0	0.0020257322748426	0	0.00146967821782178	0	0	0	0.0012622278321237	0.000487384246241518	0.000135968092820885
595	brd3a	0	0	0.0011059500110595	0	0	0	0	0	0	0	0	0	0	7.95038956908888e-05	0	0	0	0	0	0	0	0	0	0	0	0	0	0	0.000798323520606726	0.00413323608071967	0	0	0	0	0.00359424920127796	0.000340241261985772	0	0	0	0	0.000348081683168317	0	0	0	0.000631113916061849	0	0.000770485859318347
596	rgp1	0	0	0	0	0	0	0	0	0	0	0	0	0	0	0	0	0	0	0	0	0	0	0	0	0	0	0	0	0	0	0	0	0	0	0.00279552715654952	0	0	0	0	0	0	0	0	0	0	0	0
597	ak4	0	0	0	0	0	0	0	0	0	0	0	0	0	0	0	0	0	0	0	0	0	0	0	0	0	0	0	0	0	0	0	0	0	0	0	0	0.00086158618015767	0	0	0	0	0	0	0	0	0	0
598	rras	0	0	0	0	0	0	0	0	0	0	0	0	0	0	0	0	0	0	0	0	0	0	0	0	0	0	0.00147634636369472	0	0	0	0.000733837234901299	0	0.000307004078768475	0	0.00359424920127796	0	0	0	0	0.00123807443012162	0.000541460396039604	0	0.000373831775700935	0	0.000473335437046387	0	0.000906453952139231
599	nlk1	0	0	0	0	0	0	0	0	0	0	0	0	0	0	0	0	0	0	0	0	0	0	0	0	0	0	0	0	0	0	0	0	0	0	0	6.18620476337767e-05	0	0	0	0	0	0.000426103772657249	0	0	0	0	0
600	lsm14aa	0	0	0	0	0	0	0	0	0	0	0	0	0	0	0	0	0	0	0	0	0	0	0	0	0	0	0	0	0.000548847420417124	0.000668611718939946	0	0	0	0	0	0.000309310238168883	0	0	0	0	0.00104424504950495	0.000163886066406634	0	0.000681895669962496	0.000157778479015462	0.000562366437970982	4.53226976069616e-05
601	csrp1a	0	0	0	0	0	0	0	0	0	0	0	0	0	0	0	0	0	0	0	0	0	0	0	0	0	0.00348079235491425	0	0.000907911802853437	0	0.00133722343787989	0.00102737212886182	0	0	0	0	0.000680482523971544	0	0.00169361046959199	0.00125923898165891	0.000509795353579492	0	0	0	0.00255710876235936	0.00400757336699274	0	0.000453226976069616
602	pvrl3b	0	0	0	0	0	0	0	0	0	0	0	0	0	0	0	0	0	0	0	0	0	0	0	0	0	0	0	0	0	0	0	0	0	0	0	0	0	0	0	0	0.00116027227722772	0.00131108853125307	0.000485981308411215	0.00153426525741562	0.00179867466077627	0	0.00203952139231327
603	map2k2a	0.00304460344040189	0	0	0	0	0	0	0	0	0	0	0	0	0	0	0	0	0	0	0	0	0	0	0	0	0	0	0	0	0	0.00022015117047039	0	0	0	0	0.000340241261985772	0	0	0	0.00145655815308426	0	0	0	0	0	0	0
604	pspc1	0	0	0	0	0	0	0	0	0	0	0	0	0	0	0	0	0	0	0	0	0	0	0	0	0	0	0	0	0	0	0	0	0	0.000594742476507672	0	0	0	0.00107775211701309	0	0	0.000309405940594059	0	0	0	0	0	0.000543872371283539
605	ppp2r2ab	0	0	0	0	0	0	0	0	0	0	0	0	0	0	0	0	0	0	0	0	0	0	0	0	0	0	0	0	0	0	0	0	0	0	0	0	0.000430793090078835	0	0	0	0	0	0	0	0.000441779741243294	0	0
606	lnpb	0	0	0	0	0	0	0	0	0	0	0	0	0	0	0	0	0	0	0	0	0	0	0	0	0	0	0	0	0.000598742640455044	0	0	0	0	0	0	0	0.00112006203420497	0	0	0	0	0	0	0	0	0	0
607	drg2	0	0	0	0	0	0	0	0	0	0	0	0	0	0	0	0	0	0	0	0	0	0.000537758316048245	0	0	0	0.000379722802354281	0	0	0	0	0	0	0	0.000416319733555371	0	0	0	0	0	0.00152938606073847	0	0	0.00100934579439252	0.00119331742243437	0	0.000749821917294642	0
608	BUD13	0	0	0	0	0	0	0	0	0	0	0	0	0	0	0	0	0	0	0	0	0	0	0	0	0	0	0	0	0	0	0	0	0	0	0	0	0	0	0	0	0.000270730198019802	0.000983316398439805	0	0	0	0	0.000453226976069616
609	znf395	0	0	0	0	0	0	0	0	0	0	0	0	0	0	0	0	0	0	0	0	0	0	0	0	0	0	0	0	0	0	0	0	0	0	0	0	0	0	0	0	0	0	0	0.000681895669962496	0	0	0
610	ripk1l	0	0	0	0	0	0	0	0	0	0	0	0	0	0	0	0	0	0	0	0	0	0	0.000516742455560149	0	0	0	0	0	0	0	0	0	0	0	0	0	0	0	0	0.00101959070715898	0	0.00062276705234521	0	0	0	0	0
611	rpl12	0	0	0	0	0	0	0	0	0	0	0	0	0	0	0	0	0	0	0	0	0	0	0	0	0	0	0	0.000259403372243839	0	0.00012156576707999	0	0	0.000833296785228718	0.000356845485904603	0	0.00163934426229508	0.00107698272519709	0.0021041827046446	0	0.00094676279950477	0.00270730198019802	0.00222885050313022	0.00130841121495327	0.0016479145357427	0.00284001262227832	0.00071233082142991	0.00720630891950689
612	specc1la	0	0	0	0	0	0	0	0	0	0	0	0	0	0	0	0	0	0	0	0	0	0	0	0	0	0	0	0	0	0	0	0	0	0	0.00359424920127796	0	0	0	0	0	0	0	0	0	0	0	0
613	zgc.77415	0	0	0	0	0	0	0	0	0	0	0	0	0	0	0	0	0	0	0	0	0	0	0	0	0	0	0	0	0	0	0	0	0	0	0	0	0	0	0	0	0.000270730198019802	0	0	0	0	0	0
614	snd1	0	0	0	0	0	0	0	0	0	0	0	0	0	0	0	0	0	0	0	0	0	0	0	0	0	0	0	0.000778210116731518	0	0	0	0	0	0.000297371238253836	0.00638977635782748	0.00126817197649242	0.000603110326110369	0.000615858352578907	0.00093074185600876	0	0	0.000524435412501229	0	0	0.000189334174818555	0.00127469725940089	0.00122371283538796
615	CASS4	0	0	0	0	0	0	0	0	0	0	0	0	0	0	0	0	0	0	0	0	0	0	0	0	0	0	0	0	0	0	0	0	0	0	0	0	0.000516951708094602	0	0	0	0	0	0	0	0	0	0
616	rb1	0	0	0	0	0	0	0	0	0	0	0	0	0	0	0	0	0	0	0	0	0	0	0	0	0	0	0	0	0	0	0	0	0	0	0	0	0	0	0	0	0	0.000884984758595824	0	0	0	0	0
617	arntl1a	0	0	0	0	0	0	0	0	0	0	0	0	0	0	0	0	0	0	0	0	0	0	0	0	0	0	0	0	0	0	0	0	0	0	0	0.000433034333436437	0	0	0	0	0	0	0	0	0	0	0
618	wdr26b	0	0	0	0	0	0	0	0	0	0	0	0	0	0	0	0	0	0	0	0	0	0	0	0	0	0	0	0.000972762645914397	0	0.000668611718939946	0	0	0.000570150431998597	0	0	0	0	0.00102643058763151	0	0	0	0	0	0	0.000599558220258757	0	0
619	mycn	0	0	0	0	0	0	0	0	0	0	0	0	0	0	0	0	0	0	0	0	0	0	0	0	0	0	0	0	0	0	0	0.000551485070511305	0	0.000594742476507672	0	0	0	0	0	0.00094676279950477	0	0.000327772132813268	0	0	0.000852003786683496	0	0.00317258883248731
620	gnmt	0	0	0	0	0	0	0	0	0	0	0	0	0	0	0	0	0	0	0	0	0	0	0	0	0	0	0	0	0	0	0	0	0	0	0	0	0	0	0	0	0	0	0	0.000170473917490624	0	0	0
621	nkain1	0	0	0	0	0	0	0.000776263584612731	0	0	0	0	0	0	0	0	0	0	0	0	0	0	0	0	0	0	0	0	0	0	0	0	0	0	0	0	0	0	0	0	0.000145655815308426	0	0	0	0	0	0	0.000770485859318347
622	kifap3b	0	0	0	0	0	0	0	0	0	0	0	0	0.00319488817891374	0	0	0	0	0	0	0	0	0	0	0	0	0	0	0	0	0	0	0	0	0	0.0163738019169329	0	0	0	0	0.00138373024543005	0.00135365099009901	0	0	0	0	0.000487384246241518	0
623	trh	0	0	0	0	0	0	0	0	0	0	0	0	0	0	0	0	0	0	0	0	0	0	0	0	0	0	0	0	0	0	0	0	0	0	0	0	0	0	0.00186148371201752	0	0	0	0	0	0	0	0
624	enpp4	0	0	0	0	0	0	0	0	0	0	0	0	0	0	0	0	0	0	0	0	0	0	0	0	0	0	0	0	0.000299371320227522	0	0	0	0	0	0	0	0	0	0	0	0.000464108910891089	0	0	0	0	0	0
625	mpped2a	0	0	0	0	0	0	0	0	0	0	0	0	0	0	0	0	0	0	0	0	0	0	0	0	0	0	0	0	0	0	0	0	0	0	0	0	0	0	0	0	0	0.00101609361172113	0	0	0	0	0
626	impdh2	0	0	0	0	0	0	0	0	0	0	0	0	0	0	0	0	0	0	0	0	0	0	0	0	0	0	0	0.000648508430609598	0	0	0	0	0	0.000118948495301534	0	0.000989792762140427	0	0	0	0.00138373024543005	0	0	0	0	0	0	0
627	lrp5	0	0	0	0	0	0	0	0	0	0	0	0	0	0	0	0	0	0	0	0	0	0	0	0	0	0	0	0	0.000149685660113761	0	0	0	0	0	0	0.000278379214351995	0	0.00092378752886836	0	0	0	0	0	0	0	0	0.00122371283538796
628	cse1l	0	0	0	0	0	0	0	0	0	0	0	0	0	0	0	0	0	0	0	0	0	0	0	0	0	0	0	0	0	0	0	0	0	0	0	0	0	0	0	0	0.000928217821782178	0	0	0	0	0.00052487534210625	0
629	ccdc113	0	0	0	0	0	0	0	0	0	0	0	0	0	0	0	0	0	0	0	0	0	0	0	0	0	0	0	0	0	0	0	0	0	0	0	0	0	0	0	0	0	0	0	0.000568246391635413	0.000378668349637109	0	0
630	ttc9c	0	0	0	0	0	0	0	0	0	0	0	0	0	0	0	0	0	0	0	0	0	0	0	0	0	0	0	0	0	0	0	0	0	0	0	0.00055675842870399	0	0	0	0	0	0	0	0	0	0	0
631	hnrpkl	0	0	0	0	0	0	0	0	0	0	0	0	0	0	0	0	0	0	0	0	0	0	0	0	0	0	0	0.000518806744487678	0.000648637860492965	0	0	0.00267864177105491	0	0	0	0.00055675842870399	0	0.000307929176289453	0.00317547221461812	0.000873934891850557	0.00166305693069307	0.00081943033203317	0.000448598130841121	0.00176156381406978	0.00242978857683812	0	0.000498549673676577
632	cnot4a	0	0	0	0	0	0	0	0	0	0	0	0	0	0	0	0	0	0	0	0	0	0	0	0	0	0	0	0	0.000498952200379204	0	0	0	0	0	0	0	0	0	0	0	0	0	0	0	0	0	0
633	mrps18b	0	0	0	0	0	0	0	0	0	0	0	0	0	0	0	0	0	0	0	0	0	0	0	0	0	0	0	0	0	0	0	0	0.000570150431998597	0	0	0.000866068666872873	0.00155085512428381	0	0.000328497125650151	0	0	0	0	0.00181838845323332	9.46670874092774e-05	0	0.000362581580855693
634	si.dkey.145p14.5	0	0	0	0	0	0	0	0	0	0	0	0	0	0	0	0	0	0	0	0	0	0	0	0	0	0	0	0	0	0	0	0	0	0	0	0	0	0	0.00136873802354229	0	0	0	0	0	0	0	0
635	pias4a	0	0	0	0	0	0	0	0	0	0	0	0	0	0	0	0	0	0	0	0	0	0	0	0	0	0	0	0	0	0	0	0	0	0	0	0	0	0	0.000656994251300301	0	0	0	0.00134579439252336	0.000681895669962496	0.000788892395077311	0	0.00172226250906454
636	xab2	0	0	0	0	0	0	0	0	0	0	0	0	0	0	0	0	0	0	0	0	0	0	0	0	0	0	0	0	0	0	0	0	0	0	0	0	0	0.000256607646907878	0	0.00131090233777584	0	0	0	5.68246391635413e-05	0	0	0
637	her13	0	0	0	0	0	0	0	0	0	0	0	0	0	0	0	0	0	0	0	0	0	0	0	0	0	0	0	0	0	0	0	0	0	0	0	0	0	0	0	0.000582623261233705	0	0	0	0	0	0	0
638	itm2ba	0	0	0	0	0	0	0	0	0	0	0	0	0	0	0	0	0	0	0	0	0	0.00215103326419298	0	0	0	0	0	0.00473411154345006	0	0	0.0022015117047039	0.000787835815016151	0	0.00279528963958606	0.0135782747603834	0.000278379214351995	0.00275707577650455	0.00656915576084167	0	0.00182069769135533	0.00440903465346535	0.00308105804844472	0.00235514018691589	0.00335265371064894	0.00384979488797728	0.00157462602631875	0.00874728063814358
639	cx43.4	0	0	0	0	0	0	0	0	0	0	0	0	0	0	0	0	0	0	0	0	0	0	0	0	0	0	0	0	0	0	0	0	0	0	0	0	0	0.00266871952784193	0	0.00910348845677664	0.00448638613861386	0.00789930840079976	0.0116261682242991	0.0124445959768155	0.017418744083307	0.00764818355640535	0.0807197244379985
640	lipia	0	0	0	0	0	0	0	0	0	0	0	0	0	0	0	0	0	0	0	0	0	0	0	0	0	0	0	0	0	0	0	0	0	0	0	0	0	0	0	0	0.000618811881188119	0	0	0	0	0	0
641	acat2	0	0	0	0	0	0	0	0	0	0	0	0	0	0	0	0	0	0	0	0	0	0	0	0	0	0	0	0	0	0	0	0	0	0	0	0	0	0	0	0	0	0	0	0	0	0	0.000770485859318347
642	slc6a16a	0	0	0	0	0	0	0	0	0	0	0	0	0	0	0	0	0	0	0	0	0	0	0	0	0	0	0	0	0	0	0	0	0	0.000951587962412275	0	0	0	0	0	0	0	0	0	0	0	0	0
643	mrto4	0	0	0	0	0	0	0	0	0	0	0	0	0	0	0	0	0	0	0	0	0	0	0	0	0	0	0	0	0	0	0	0	0	0	0	0	0	0	0	0.000145655815308426	0.000270730198019802	0	0	0	0.000568002524455664	0	0.000226613488034808
644	cnot3a	0	0	0	0	0	0	0	0	0	0	0	0	0	0	0	0	0	0	0	0	0	0	0	0	0	0	0	0	0	0	0	0	0	0	0	0	0	0	0.000437996167533534	0	0	0	0	0	0	0	0
645	sh3bp5lb	0	0	0	0	0	0	0	0	0	0	0	0	0	0	0	0	0	0	0	0	0	0	0	0	0	0	0	0	0	0	0	0	0	0	0	0.000340241261985772	0	0	0	0	0	0	0	0	0	0	0
646	psmc3	0	0	0	0	0	0	0	0	0	0	0	0	0	0	0	0	0	0	0	0	0	0	0	0	0	0	0	0	0	0.000607828835399951	0	0	0	0	0	0.00145375811939375	0	0.00400307929176289	0.000766493293183685	0	0.000193378712871287	0	0	0.00295488123650415	0	0	0.00113306744017404
647	nadl1.2	0	0	0	0	0	0	0	0	0	0	0	0	0	0	0	0	0	0	0	0	0	0	0	0	0	0	0	0	0	0	0	0.000393917907508075	0	0	0	0	0	0	0	0	0	0	0	0	0	0	0
648	plxna3	0	0	0	0	0	0	0	0	0	0	0	0	0	0	0	0	0	0	0	0	0	0	0	0	0	0	0	0	0	0	0	0	0	0	0	0	0	0	0	0	0.00112159653465347	0	0	0	0	0	0.00262871646120377
649	recql	0	0	0	0	0	0	0	0	0	0	0	0	0	0	0	0	0	0	0	0	0	0	0	0	0	0	0	0	0	0	0	0	0	0.000535268228856905	0	0	0	0	0	0	0	0	0	0	0	0	0
650	sash1a	0	0	0	0	0	0	0	0	0	0	0	0	0	0	0	0	0	0	0	0	0	0	0	0	0	0	0	0	0	0.000547045951859956	0	0	0.00105258541292049	0	0.00958466453674121	0.00120630992885865	0.00254167923146513	0	0	0	0	0.000524435412501229	0	0	0	0	0.00104242204496012
651	slc30a4	0	0	0	0	0	0	0	0	0	0	0	0	0	0	0	0	0	0	0	0	0	0	0	0	0	0	0	0	0	0	0	0	0	0	0	0	0	0	0	0	0	0	0	0	0.000536446828652572	0	0
652	ppp1r8a	0	0	0	0	0	0	0	0	0	0	0	0	0	0	0	0	0	0	0	0	0	0	0	0	0	0	0	0	0	0	0	0	0	0	0	0	0	0.000359250705671029	0	0	0	0	0	0	0	0	0
653	rae1	0	0	0	0	0	0	0	0	0	0	0	0	0	0	0	0	0	0	0	0	0	0	0	0	0	0	0	0	0	0	0	0	0	0	0	0	0	0	0	0	0.000309405940594059	0	0	0.000625071030798954	0	0	0.000271936185641769
654	mta1	0	0	0	0	0	0	0	0	0	0	0	0	0	0	0	0	0	0	0	0	0	0	0	0	0	0	0	0	0	0	0	0	0	0	0	0	0	0.000564536823197331	0	0	0	0	0	0	0.000504891132849479	0	0.000362581580855693
655	si.ch211.195b21.5	0	0	0	0	0	0	0	0	0	0	0	0	0	0	0	0	0	0	0	0	0	0	0	0	0	0	0	0	0	0	0	0	0	0	0	0	0	0	0.000218998083766767	0	0	0.000294994919531941	0.000411214953271028	0	0.000315556958030925	0	0.000181290790427846
656	abce1	0	0	0	0	0	0	0	0	0	0	0	0	0	0	0	0	0	0	0	0	0	0	0	0	0	0	0	0	0	0	0	0	0	0	0.00279552715654952	0.00037117228580266	0	0	0	0.000728279076542131	0.000502784653465347	0	0	0.000795544948289578	0.000315556958030925	0	0.00249274836838289
657	wdr55	0	0	0	0	0	0	0	0	0	0	0	0	0	0	0	0	0	0	0	0	0	0	0	0	0	0	0	0	0	0	0	0	0	0	0	0	0	0	0.000328497125650151	0	0	0	0	0	0	0	0
658	actn1	0	0	0	0	0	0	0	0	0	0	0	0	0	0	0	0	0	0	0	0	0	0	0	0	0	0	0	0	0	0	0	0	0	0	0	0	0.000301555163055185	0.00138568129330254	0	0	0	0.000360549346094595	0	0.000284123195817707	0	0	0
659	pbk	0	0	0	0	0	0	0	0	0	0	0	0	0	0	0	0	0	0	0	0	0	0	0	0	0	0	0	0	0	0	0	0	0	0	0	0	0	0	0	0	0.00015470297029703	0	0	0	0	0	0
660	ryk	0	0	0	0	0	0	0	0	0	0	0	0	0	0	0	0	0	0	0	0	0	0	0	0	0	0	0	0	0	0	0	0	0	0.00113001070536458	0	0	0.000516951708094602	0	0	0	0	0	0	0	0.000410224045440202	0.00071233082142991	0.000634517766497462
661	mycb	0	0	0	0	0	0	0	0	0	0	0	0	0	0	0	0	0	0	0	0	0	0	0	0	0	0	0	0	0	0	0	0	0	0	0.00319488817891374	0	0	0	0	0	0	0	0	0	0	0	0.000407904278462654
662	use1	0	0	0	0	0	0	0	0	0	0	0	0	0	0	0	0	0	0	0	0	0	0	0	0	0	0	0	0	0	0	0	0	0	0	0	0	0	0	0	0	0	0	0	0	0.000189334174818555	0	0
663	rab5ab	0	0	0	0	0	0	0	0	0	0	0	0	0	0	0	0	0	0	0	0	0	0	0	0	0	0	0	0	0	0	0	0	0	0	0	0	0	0	0	0.000582623261233705	0	0.000983316398439805	0	0	0.000410224045440202	0	0.000815808556925308
664	gbas	0	0	0	0	0	0	0	0	0	0	0	0	0	0	0	0	0	0	0	0	0	0	0	0	0	0	0	0	0	0	0	0	0.00100872768738213	0	0	0	0	0	0	0	0	0	0	0	0.000441779741243294	0	0
665	mynn	0	0	0	0	0	0	0	0	0	0	0	0	0	0	0	0	0	0	0	0	0	0	0	0	0	0	0	0	0	0.000607828835399951	0	0	0	0	0	0.000649551500154655	0	0	0	0.000291311630616852	0	0.000393326559375922	0	0.00244345948403228	0	0	0
666	yipf5	0	0	0	0	0	0	0	0	0	0	0	0	0	0	0	0	0	0	0	0	0	0	0	0	0	0	0	0	0	0	0	0	0	0	0	0	0.00086158618015767	0	0.000437996167533534	0	0	0	0	0	0	0	0.000181290790427846
667	mrpl57	0	0	0	0	0	0	0	0	0	0	0	0	0	0	0	0	0	0	0	0	0	0	0	0	0	0	0	0	0	0	0	0.00031513432600646	0	0	0.0267571884984026	0.00102072378595732	0.000775427562141903	0	0.0019709827539009	0.000509795353579492	0.00193378712871287	0	0.000635514018691589	0	0	0	0.000679840464104424
668	aco2	0	0	0	0	0	0	0	0	0.00110407344993899	0	0	0	0	0	0	0	0	0	0	0	0	0	0	0	0	0	0	0.000648508430609598	0.000548847420417124	0.000364697301239971	0	0	0	0.00226002141072915	0.0215654952076677	0.00197958552428085	0.00404945504674105	0.00046189376443418	0.00766493293183685	0	0	0.000426103772657249	0	0	0	0	0.000770485859318347
669	sh3gl3b	0	0	0	0	0	0	0	0	0	0	0	0	0	0	0	0	0	0	0	0	0	0	0	0	0	0	0	0.000907911802853437	0	0	0	0	0	0	0	0.000649551500154655	0	0	0	0	0	0	0	0	0	0	0
670	tmpoa	0	0	0	0	0	0	0	0	0	0	0	0	0	0	0	0	0	0	0	0	0	0	0	0	0	0	0	0	0	0	0	0	0	0	0	0	0.000387713781070952	0.000359250705671029	0	0	0	0.00206496443672359	0	0.00289805659734061	0.00201956453139792	0	0.000498549673676577
671	rpl7	0	0	0	0.000448315614192391	0.000698161508028857	0.000676742612226483	0.000345006037605658	0	0	0	0	0.00197417125935675	0.00638977635782748	0.00135156622674511	0	0	0	0	0	0	0	0.000384113082891603	0.00149855312112443	0	0	0.000822732738434276	0	0.0069390402075227	0.00493962678375412	0.00759786044249939	0	0.00764200740565666	0.00276303670891628	0.00434162007850601	0	0.0130528920507269	0.00999439968982897	0.0201180395175776	0.00908842047632083	0.0134003350083752	0.014271349009901	0.0133731030187813	0.00564485981308411	0.0108535060802364	0.013663616282739	0.00641097739286919	0.0263778100072516
672	chmp4bb	0	0	0	0	0	0	0	0	0	0	0	0	0	0	0	0	0	0	0	0	0	0	0	0	0	0	0	0	0	0	0	0	0.00109644313845884	0	0.00798722044728434	0.000587689452520878	0.00146469650626804	0	0	0	0.000657487623762376	0.00196663279687961	0	0.0016479145357427	0.00100978226569896	0	0.000725163161711385
673	degs1	0	0	0	0	0	0	0	0	0	0	0	0	0	0	0	0	0	0	0	0	0	0	0	0	0	0	0	0	0.00129727572098593	0.00346462436177972	0	0	0	0	0	0	0	0	0	0	0	0	0.000411214953271028	0.00085236958745312	0	0	0
674	dmrt1	0	0	0	0	0	0	0	0	0	0	0	0	0	0	0	0	0	0	0	0	0	0	0	0	0	0	0	0	0	0	0	0	0.000657865883075304	0	0	9.2793071450665e-05	0	0	0	0	0	0	0	0	0	0	0
675	UBL4A	0	0	0	0	0	0	0	0	0	0	0	0	0	0	0	0	0	0	0	0	0	0	0	0	0	0	0	0	0	0	0.000440302340940779	0	0	0	0	0	0.00073234825313402	0	0	0	0	0.000294994919531941	0	0	0.000788892395077311	0	0.00154097171863669
676	sft2d1	0	0	0	0	0	0	0	0	0	0	0	0	0	0	0	0	0	0	0	0	0	0	0	0	0	0	0	0	0	0.000243131534159981	0	0	0.000307004078768475	0	0	0.00018558614290133	0	0	0	0	0	0	0	0.000795544948289578	0	0	0
677	tcf7l1b	0	0	0	0	0	0	0	0	0	0	0	0	0	0	0	0	0	0	0	0	0	0	0	0	0	0	0	0.00162127107652399	0	0	0	0	0	0	0	0	0	0.000359250705671029	0	0	0.000541460396039604	0	0.000897196261682243	0.000625071030798954	0.000189334174818555	0	0
678	odc1	0	0	0	0	0	0	0	0	0	0	0.00165639090825435	0	0	0	0	0	0	0	0	0	0	0	0	0	0	0	0	0	0	0	0	0	0	0	0.0107827476038339	0	0	0	0	0	0	0	0	0.000909194226616661	0.000347112653834017	0.00333670753196116	0.000634517766497462
679	kcnk6	0	0	0	0	0	0	0	0	0	0	0	0	0	0	0	0	0	0	0	0	0	0	0	0	0	0	0	0	0	0	0	0	0	0	0	0	0	0.00107775211701309	0	0	0.000966893564356436	0	0	0	0	0	0
680	cct7	0	0	0	0	0	0	0	0	0	0	0	0	0	0	0	0	0	0	0	0	0	0	0	0	0	0	0	0	0	0	0	0	0	0	0	0	0	0	0	0	0	0	0	0	0	0	0.00086113125453227
681	irf2a	0	0	0	0	0	0	0	0	0	0	0	0	0	0	0	0	0	0	0	0	0	0	0	0	0	0	0	0	0	0	0	0	0	0	0	0	0	0	0	0	0	0	0	0	0	0	0.000679840464104424
682	strap	0	0	0	0	0	0	0	0	0	0	0	0	0	0	0	0	0	0	0	0	0	0	0	0	0	0	0	0	0	0.000243131534159981	0	0	0	0	0	0	0	0.000359250705671029	0	0.00407836282863593	0.000657487623762376	0	0	0	0.00195645313979173	0	0
683	phox2a	0	0	0	0	0	0	0	0	0	0	0	0	0	0	0	0	0	0	0	0	0	0	0	0	0	0	0	0	0	0	0	0	0	0	0	0	0	0	0	0	0	0	0	0.000227298556654165	0	0	0
684	barx1	0	0	0	0	0	0	0	0	0	0	0	0	0	0	0	0	0	0	0	0	0	0	0	0	0	0	0	0	0	0	0	0	0	0	0	0	0	0.000872465999486785	0	0	0	0	0	0.000966018865780202	0.00195645313979173	0	0.00213016678752719
685	slc2a1b	0	0	0	0	0	0	0	0	0	0	0	0	0	0	0	0	0	0	0	0	0	0	0	0	0	0	0	0	0.000449056980341283	0	0	0	0	0	0.0111821086261981	0	0.00086158618015767	0	0	0	0	0	0	0	0	0	0
686	arid2	0	0	0	0	0	0	0	0	0	0	0	0	0	0	0	0	0	0	0	0	0	0	0	0	0	0	0	0	0	0	0	0	0	0	0	0	0	0	0	0	0	0.000458880985938576	0	0	0	0	0
687	chmp4c	0	0	0	0	0	0	0	0	0	0	0	0	0	0	0	0	0	0	0	0	0	0	0	0	0	0	0	0	0	0	0	0	0	0	0	0	0	0	0	0	0	0	0	0	0	0	0.000362581580855693
688	ndor1	0	0	0	0	0	0	0	0	0	0	0	0	0	0	0	0	0	0	0	0	0	0	0	0	0	0	0	0	0	0	0	0	0	0	0	0	0	0	0	0	0	0	0.000224299065420561	0	0	0	0
689	ube2ib	0	0	0	0	0	0	0	0	0.000464873031553257	0	0	0	0	0	0	0	0	0	0	0	0	0	0.000671765192228193	0	0.000608238871993365	0	0	0.000453955901426719	0	0	0	0	0.000526292706460243	0	0	0	0	0.00123171670515781	0.00109499041883384	0.000218483722962639	0.00116027227722772	0.000229440492969288	0.0011214953271028	0.00130696670076145	0.0020826759230041	0	0.0029459753444525
690	ift81	0	0	0	0	0	0	0	0	0	0	0	0	0	0	0	0	0	0	0	0	0	0	0	0	0	0	0	0	0	0	0	0	0	0	0	0	0	0	0	0	0	0.000294994919531941	0	0	0	0	0
691	slc25a39	0	0	0	0	0	0	0	0	0	0	0	0	0	0	0	0	0	0	0	0	0	0	0	0	0	0	0	0	0	0	0	0	0	0	0	0	0	0	0	0	0	0	0	0	0	0	0
692	srgap1	0	0	0	0	0	0	0	0	0	0	0	0	0	0	0	0	0	0	0	0	0	0	0	0	0	0	0	0	0	0	0	0	0	0	0	0	0	0	0.000547495209416918	0.000291311630616852	0.000966893564356436	0	0	0.00159108989657916	0	0	0.00122371283538796
693	fbxo8	0	0	0	0	0	0	0	0	0	0	0	0	0	0	0	0	0	0	0	0	0	0	0	0	0	0	0	0	0	0	0	0	0	0	0	0	0.000387713781070952	0	0	0	0	0	0	0	0	0	0.000725163161711385
694	epc2	0	0	0	0	0	0	0	0	0	0	0	0	0	0	0	0	0	0	0	0	0	0	0	0	0	0	0	0	0	0	0	0	0	0	0.00718849840255591	0	0	0	0	0	0	0	0	0	0.000662669611864942	0	0
695	st3gal2l	0	0	0	0	0	0	0	0	0	0	0	0	0	0	0	0	0	0	0	0	0	0	0	0	0	0	0	0	0	0	0	0	0	0.000178422742952302	0	0	0.000646189635118253	0	0	0	0	0	0	0	0	0	0
696	ndufs2	0	0	0	0	0	0	0	0	0	0	0	0	0	0	0	0	0	0	0	0	0	0	0	0	0	0	0	0	0	0	0.00102737212886182	0	4.38577255383536e-05	0	0	0.00201051654809774	0.00137853788825227	0	0	0	3.86757425742574e-05	0	0	0.00130696670076145	0	0	0.00330855692530819
697	zcchc9	0	0	0	0	0	0	0	0	0	0	0	0	0	0	0	0	0	0	0	0	0	0	0	0	0	0	0	0	0	0	0	0	0	0	0	0	0	0	0	0	0	0	0.000373831775700935	0	0.00173556326917009	0	0.000725163161711385
698	appbp2	0	0	0	0	0	0	0	0	0	0	0	0	0	0	0	0	0	0	0	0	0	0	0	0	0	0	0	0	0	0	0.000366918617450649	0	0	0	0	0.00102072378595732	0	0	0	0	0	0.000491658199219902	0.000485981308411215	0	0.000978226569895866	0	0
699	bloc1s4	0	0	0	0	0	0	0	0	0	0	0	0	0	0	0	0	0	0	0	0	0	0	0	0	0	0	0	0.000453955901426719	0	0	0	0	0.000745581334152011	0	0	0	0	0.000821144470105209	0	0	0	0	0	0	0.000378668349637109	0	0
700	zmynd8	0	0	0	0	0	0	0	0	0	0	0	0	0	0	0	0	0	0	0	0	0	0	0	0	0	0	0	0	0	0	0	0	0	0	0	0	0	0.000205286117526302	0	0	0	0	0	0	0	0	0
701	stxbp2	0	0	0	0	0	0	0	0	0	0	0	0	0	0	0	0	0	0	0	0	0	0	0	0	0	0	0	0	0	0.000243131534159981	0	0	0.000570150431998597	0	0	0	0	0	0	0	0	0	0	0	0	0	0
702	gins1	0	0	0	0	0	0	0	0	0	0	0	0	0	0	0	0	0	0	0	0	0	0	0	0	0	0	0	0.000194552529182879	0	0	0	7.87835815016151e-05	0	0	0	9.2793071450665e-05	0	0	0	0	0	6.55544265626536e-05	0	0	0	0	0
703	ccnh	0	0	0	0	0	0	0	0	0	0	0	0	0	0	0	0	0	0	0	0	0	0	0	0	0	0	0	0	0	0.00850960369559932	0	0	0	0	0	0	0	0.00533743905568386	0	0	0	0	0	0	0	0	0.00670775924583031
704	ghrb	0	0	0	0	0	0	0	0	0	0	0	0	0	0	0	0	0	0	0	0	0	0	0	0	0	0	0	0	0	0	0	0	0	0	0	0	0	0.000153964588144727	0	0	0	0.00062276705234521	0	0	0	0	0
705	ttyh3b	0	0	0	0	0	0	0	0	0	0	0	0	0	0	0	0	0	0	0	0	0	0	0	0	0	0	0	0	0	0	0	0	0.00166659357045744	0	0	0	0	0.00138568129330254	0	0	0	0	0	0	0	0	0
706	ppdpfa	0	0	0	0	0	0	0	0	0	0	0	0	0	0	0	0	0	0	0	0	0	0	0	0	0	0	0	0	0	0	0	0	0	0	0	0	0.00663421358721406	0	0.000383246646591842	0	0.00220451732673267	0.000131108853125307	0	0.00119331742243437	0.00325023666771852	0	0.000815808556925308
707	cul1b	0	0	0	0	0	0	0	0	0	0	0	0	0	0	0	0	0	0	0	0	0	0	0	0	0	0	0	0	0.000648637860492965	0	0	0	0.000526292706460243	0	0	0	0	0.00092378752886836	0	0	0	0	0	0	0	0	0
708	nfkbiab	0	0	0	0	0	0	0	0	0	0	0	0	0	0	0	0	0	0	0	0	0	0	0	0	0	0	0	0	0	0.000668611718939946	0	0	0	0	0	0	0	0.000102643058763151	0	0	0	0	0	0	0	0	0
709	nsa2	0	0	0	0	0	0	0	0	0	0	0	0	0	0	0	0	0	0	0	0	0	0	0	0	0	0	0	0	0	0.000486263068319961	0.00249504659866442	0	0.000438577255383536	0	0.00199680511182109	0.000247448190535107	0.00155085512428381	0.000769822940723634	0	0.00145655815308426	0.000348081683168317	0.00154052902422236	0.000635514018691589	0.00142061597908853	0.00239823288103503	0	0.00244742567077592
710	sub1b	0	0	0	0	0	0	0	0	0	0	0	0	0	0	0	0	0	0	0	0	0	0	0	0	0	0	0	0	0	0	0	0	0	0	0	0	0.00073234825313402	0	0.00257322748425951	0.00305877212147695	0	0	0.000598130841121495	0.00198886237072395	0.000883559482486589	0	0.00108774474256708
711	nudt8	0	0	0	0	0	0	0	0	0	0	0	0	0	0	0	0	0	0	0	0	0	0	0	0	0	0	0	0	0	0	0	0	0	0	0	0.000309310238168883	0	0	0	0	0	0	0	0	0	0	0
712	rgl2	0	0	0	0	0	0	0	0	0	0	0	0	0	0	0	0	0	0	0	0	0	0	0	0	0	0	0	0.00226977950713359	0	0	0.000953988405371689	0	0.000350861804306829	0	0	0.00092793071450665	0	0	0	0	0.000812190594059406	0.000491658199219902	0	0	0	0	0.0005891950688905
713	tsr1	0	0	0	0	0	0	0	0	0	0	0	0	0	0	0	0	0	0	0	0	0	0	0	0	0	0	0	0	0	0	0	0	0	0	0	0	0	0	0	0	0	0	0	0	0.000599558220258757	0	0.000271936185641769
714	uqcrfs1	0	0	0	0	0	0	0	0	0	0	0	0	0	0	0	0	0	0	0	0	0	0	0	0	0	0	0	0	0	0	0.00110075585235195	0	0	0	0.00479233226837061	3.09310238168883e-05	0	0	0	0	0.000889542079207921	6.55544265626536e-05	0	0	0	0	0.000815808556925308
715	wdr61	0	0	0	0	0	0	0	0	0	0	0	0	0	0	0	0	0	0	0	0	0	0	0	0	0	0	0	0	0	0	0	0	0	0	0	0	0.000646189635118253	0.00184757505773672	0	0	0	0	0	0.00045459711330833	0	0	0
716	vash2	0	0	0	0	0	0	0	0	0	0	0	0	0	0	0	0	0	0	0	0	0	0	0	0	0	0	0	0	0	0	0	0.00149688804853069	0	0	0.00638977635782748	0	0	0	0	0	0	0	0	0	0	0	0
717	blk	0	0	0	0	0	0	0	0	0	0	0	0	0	0	0	0	0	0	0	0	0	0	0	0	0	0	0	0	0	0.00237053245805981	0	0	0	0	0	0	0	0	0	0	0	0	0	0	0	0	0
718	tmx2b	0	0	0	0	0	0	0	0	0	0	0	0	0	0	0	0	0	0	0	0	0	0	0	0	0	0	0	0	0	0.000790177486019937	0	0	0	0	0	0.000773275595422209	0	5.13215293815756e-05	0	0	0	0	0	0.000795544948289578	0	0	0
719	atp2b1b	0	0	0	0	0	0	0	0	0	0	0	0	0	0	0	0	0	0	0	0	0	0	0	0	0	0	0	0	0	0.000972526136639922	0	0	0	0	0	0	0	0	0	0	0	0	0	0	0.000852003786683496	0	0
720	ppp2r1a	0	0	0	0	0	0	0	0	0	0	0	0	0	0	0	0	0	0	0	0	0	0	0	0	0	0	0	0	0	0.00443715049841964	0	0.00015756716300323	0	0	0	0.000494896381070213	0.00224012406840994	0.000667179881960482	0	7.28279076542131e-05	0.000464108910891089	0.00124553410469042	0.000897196261682243	0.00340947834981248	0.00227201009782266	0	0.000906453952139231
721	cst3	0	0	0	0	0	0	0	0	0	0	0	0	0	0	0	0	0	0	0	0	0	0	0	0	0	0	0	0	0	0.000364697301239971	0	0	0	0	0	0.00129910300030931	0.000646189635118253	0.00128303823453939	0	0	0.000193378712871287	0	0	0	0	0	0
722	gas6	0	0	0	0	0	0	0	0	0	0	0	0	0	0	0	0	0	0	0	0	0	0	0	0	0	0	0	0	0	0	0	0	0	0	0	0	0	0.000564536823197331	0	0	0	0	0	0	0.000347112653834017	0	0
723	cyth3a	0	0	0	0	0	0	0	0	0	0	0	0	0	0	0	0	0	0	0	0	0	0	0	0	0	0	0	0	0	0	0	0	0	0	0	0	0	0	0	0	0.000116027227722772	0	0	0	0	0	0
724	zdhhc16a	0	0	0	0	0	0	0	0	0	0	0	0	0	0	0	0	0	0	0	0	0	0	0	0	0	0	0	0	0	0	0	0	0	0	0	0	0	0	0	0.00407836282863593	0	0	0	0	0.000631113916061849	0	0
725	sp3b	0	0	0	0	0	0	0	0	0	0	0	0	0	0	0	0	0	0	0	0	0	0	0	0	0	0	0	0	0	0	0	0	0	0	0	0	0	0	0	0	0	0	0	0	0.000410224045440202	0	0
726	palm1b	0	0	0	0	0	0	0	0	0	0	0	0	0	0	0	0	0	0	0	0	0	0	0	0	0	0	0	0.000713359273670558	0	0.000607828835399951	0	0.00126053730402584	0.000921012236305425	0.000356845485904603	0.0107827476038339	0.00250541292916796	0.000689268944126136	0.00092378752886836	0	0	0	0	0	0	0	0	0.00122371283538796
727	atf3	0	0	0	0	0	0	0	0	0	0	0	0	0	0	0	0	0	0	0	0	0	0	0	0	0	0	0	0	0	0	0	0	0	0	0.0155750798722045	0.000340241261985772	0.00185241028733899	0	0	0	0	0	0	0	0	0	0
728	map2k1	0	0	0	0	0	0	0	0	0	0	0	0	0	0	0	0	0	0	0	0	0	0	0	0	0	0	0	0	0	0	0	0	0	0	0	0	0	0	0	0	0	0	0	0.000511421752471872	0	0	0
729	ctsla	0	0	0	0	0	0	0	0	0	0	0	0	0	0	0	0	0	0	0	0	0	0	0	0	0	0	0	0.000583657587548638	0	0.0024920982251398	0	0.00141810446702907	0	0	0.0155750798722045	0.00120630992885865	4.30793090078835e-05	0.00153964588144727	0.00191623323295921	0.000582623261233705	0.0020884900990099	0.0040315972336032	0.00108411214953271	0.00142061597908853	0.000662669611864942	0	0.00335387962291516
730	rtn4rl1a	0	0	0	0	0	0	0	0	0	0	0	0	0	0	0	0	0	0	0	0	0	0	0	0	0	0	0	0	0	0	0	0	0	0	0	0	0	0	0	0	0.000348081683168317	0	0	0	0.000157778479015462	0	0
731	tra2a	0	0	0	0	0	0	0	0	0	0	0	0	0	0	0	0	0	0	0	0	0	0	0	0	0	0	0	0	0	0	0	0.000866619396517766	0	0	0	0.000309310238168883	0.000172317236031534	0	0	0	0	0.00196663279687961	0	0	0.00176711896497318	0	0.000634517766497462
732	dazap2	0	0	0	0	0	0	0	0	0	0	0	0	0	0	0	0	0	0	0	0	0	0	0	0	0	0	0	0	0	0.000243131534159981	0	0	0	0	0	0	0	0	0	0	0	0	0	0	0	0	0.00140500362581581
733	ehd3	0	0	0	0	0	0	0	0	0	0	0	0	0	0	0	0	0	0	0	0	0	0	0	0	0	0	0	0	0	0.000790177486019937	0	0	0	0.000475793981206138	0	0	0	0.000667179881960482	0	0	0	0	0	0	0	0	0
734	slc35b2	0	0	0	0	0	0	0	0	0	0	0	0	0	0	0	0	0	0	0	0	0	0	0	0	0	0	0	0	0	0	0	0	0	0	0	0	0	0	0	0	0	0	0	0	0.00100978226569896	0	0
735	pdcd2	0	0	0	0	0	0	0	0	0	0	0	0	0	0	0	0	0	0	0	0	0	0	0	0	0	0	0	0	0	0	0	0	0	0	0	0	0	0	0	0	0	0	0	0.00244345948403228	0.000883559482486589	0	0.00262871646120377
736	crnkl1	0	0	0	0	0	0	0	0	0	0	0	0	0	0	0	0	0	0	0	0	0	0	0	0	0	0	0	0	0	0.000668611718939946	0	0	0	0	0	0	0	0	0	0	0.000193378712871287	0	0.000747663551401869	0	0	0	0
737	xpnpep3	0	0	0	0	0	0	0	0	0	0	0	0	0	0	0	0	0	0	0	0	0	0	0	0	0	0	0	0	0	0	0	0	0	0	0	0	0	0	0	0.000218483722962639	0	0	0	0	0.00025244556642474	0	0.000770485859318347
738	ttc27	0	0	0	0	0	0	0	0	0	0	0	0	0	0	0	0	0	0	0	0	0	0	0	0	0	0	0	0	0	0	0	0	0	0	0	0	0.000387713781070952	0.00128303823453939	0	0	0	0	0	0	0	0	0.000453226976069616
739	ptpn1	0	0	0	0	0	0	0	0	0	0	0	0	0	0	0	0	0	0	0	0	0	0	0	0	0	0	0	0	0	0	0	0	0.000438577255383536	0	0	0	0	0	0	0	0.000734839108910891	0	0	0	0	0.00052487534210625	0.00086113125453227
740	gabpb2a	0	0	0	0	0	0	0	0	0	0	0	0	0	0	0	0	0	0	0	0	0	0	0	0	0	0	0	0	0	0	0	0	0	0	0	0	0	0	0	0	0	0	0	0	0.00173556326917009	0	0
741	iars	0	0	0	0	0	0	0	0	0	0	0	0	0	0	0	0	0	0	0	0	0	0	0	0	0	0	0	0	0	0	0	0	0	0	0	0	0	0	0	0	0	0	0	0.000340947834981248	0	0	0
742	hibadhb	0	0	0	0	0	0	0	0	0	0	0	0	0	0	0	0	0	0	0	0	0	0	0	0	0	0	0	0	0	0	0.000587069787921039	0	0	0	0	0.000587689452520878	0	0.000564536823197331	0.00142348754448399	0	0	0	0	0	0.00214578731461029	0	0.00158629441624365
743	hnrnpaba	0	0	0	0	0	0	0	0	0	0	0	0	0.00319488817891374	0	0	0	0	0	0	0	0	0	0	0	0	0	0	0.00311284046692607	0.000449056980341283	0.000790177486019937	0	0.00346647758607106	0.00254374808122451	0	0.00599041533546326	0.00210330961954841	0.00163701374229957	0.00354118552732871	0.000492745688475226	0	0.00290068069306931	0.0110131436625258	0	0.0032958290714854	0.0016724518775639	0.00269935890226071	0.0161348803480783
744	cks1b	0	0	0	0	0	0	0	0	0	0	0	0	0	0	0	0	0	0	0	0	0	0	0	0	0	0	0	0	0	0	0	0	0	0	0	0.00108258583359109	0	0.00123171670515781	0	0.0010924186148132	0.000734839108910891	0	0	0	0.000725781003471126	0.000487384246241518	0.000407904278462654
745	fth1b	0	0	0	0	0	0	0	0	0	0	0	0	0	0	0	0	0	0	0	0	0	0	0	0	0.000387061100359414	0	0	0	0	0	0	0	0	0	0	0	0	0	0	0	0	0.000196663279687961	0	0	0	0	0.0005891950688905
746	onecut1	0	0	0	0	0	0	0	0	0	0	0	0	0	0	0	0	0	0	0	0	0	0	0	0	0	0	0	0	0	0	0	0	0	0	0	0	0	0	0.000766493293183685	0	0	0	0	0	0	0	0
747	nedd8	0	0	0	0	0	0	0	0	0	0	0	0	0	0	0	0	0	0	0	0	0	0	0	0	0	0	0	0	0.000349266540265443	0.00237053245805981	0	0	0	0	0	0.000463965357253325	0.000301555163055185	0	0.000547495209416918	0	0	0.00216329607656757	0.000785046728971963	0	0.00258756705585358	0.000974768492483035	0.000226613488034808
748	pou2f1b	0	0	0	0	0	0	0	0	0	0	0	0	0	0	0	0	0	0	0	0	0	0	0	0	0	0	0	0	0.000498952200379204	0	0	0	0	0	0	0	0	0	0	0	0.000889542079207921	0	0	0	0	0	4.53226976069616e-05
749	med31	0	0	0	0	0	0	0	0	0	0	0	0	0	0	0	0	0	0	0	0	0	0	0	0	0	0	0	0	0	0	0	0	0	0	0	0.000463965357253325	0.000689268944126136	0	0.000273747604708459	0	0	0.00062276705234521	0.000336448598130841	0	0.000599558220258757	0	0
750	kif18a	0	0	0	0	0	0	0	0	0	0	0	0	0	0	0	0	0	0	0	0	0	0	0	0	0	0	0	0	0	0	0	0	0	0	0	0	0	0	0	0.00123807443012162	0	0	0	0	0	0	0
751	myl9b	0	0	0	0	0	0	0	0	0	0	0	0	0	0	0	0	0	0	0	0	0	0	0	0	0	0	0.000834456640349188	0.00337224383916991	0.00299371320227522	0.0108801361536591	0	0	0.00508749616244902	0.00166527893422148	0.0738817891373802	0.0087534797401794	0.00585878602507216	0.0134462406979728	0.00372296742403504	0.00582623261233705	0.00297803217821782	0.000524435412501229	0	0	0	0	0.000725163161711385
752	sart3	0	0	0	0	0	0	0	0	0	0	0	0	0	0	0	0	0	0	0	0	0	0	0	0	0	0	0.00385133834007318	0	0	0.000425480184779966	0	0	0	0	0	0	0	0	0	0	0.00100556930693069	0	0	0	0	0	0.000543872371283539
753	skib	0	0	0	0	0	0	0	0	0	0	0	0	0	0	0	0	0	0	0	0	0	0	0	0	0	0	0	0	0	0	0	0	0	0	0	0	0	0	0	0	0	0	0	0	0	0	0.000362581580855693
754	si.dkey.42i9.4	0	0	0	0	0	0	0	0	5.81091289441571e-05	0	0	0	0	0	0	0	0	0	0	0	0	0	0	0	0	0	0	0.00110246433203632	0	0	0	0.000945402978019381	0.000833296785228718	0	0.00878594249201278	0.000804206619239097	0	0.00205286117526302	0.00251847796331782	0	0.00204981435643564	0.00140942017109705	0.000785046728971963	0	0.00189334174818555	0	0
755	tma16	0	0	0	0	0	0	0	0	0	0	0	0	0	0	0	0	0	0	0	0	0	0	0	0	0	0	0	0	0	0	0	0	0	0	0	0.00055675842870399	0	0	0.000547495209416918	0	0	0	0	0.00045459711330833	0.000662669611864942	0.000412402054512053	0.000271936185641769
756	illr4	0	0	0	0	0	0	0	0	0	0	0	0	0	0	0	0	0	0	0	0	0	0	0	0	0	0	0	0	0	0	0	0	0	0	0	0	0	0	0	0	0	0	0	0	0	0	0.000453226976069616
757	srsf9	0	0	0	0	0	0	0	0	0	0	0	0	0	0	0	0	0	0	0	0	0	0	0	0	0	0	0	0	0	0	0	0	0	0	0	0	4.30793090078835e-05	0	0	0	0	0	0	0.000397772474144789	0	0	0
758	mettl2a	0	0	0	0	0	0	0	0	0	0	0	0	0	0	0	0	0	0	0	0	0	0	0	0	0	0	0	0	0	0	0	0	0	0	0	0	0	0.000513215293815756	0	0	0	0	0	0	0	0	0
759	src	0	0	0	0	0	0	0	0	0	0	0	0	0	0	0	0	0	0	0	0	0	0	0	0	0	0	0	0	0	0	0	0	0	0	0	0	0	0	0	0.000728279076542131	0.000348081683168317	0	0	0	0.000315556958030925	0	0.000997099347353154
760	E2F6	0	0	0	0	0	0	0	0	0	0	0	0	0	0	0	0	0	0	0	0	0	0	0	0	0	0	0	0	0	0	0	0	0	0	0	0.000340241261985772	0	0.000359250705671029	0	0	0	0	0	0.000625071030798954	0.000568002524455664	0	0.0005891950688905
761	foxl1	0	0	0	0	0	0	0	0	0	0	0	0	0	0	0	0	0	0	0	0	0	0	0	0	0	0	0	0	0	0	0	0	0	0	0	0	0	0	0	0	0	0	0	0	0	0	0.0005891950688905
762	rbl1	0	0	0	0	0	0	0	0	0	0	0	0	0	0	0	0	0	0	0	0	0	0	0	0	0	0	0	0	0	0.000547045951859956	0	0	0	0	0	0	0	0	0	0	0	0	0	0	0.00107289365730514	0	0
763	stxbp3	0	0	0	0	0	0	0	0	0	0	0	0	0	0	0	0	0	0	0	0	0	0	0	0	0	0	0	0	0	0	0	0	0	0	0	0	0	0.000205286117526302	0	0	0	3.27772132813268e-05	0	0	0	0	0
764	serinc5	0	0	0	0	0	0	0	0	0	0	0	0	0	0	0	0	0	0	0	0	0	0	0	0	0	0	0	0	0	0	0	0	0	0	0	0	0	0	0	0	0	0.000458880985938576	0.000859813084112149	0	0	0	0
765	sms	0	0	0	0	0	0	0	0	0	0	0	0	0	0	0	0	0	0	0	0	0	0	0	0	0	0	0	0	0	0	0	0	0	0	0	0	0	0.00046189376443418	0.00093074185600876	0	0	0	0.00097196261682243	0	0	0.00123720616353616	0
766	caspa	0	0	0	0	0	0	0	0	0	0	0	0	0	0	0	0	0	0	0	0	0	0	0	0	0	0	0	0	0	0	0	0	0	0	0	0.00179399938137952	0	0.000718501411342058	0	0	0	0	0	0	0	0	0
767	dbnla	0	0	0	0	0	0	0	0	0	0	0	0	0	0	0	0	0	0	0	0	0	0	0	0	0	0	0	0	0	0	0	0	0	0	0	0	0	0	0	0	0.000232054455445545	0.000557212625782556	0	0	0.000315556958030925	0	0.000770485859318347
768	hoxb1a	0	0	0	0	0	0	0	0	0	0	0	0	0	0	0	0	0	0	0	0	0	0	0	0	0	0	0	0	0	0	0	0	0	0	0	0	0	0	0	0.000364139538271065	0	0	0	0	0	0	0
769	mia3	0	0	0	0	0	0	0	0	0	0	0	0	0	0	0	0	0	0	0	0	0	0	0	0	0	0	0	0	0	0	0	0	0	0.000535268228856905	0	0	0	0	0	0	0	0.00062276705234521	0	0	0	0	0.00122371283538796
770	sf1	0	0	0	0	0	0	0	0	0	0	0	0	0	0	0	0	0	0	0	0	0	0	0	0	0	0	0	0	0	0	0	0	0	0.000594742476507672	0	0.00120630992885865	0.000215396545039418	0	0	0	0	0.000294994919531941	0	0.000511421752471872	0	0	0.000453226976069616
771	pank1a	0	0	0	0	0	0	0	0	0	0	0	0	0	0	0	0	0	0	0	0	0	0	0	0	0	0	0	0	0	0	0	0	0	0	0	0.00037117228580266	0	0	0	0	0	0	0	0	0	0	0
772	ugp2b	0	0	0	0	0	0	0	0	0	0	0	0	0	0	0	0	0	0	0	0	0	0	0	0	0	0	0	0	0	0	0	0	0	0	0	0.00092793071450665	0	0	0.000218998083766767	0	0	0	0	0.000397772474144789	0	0	0.00226613488034808
773	pax1a	0	0	0	0	0	0	0	0	0	0	0	0	0	0	0	0	0	0	0	0	0	0	0	0	0	0	0	0	0	0	0	0	0	0	0	0	4.30793090078835e-05	0	0	0	0	0	0	0	0	0	0.000543872371283539
774	vps35	0	0	0	0	0	0	0	0	0	0	0	0	0	0	0	0	0	0	0	0	0	0	0	0	0	0	0	0	0	0	0	0	0.000394719529845182	0	0	0.000649551500154655	0	0	0	0.00211200932197218	0.00104424504950495	0	0	0.00250028412319582	0.000599558220258757	0	0
775	cog5	0	0	0	0	0	0	0	0	0	0	0	0	0	0	0	0	0	0	0	0	0	0	0	0	0	0	0	0	0	0	0	0.001024186559521	0	0	0.00638977635782748	0	0	0	0	0	0	0	0	0	0	0	0.002356780275562
776	sars	0	0	0	0	0	0	0	0	0	0	0	0	0	0	0	0	0	0	0	0	0	0	0	0	0	0	0	0	0	0	0	0	0	0	0	0	0	0	0.000164248562825075	0	0	0.000327772132813268	0	0.000284123195817707	0	0	0.00167693981145758
777	mocs3	0	0	0	0	0	0	0	0	0	0	0	0	0	0	0	0	0	0	0	0	0	0	0	0	0	0	0	0	0	0	0	0	0	0	0	0	0	0.000564536823197331	0	0	0.000773514851485149	0	0	0	0	0	0
778	cct8	0	0	0	0	0	0	0	0	0	0	0	0	0	0	0	0	0	0	0	0	0	0	0	0	0	0	0	0	0	0	0	0	0	0	0	0.000340241261985772	0	0.000256607646907878	0	0	0.000696163366336634	0.000524435412501229	0	0.0016479145357427	0.00100978226569896	0	0.00303662073966642
779	cnot6a	0	0	0	0	0	0	0	0	0	0	0	0	0	0	0	0	0	0	0.00100715077047034	0	0	0	0	0	0	0	0	0	0	0	7.33837234901299e-05	0	0.000833296785228718	0	0	0	0	0	0	0.000218483722962639	0	0	0.000224299065420561	0.000227298556654165	0.00123067213632061	0	0.000997099347353154
780	rcor2	0	0	0	0	0	0	0	0	0	0	0	0	0	0	0	0	0	0	0	0	0	0	0	0	0	0	0	0	0	0	0	0	0	0	0	0	0	0	0.00093074185600876	0	0	0	0	0	0	0	0.00185823060188542
781	eif2s3	0	0	0	0	0	0	0	0	0.0008135278052182	0	0	0	0	0	0	0	0	0	0	0	0	0	0.0024286895411327	0	0	0.000506297069805708	0.00276012581038578	0	0	0.000547045951859956	0	0	0.00109644313845884	0	0	0	0.000646189635118253	0.00200153964588145	0.00114973993977553	0.00240332095258903	0.00116027227722772	0	0	0.00227298556654165	0.00189334174818555	0.000862295204888839	0.00389775199419869
782	hand2	0	0	0	0	0	0	0	0	0	0	0	0	0	0	0	0	0	0	0	0	0	0	0	0	0	0	0	0	0	0.00212740092389983	0	0.00110297014102261	0.000394719529845182	0	0.0255591054313099	0.00055675842870399	0.0010339034161892	0.000564536823197331	0	0.00196635350666375	0	0	0	0.00215933628821457	0.00151467339854844	0	0.000679840464104424
783	ip6k2a	0	0	0	0	0	0	0	0	0	0	0	0	0	0	0	0	0	0	0	0	0	0	0	0	0	0	0	0	0	0	0	0	0	0	0	0	0	0.00046189376443418	0	0	0.000696163366336634	0	0.000635514018691589	0	0.00164089618176081	0	0
784	ambra1a	0	0	0	0	0	0	0	0	0	0	0	0	0	0	0	0	0	0	0	0	0	0	0	0	0	0	0	0	0	0	0	0	0	0	0	0.000402103309619548	0	0	0	0	0	0	0	0	0	0	0.000498549673676577
785	asic1a	0	0	0	0	0	0	0	0	0	0	0	0	0	0	0	0	0	0	0	0	0	0	0	0	0	0	0	0	0	0	0	0	0	0	0	0	0	0	0	0	0	0	0	0.000397772474144789	0	0	0
786	znfl2a	0	0	0	0	0	0	0	0	0	0	0	0	0	0	0	0	0	0	0	0	0	0	0	0	0	0	0	0	0	0	0	0	0	0	0	0	0	0	0	0	0	0	0	0.000511421752471872	0	0	0
787	mcl1b	0	0	0	0	0	0	0	0	0	0	0	0	0	0	0	0	0	0	0	0	0	0	0	0	0	0	0	0.00233463035019455	0	0	0	0	0.000570150431998597	0	0	0	0	0	0.0013139885026006	0	0.000386757425742574	0	7.47663551401869e-05	0	0.00100978226569896	0	0.000634517766497462
788	csnk1da	0	0	0	0	0	0	0	0	0	0	0	0	0	0	0	0	0	0	0	0	0	0	0	0	0	0	0	0	0	0.00200583515681984	0	0	0	0	0.00479233226837061	0	0.000689268944126136	0.00112907364639466	0.00153298658636737	0	0.000541460396039604	0	0	0	0	0	0.00190355329949239
789	spred2b	0	0	0	0	0	0	0	0	0	0	0	0	0	0	0	0	0	0	0	0	0	0	0	0	0	0	0	0	0	0	0	0	0.000570150431998597	0.00291423813488759	0	0	0	0.000205286117526302	0	0	0	0	0	0	0	0	0.000453226976069616
790	epn2	0	0	0	0	0	0	0	0	0	0	0	0	0	0	0	0	0	0	0	0	0	0	0	0	0	0	0	0	0	0	0	0	0	0	0	0	0	0	0.000766493293183685	0	0	0	0.00011214953271028	0	0.000788892395077311	0	0.000498549673676577
791	brd7	0	0	0	0	0	0	0	0	0	0	0	0	0	0	0	0	0	0	0	0	0	0	0	0	0	0	0	0	0	0	0	0	0	0.000416319733555371	0	0	0	0	0	0	0.000618811881188119	0	0	0	0.00012622278321237	0	0.001178390137781
792	arpc1a	0	0	0	0	0	0	0	0	0	0	0	0	0	0	0	0	0	0	0	0	0	0	0	0	0	0	0	0	0	0.000850960369559932	0	0	0.00100872768738213	0	0.0139776357827476	0.00142282709557686	0	0.000821144470105209	0.00120448946071722	0	0	0	0	0.0019320377315604	0.0016724518775639	0	0.00104242204496012
793	hdac6	0	0	0	0	0	0	0	0	0	0	0	0	0	0	0	0	0	0	0	0	0	0	0	0	0	0	0	0	0	0	0	0	0	0	0.00998402555910543	0	0	0	0	0	0	0	0	0	0.000852003786683496	0	0
794	mmp14b	0	0	0	0	0	0	0	0	0	0	0	0	0	0	0	0	0	0	0	0	0	0	0	0	0	0	0	0	0.00149685660113761	0.000607828835399951	0	0	0.00219288627691768	0.000594742476507672	0	0	0	0	0	0	0	0.000262217706250615	0	0	0.000504891132849479	0	0.000997099347353154
795	snupn	0	0	0	0	0	0	0	0	0	0	0	0	0	0	0	0	0	0	0	0	0	0	0	0	0	0	0	0	0	0	0	0	0	0	0	0	0	0	0	0	0	0	0	0	0	0	0
796	cacna1c	0	0	0	0	0	0	0	0	0	0	0	0	0	0	0	0	0	0	0	0	0	0	0	0	0	0	0	0	0.000349266540265443	0	0	0	0	0	0.00519169329073482	0.000123724095267553	0.00241244130444148	0.000205286117526302	0	0	0	0	0	0	0	0	0
797	tspan7b	0	0	0	0	0	0	0	0	0	0	0	0	0	0	0	0	0	0	0	0	0	0	0	0	0	0	0	0.000907911802853437	0	0	0	0	0	0	0	0	0	0	0	0	0	0	0	0	0	0	0
798	atp11a	0	0	0	0	0	0	0	0	0	0	0	0	0	0	0	0	0	0	0	0	0	0	0	0	0	0	0	0	0	0.000182348650619985	7.33837234901299e-05	0	0	0.000832639467110741	0	0	0	0	0	0	0	0	0	0	0	0	0
799	exoc3l2a	0	0	0	0	0	0	0	0	0	0	0	0	0	0	0	0	0	0	0	0	0	0	0	0	0	0	0	0	0	0	0	0	0	0.000713690971809207	0	0.000587689452520878	0	0.000872465999486785	0	0	0	0	0	0	0	0	0
800	unc45b	0	0	0	0	0	0	0	0	0	0	0	0	0	0	0	0	0	0	0	0	0	0	0	0	0	0	0	0	0	0	0	0	0	0	0	0.000494896381070213	0	0.000410572235052605	0	0	0	3.27772132813268e-05	0	0	0	0	0
801	bcl2l1	0	0	0	0	0	0	0	0	0	0	0	0	0	0	0	0	0	0	0	0	0	0	0	0	0	0	0	0	0	0	0	0	0	0	0	0	0	0	0	0	0	0	0	0	9.46670874092774e-05	0	0
802	fkbp4	0	0	0	0	0	0	0	0	0	0	0	0	0	0	0	0	0	0	0	0	0	0	0	0	0	0	0	0	0	0	0	0	0	0	0	0	0	0	0	0	0.000464108910891089	0	0.000299065420560748	0	0	0	0.00126903553299492
803	cpeb1b	0	0	0	0	0	0	0	0	0	0	0	0	0	0	0	0	0	0	0	0	0	0	0	0	0	0	0	0	0	0	0	0	0	0	0	0	0	0	0	0	0	0	0	0	0	0	0.0005891950688905
804	anapc5	0	0	0	0	0	0	0	0	0	0	0	0	0	0	0	0	0	0	0	0	0	0	0	0	0	0	0	0	0	0	0	0	0	0	0	0	0	0	0	0	0	0	0	0	0.000441779741243294	0	0
805	trmt61a	0	0	0	0	0	0	0	0	0	0	0	0	0	0	0	0	0	0	0	0	0	0	0	0	0	0	0	0	0	0	0	0	0	0	0	0	0	0	0	0	0	0	0	0	0.00441779741243294	0	0.00335387962291516
806	dmd	0	0	0	0	0	0	0	0	0	0	0	0	0	0	0	0	0	0	0	0	0	0	0	0	0	0	0	0	0	0	0	0	0	0	0	0	0	0	0	0	0	0	0	0	0	0	0.000362581580855693
807	ltv1	0	0	0	0	0	0	0	0	0	0	0	0	0	0	0	0	0	0	0	0	0	0	0	0	0	0	0	0	0	0	0	0	0	0	0	0	0	0	0	0	0	0	0	0	0	0	0.000453226976069616
808	RDH13..1.of.3.	0	0	0	0	0	0	0	0	0	0	0	0	0	0	0	0	0	0	0	0	0	0	0	0.000239721922569819	0	0	0	0	0	0	0	0	0	0	0	0	0	0	0	0	0	0	0	0	0	0	0
809	myl6	0	0	0	0	0	0	0	0	0	0	0	0	0	0	0	0	0	0	0	0	0	0	0	0	0	0	0	0	0.0021953896816685	0	0	0	0.00184202447261085	0	0	0.00111351685740798	0.00348942402963856	0.00184757505773672	0.000602244730358609	0	0.000502784653465347	0.000589989839063883	0.00130841121495327	0	0.000315556958030925	0	0
810	pno1	0	0	0	0	0	0	0	0	0	0	0	0	0	0	0	0	0	0	0	0	0	0	0	0	0	0	0	0	0.000299371320227522	0	0	0	0	0	0	0	0	0	0.00104024089789214	0.000728279076542131	0.00116027227722772	0	0	0	0.00274534553486904	0	0.00131435823060189
811	arhgap12a	0	0	0	0	0	0	0	0	0	0	0	0	0	0	0	0	0	0	0	0	0	0	0	0	0	0	0	0	0	0	0	0	0	0	0	0	0	0	0	0	0	0	0	0	0.000378668349637109	0	0.000543872371283539
812	pole3	0	0	0	0	0	0	0	0	0	0	0	0	0	0	0	0	0	0	0	0	0	0	0	0	0	0	0	0	0	0	0	0	0	0	0	0	0.00155085512428381	0	0	0	0	0	0	0.000511421752471872	0	0	0.00086113125453227
813	brap	0	0	0	0	0	0	0	0	0	0	0	0	0	0	0	0	0	0	0	0	0	0	0	0	0	0	0	0	0	0	0	0	0	0	0	9.2793071450665e-05	0	0	0	0	0	0.000360549346094595	0	0.000511421752471872	0	0.00052487534210625	0
814	slc25a24	0	0	0	0	0	0	0	0	0	0	0	0	0	0	0	0	0	0	0	0	0.000968224628113722	0	0	0	0	0	0	0	0	0	0	0.000709052233514536	0	0	0	0	0	0.000102643058763151	0.00301122365179305	0.00291311630616852	0.000541460396039604	0.00062276705234521	0	0.000227298556654165	0	0	0
815	mtmr8	0	0	0	0	0	0	0	0	0	0	0	0	0	0	0	0	0	0	0	0	0	0	0	0	0	0	0	0	0	0	0	0	0	0	0	0.000309310238168883	0	0	0	0	0	0	0	0	0	0	0
816	kifap3a	0	0	0	0	0	0	0	0	0	0	0	0	0	0	0	0	0	0	0	0	0	0	0	0	0	0	0	0	0	0	0	0	0	0	0	0	0.0028863137035282	0	0	0	0	0	0	0	0	0	0
817	fign	0	0	0	0	0	0	0	0	0	0	0	0	0	0	0	0	0	0	0	0	0	0	0	0	0	0	0	0.000778210116731518	0	0	0	0	0	0	0	0	0.00150777581527592	0	0	0	0	0	0	0	0	0	0
818	snx3	0	0	0	0	0	0	0	0	0	0	0	0	0	0	0	0	0	0	0	0	0	0	0	0	0	0	0	0	0	0	0	0	0	0.000773165219459974	0.0159744408945687	0.000278379214351995	0.000258475854047301	0.00456761611496023	0	0	0.00100556930693069	0	0	0	0.00129378352792679	0	0.00181290790427846
819	apeh	0	0	0	0	0	0	0	0	0	0	0	0	0	0	0	0	0	0	0	0	0	0	0	0	0	0	0	0	0	0	0	0	0	0	0	0	0	0.000153964588144727	0	0	0	0.000163886066406634	0.000336448598130841	0	0	0.00164960821804821	0
820	paip2b	0	0	0	0	0	0	0	0	0	0	0	0	0	0	0	0	0	0	0	0	0	0	0	0	0	0	0	0	0	0.00164113785557987	0	0	0	0	0	9.2793071450665e-05	0	0.00128303823453939	0.00147823706542568	0	0.00158570544554455	0.000360549346094595	0	0.00119331742243437	0.000599558220258757	0	0.0029459753444525
821	ranbp3a	0	0	0	0	0	0	0	0	0	0	0	0	0	0	0	0	0	0	0	0	0	0	0	0	0	0	0	0	0	0	0	0	0	0	0	3.09310238168883e-05	0	0	0	0	0	0	0	0.000397772474144789	0.00025244556642474	0	0
822	atp6ap2	0	0	0	0	0	0	0	0	0	0	0	0	0	0	0	0	0	0	0	0	0	0	0	0	0	0	0	0	0	0	0	0	0	0	0	0	4.30793090078835e-05	0	0	0.0010924186148132	0	0	0	0.000227298556654165	0	0	0
823	esf1	0	0	0	0	0	0	0	0	0	0	0	0	0	0	0	0	0	0	0	0	0	0	0	0	0	0	0	0	0	0	0	0	0	0	0	0	0	0	0	0	0.000773514851485149	0	0	0	0	0	0.000226613488034808
824	ube2na	0	0	0	0	0	0	0	0	0	0	0	0	0	0	0	0	0	0	0	0	0	0	0	0	0	0	0	0.00142671854734112	0.000299371320227522	0.00145878920495988	0	0	0.000482434980921889	0.00136790769596765	0.0251597444089457	0.000773275595422209	0.00594494464308792	0.00184757505773672	0	0.00203918141431797	0.000425433168316832	0.000294994919531941	0	0.00539834072053642	0.00189334174818555	0	0.00190355329949239
825	entpd6	0	0	0	0	0	0	0	0	0	0	0	0	0	0	0	0	0	0	0	0	0	0	0	0	0	0	0	0	0	0	0	0	0	0	0	0.000340241261985772	0.000560031017102486	0.00169361046959199	0	0.00116524652246741	0	0	0.000560747663551402	0	0.000410224045440202	0	0.00135968092820885
826	si.dkey.42p8.3	0	0	0	0	0	0	0	0	0	0	0	0	0	0	0	0	0	0	0	0	0	0	0	0	0	0	0	0	0	0	0	0	0	0	0	0	0	0	0.000602244730358609	0	0	0	0	0.000170473917490624	0	0	0
827	prpf4ba	0	0	0	0	0	0	0	0	0	0	0	0	0	0	0	0	0	0	0	0	0	0	0	0	0	0	0	0	0	0	0	0	0	0	0	0	0.000301555163055185	0	0	0	0	0	0	0	0	0	0
828	dldh	0	0	0	0	0	0	0	0	0	0	0	0	0	0	0	0	0	0	0	0	0	0	0	0	0	0	0	0	0	0.00194505227327984	0	0	0	0	0	0.00207237859573152	0.00262783784948089	0.00287400564536823	0	0	0.00344214108910891	0	0	0	0.00331334805932471	0	0
829	marcksb	0	0	0	0	0.000620588007136762	0	0	0	0	0	0	0	0	0.00182858960089044	0	0	0	0	0	0	0	0	0	0	0	0	0.000898645612683741	0.000907911802853437	0.00109769484083425	0.000972526136639922	0	0	0	0	0	0.00244355088153418	0.00228320337741783	0.00133435976392096	0.00257322748425951	0.00247614886024325	0.00278465346534653	0.00072109869218919	0.00220560747663551	0.00471644505057393	0.0123067213632061	0.00101225958834777	0.0167693981145758
830	orc3	0	0	0	0	0	0	0	0	0	0	0	0	0	0	0	0	0	0	0	0	0	0	0	0	0	0	0	0	0	0	0	0	0	0	0	0	0	0	0	0	0.000232054455445545	0	0	0	0	0	0
831	bokb	0	0	0	0	0	0	0	0	0	0	0	0	0	7.95038956908888e-05	0	0	0	0	0	0	0	0	0	0	0	0	0	0	0	0.000547045951859956	0	0	0	0	0.00479233226837061	0	0.000430793090078835	0.00205286117526302	0	0	0	0	0	0	0	0	0
832	eml2	0	0	0	0	0	0	0	0	0	0	0	0	0	0	0	0	0	0	0	0	0	0	0	0	0	0	0	0	0	0	0	0	0	0	0	0	0	0	0	0	0.000657487623762376	0	0	0.000738720309126037	0	0	0
833	cmtm3	0	0	0	0	0	0	0	0	0	0	0	0	0	0	0	0	0	0	0	0	0	0	0	0	0	0	0	0	0.000349266540265443	0	0	0	0	0	0	0	0	0	0	0	0	0	0	0	0	0	0
834	glud1a	0	0	0	0	0	0	0	0	0	0	0	0	0	0	0	0	0	0	0	0	0	0	0	0	0	0	0	0	0	0	0	0	0.000482434980921889	0	0	0	0	0	0.00224473035860936	0	0.000618811881188119	0	0	5.68246391635413e-05	0	0	0
835	neu1	0	0	0	0	0	0	0	0	0	0	0	0	0	0	0	0	0	0	0	0	0	0	0	0	0	0	0	0	0	0	0	0	0	0	0	0	0	0	0	0	0.00119894801980198	0	0	0	0	0	0.00222081218274112
836	hmbsa	0	0	0	0	0	0	0	0	0	0	0	0	0	0	0	0	0	0	0	0	0	0	0	0	0	0	0	0	0	0	0	0	0	0	0	6.18620476337767e-05	0	0	0	0	0	0	0	0	0	0	0
837	elp4	0	0	0	0	0	0	0	0	0	0	0	0	0	0	0	0	0	0	0	0	0	0	0	0	0	0	0	0	0	0	0	0	0	0	0	0	0	0	0	0	0	0.000131108853125307	0	0	0.00246134427264121	0	0.00122371283538796
838	cyp7b1	0	0	0	0	0	0	0	0	0	0	0	0	0	0	0	0	0	0	0	0	0	0	0	0	0	0	0	0	0	0	0	0	0	0	0	0	0	0	0	0	0.000502784653465347	0	0.00011214953271028	0	0	0	0
839	mylipa	0	0	0	0	0	0	0	0	0	0	0	0	0	0	0	0	0	0	0	0	0	0	0	0	0	0	0	0	0	0	0	0	0	0	0.0111821086261981	0	0	0	0	0.00101959070715898	0	0.000688321478907863	0	0	0.000378668349637109	0	0
840	rap1b	0	0	0	0	0	0	0	0	0	0	0	0	0	0	0	0	0	0	0	0	0	0	0	0	0	0.00088601987215999	0.00121959047435651	0.000713359273670558	0.00239497056182018	0.00449793338195964	0	0.00047270148900969	0.00149116266830402	0.000178422742952302	0.00758785942492013	0.00349520569130838	0.000129237927023651	0.0069284064665127	0.000437996167533534	0.000218483722962639	0.000270730198019802	0.00239273656953686	0	0.00437549721559268	0.0058693594193752	0	0.00181290790427846
841	usp28	0	0	0	0	0	0	0	0	0	0	0	0	0	0	0	0	0	0	0	0	0	0	0	0	0	0	0	0	0	0	0	0.000787835815016151	0.000701723608613657	0	0	0	0	0.000769822940723634	0	0	0	0	0	0	0	0	0
842	hprt1	0	0	0	0	0	0	0	0	0	0	0	0	0	0	0	0	0	0	0	0	0	0	0	0	0	0	0	0	0	0	0	0	0	0	0	0	0	0	0	0	0	0	0	0	0	0	0.00194887599709935
843	msxb	0	0	0	0	0	0	0	0	0	0	0	0	0	0	0	0	0	0	0	0	0	0	0	0	0	0	0	0	0	0	0	0	0	0	0	0	0	0	0	0	0	0	0	0	0	0	0.000453226976069616
844	ctns	0	0	0	0	0	0	0	0	0	0	0	0	0	0	0	0	0	0	0	0	0	0	0	0	0	0	0	0	0	0	0	0	0	0	0	0	0	0	0	0	0.00185643564356436	0	0	0	0	0	0
845	smarca2	0	0	0	0	0	0	0	0	0	0	0	0	0	0	0	0	0	0	0	0	0	0	0	0	0	0	0	0	0	0.0012156576707999	0	0	0	0	0	0	8.6158618015767e-05	0	0	0	0	0	0	0	0	0	0
846	sec11a	0	0	0	0	0	0	0	0	0	0	0	0	0	0	0	0	0	0	0	0	0	0	0	0	0	0	0	0.00363164721141375	0	0	0	0.00204837311904199	0	0.00339003211609373	0.00998402555910543	0.000402103309619548	0.00133545857924439	0.00282268411598666	0.000547495209416918	0.00160221396839269	0.00146967821782178	0.000360549346094595	0	0.000625071030798954	0.00201956453139792	0	0.000498549673676577
847	ccdc127b	0	0	0	0	0	0	0	0	0	0	0	0	0	0	0	0	0	0	0	0	0	0	0	0	0	0	0	0	0	0	0	0	0	0	0	0.000309310238168883	0	0.000205286117526302	0	0	0	0	0	0	0	0	0.000634517766497462
848	rtf1	0	0	0	0	0	0	0	0	0	0	0	0	0	0	0	0	0	0	0	0	0	0	0.000723439437784208	0	0	0	0.00141215739136016	0.000518806744487678	0	0	0	0	0.000526292706460243	0	0	0.000309310238168883	0	0	0.00104024089789214	0	0	0	0	0.000340947834981248	0	0	0.00262871646120377
849	pofut1	0	0	0	0	0	0	0	0	0	0	0	0	0	0	0	0	0	0	0	0	0	0	0	0	0	0	0	0	0	0	0	0	0	0	0	0	0	0	0	0.0027674604908601	0	0.000458880985938576	0	0	0.00012622278321237	0	0.000498549673676577
850	tbl1xr1b	0	0	0	0	0	0	0	0	0	0	0	0	0	0	0	0	0	0	0	0	0	0	0	0	0	0	0	0	0	0	0	0	0	0	0	0	0	0	0.00104024089789214	0.00094676279950477	0	0	0	0.000170473917490624	0	0	0
851	fgb	0	0	0	0	0	0	0	0	0	0	0	0	0	0	0	0	0	0	0	0	0	0	0	0	0	0	0	0	0	0	0	0	0	0	0	0	0	0	0	0	0	0	0.000336448598130841	0	0	0	0
852	mdn1	0	0	0	0	0	0	0	0	0	0	0	0	0	0	0	0	0	0	0	0	0	0	0	0	0	0	0	0.00123216601815824	0	0	0	0	0	0	0	0	0	0	0	0	0	0	0	0	0.000220889870621647	0	0
853	golga1	0	0	0	0	0	0	0	0	0	0	0	0	0	0	0	0	0	0	0	0	0	0	0	0	0	0	0	0	0	0	0	0	0	0	0	0.000247448190535107	0	0.000153964588144727	0	0	0	0	0	0	0	0	0
854	casq2	0	0	0	0	0	0	0	0	0	0	0	0	0	0	0	0	0	0	0	0	0	0	0	0	0	0	0	0	0	0.00224896669097982	0	0	0.00298232533660804	0.00148685619126918	0.0199680511182109	0.00250541292916796	0.00142161719726016	0.00472158070310495	0	0	0	0	0	0	0	0	0
855	sh3glb2a	0	0	0	0	0	0	0	0	0	0	0	0	0	0	0	0	0	0	0	0	0	0	0	0	0	0	0	0	0	0	0	0	0	0	0	0	0	0	0.000492745688475226	0.00145655815308426	0.00197246287128713	3.27772132813268e-05	0	0	0	0	0
856	e2f7	0	0	0	0	0	0	0	0	0	0	0	0	0	0	0	0	0	0	0	0	0	0	0	0	0	0	0	0.000843060959792477	0	0	0	0	0	0.0030926608778399	0	0	0	0	0	0	0.000812190594059406	0	0	0	0	0	0
857	pdia6	0	0	0	0	0	0	0	0	0	0	0	0	0	0	0	0	0	0	0	0	0	0	0	0	0	0	0	0	0	0	0	0	0	0	0	0	0	0	0	0.000728279076542131	0	0	0	0.000568246391635413	0	0	0
858	col11a1b	0	0	0	0	0	0	0	0	0	0	0	0	0	0	0	0	0	0	0	0	0	0	0	0	0	0	0	0	0	0	0	0	0	0	0	0	0	0	0	0	0	0	0	0	0	0	0.000407904278462654
859	rhbg	0	0	0	0	0	0	0	0	0	0	0	0	0	0	0	0	0	0	0	0	0	0	0	0	0	0	0	0	0	0	0	0	0	0	0	0	0	0	0	0	0	0	0	0	0.000473335437046387	0	0.00208484408992023
860	ANK2..1.of.2.	0	0	0	0	0	0	0	0	0	0	0	0	0	0	0	0	0	0	0	0	0	0	0	0	0	0	0	0	0	0	0	0	0	0	0	0.000649551500154655	0	0	0	0	0	0.0018355239437543	0	0.000511421752471872	0	0	0
861	tnikb	0	0	0	0	0	0	0	0	0	0	0	0	0	0	0	0	0	0	0	0	0	0	0	0	0	0	0	0	0	0	0	0	0	0	0	0	0	0	0	0	0.000348081683168317	0	0	0	0	0.00112473287594196	0.000679840464104424
862	cbr4	0	0	0	0	0	0	0	0	0	0	0	0	0	0	0	0	0	0	0	0	0	0	0	0	0	0	0	0	0	0	0	0	0	0	0	0	0	0	0	0	0	0	0	0.00085236958745312	0	0	0
863	serinc1	0	0	0	0	0	0	0	0	0	0	0	0	0	0	0	0	0	0	0	0	0	0	0	0	0	0	0	0	0	0.000547045951859956	0	0.000866619396517766	0	0	0.0107827476038339	0.000711413547788432	0.000818506871149787	0.000564536823197331	0	0	0	0.00144219738437838	0	0	0.00100978226569896	0.00194953698496607	0
864	pigc	0	0	0	0	0	0	0	0	0	0	0	0	0	0	0	0	0	0	0	0	0	0	0	0	0	0	0	0	0	0	0	0	0	0	0	0	0	0	0	0	0.00015470297029703	0	0	0	0	0	0
865	sele	0	0	0	0	0	0	0	0	0	0	0	0	0	0	0	0	0	0	0	0	0	0	0	0	0	0	0	0	0	0.0012764405543399	0	0	0	0	0	0	0	0	0	0	0	0	0	0	0	0	0
866	myo1eb	0	0	0	0	0	0	0	0	0	0	0	0	0	0	0	0	0	0	0	0	0	0	0	0	0	0	0	0	0	0	0	0	0.000482434980921889	0	0	0	0	0	0	0	0	0	0	0	0	0	0.00122371283538796
867	tp53bp2a	0	0	0	0	0	0	0	0	0	0	0	0	0	0	0	0	0	0	0	0	0	0	0	0	0	0	0	0	0	0	0	0	0	0	0	0.00018558614290133	0	0	0	0	0	0.00101609361172113	0	0	0	0	0
868	ppp1r13bb	0	0	0	0	0	0	0	0	0	0	0	0	0	0	0	0	0	0	0	0	0	0	0	0	0	0	0	0	0	0	0	0	0	0	0	0.000340241261985772	0.000689268944126136	0.000410572235052605	0	0	0.000425433168316832	0	0	0.00250028412319582	0	0	0.00104242204496012
869	kmo	0	0	0	0	0	0	0	0	0	0	0	0	0	0	0	0	0	0	0	0	0	0	0	0	0	0	0	0	0	0	0	0	0	0	0	0.000309310238168883	0	0	0	0	0	0	0	0	0	0	0
870	mob1ba	0	0	0	0	0	0	0	0	0	0	0	0	0	0	0	0	0	0	0	0	0	0	0	0	0	0	0	0	0	0	0	0	0	0	0	0.000989792762140427	0	0	0	0	0	0	0.000448598130841121	0	0	0	0.000906453952139231
871	ctr9	0	0	0	0	0	0	0	0	0	0	0	0	0	0	0	0	0	0	0	0	0	0	0	0	0	0	0	0	0	0	0	0	0.000438577255383536	0	0	0	0	0	0	0	0	0	0.000149532710280374	0	0	0	0.000906453952139231
872	zfand1	0	0	0	0	0	0	0	0	0	0	0	0	0	0	0	0	0	0	0	0	0	0	0	0	0	0	0	0	0	0	0	0	0	0	0	0	0	0	0	0.000873934891850557	0	0	0	0	0	0	0.000997099347353154
873	COL16A1	0	0	0	0	0	0	0	0	0	0	0	0	0	0	0	0	0	0	0	0	0	0	0	0	0	0	0	0	0	0	0	0	0	0	0	0	0	0	0	0	0.000773514851485149	0	0	0	0	0	0
874	anxa3a	0	0	0	0	0	0	0	0	0	0	0	0	0	0	0	0	0	0	0	0	0	0	0	0	0	0	0	0	0	0	0	0	0	0	0	0	0	0	0	0	0.00193378712871287	0	0	0	0.000410224045440202	0.000599857533835714	0.000271936185641769
875	prkcda	0	0	0	0	0	0	0	0	0	0	0	0	0	0	0	0	0	0	0	0	0	0	0	0	0	0	0	0	0	0	0	0	0	0	0	0	0	0	0	0	0	0	0	0	0.000441779741243294	0	0.00086113125453227
876	ppiaa	0	0	0	0	0	0	0	0	0.000697309547329886	0	0	0	0	0	0	0	0	0	0	0	0	0	0.0010334849111203	0	0.000165883328725463	0	0.00160472430836382	0.00836575875486381	0.00409140804310947	0.00534889375151957	0.00550377926175974	0	0.0012280163150739	0.00755322945164744	0.060702875399361	0.0127126507887411	0.0135269030284754	0.0341801385681293	0.00585819874076102	0.0128905396547957	0.0256420173267327	0.0170113736930086	0.0122990654205607	0.031594499374929	0.0412748501104449	0.006298504105275	0.0441443074691806
877	tmem180	0	0	0	0	0	0	0	0	0	0	0	0	0	0	0	0	0	0	0	0	0	0	0	0	0	0	0	0	0	0	0	0	0	0	0	0	0	0	0	7.28279076542131e-05	0	0	0	0	0	0	0.000226613488034808
878	tom1l2	0	0	0	0	0	0	0	0	0	0	0	0	0	0	0	0	0	0	0	0	0	0	0	0	0	0	0	0	0	0.000911743253099927	0	0	0	0	0	0	0	0.00128303823453939	0	0.00116524652246741	0	0	0	0	0	0	0
879	etfb	0	0	0	0	0	0	0	0	0	0	0	0	0	0	0	0	0	0	0	0	0	0	0	0	0	0	0	0	0.000548847420417124	0	0	0	0	0.00202212442012609	0	0.00111351685740798	0.000301555163055185	0.00205286117526302	0	0	0.000270730198019802	0.000163886066406634	0	0.00346630298897602	0.00110444935310824	0	0.00244742567077592
880	C17H14orf166	0	0	0	0	0	0	0	0	0	0	0	0	0	0	0	0	0	0	0	0	0	0	0	0	0	0	0	0	0	0	0	0	0	0	0.00798722044728434	0	0.000344634472063068	0	0.00109499041883384	0	0	0.000393326559375922	0.000635514018691589	0	0.000473335437046387	0	0
881	uevld	0	0	0	0	0	0	0	0	0	0	0	0	0	0	0	0	0	0	0	0	0	0	0	0	0	0	0	0	0	0	0	0	0	0	0	0	0	0	0	0	0	0	0	0	0	0	0.0005891950688905
882	zgc.136439	0	0	0	0	0	0	0	0	0	0	0	0	0	0	0	0	0	0	0	0	0	0	0	0	0	0	0	0	0	0	0	0	0	0	0	0	0	0	0	0.00152938606073847	0.000464108910891089	0	0	0	0	0	0
883	ppm1da	0	0	0	0	0	0	0	0	0	0	0	0	0	0	0	0	0	0	0	0	0	0	0	0	0	0	0	0	0.00753417822572598	0	0	0	0	0	0	0	0	0	0	0.00123807443012162	0	0	0	0	0.00246134427264121	0	0
884	rpl15	0	0	0	0.00140899193031894	0.00100845551159724	0	0	0	0	0	0	0.000411285679032656	0	0	0	0	0	0	0	0	0.000704163365900889	0	0	0	0	0	0	0.00817120622568093	0.00144696138109969	0.00516654510089959	0.000733837234901299	0.00323012684156622	0.00315775623876146	0.00713690971809207	0.0283546325878594	0.0207237859573152	0.00947744798173437	0.0283294842186297	0.00700793868053655	0.0230136188187313	0.0184096534653465	0.0202235405945786	0.0068411214953271	0.0177292874190249	0.0205743136636163	0.00359914520301428	0.0319071791153009
885	dusp8a	0	0	0	0	0	0	0	0	0	0	0	0	0	0	0	0	0	0	0	0	0	0	0	0	0	0	0	0	0	0	0	0.000866619396517766	0	0	0	0	0	0	0	0	0	0	0	0	0	0	0
886	aif1l	0	0	0	0	0	0	0	0	0	0	0	0	0	0	0	0	0	0	0	0	0	0	0	0	0	0	0	0	0	0	0	0	0	0	0	0.000649551500154655	0	0	0	0	0	0	0	0	0	0	0.000317258883248731
887	txndc5	0	0	0	0	0	0	0	0	0	0	0	0	0	0	0	0	0	0	0	0	0	0	0	0	0	0	0	0	0	0	0	0	0	0	0.00119808306709265	0.000309310238168883	0.00137853788825227	0	0	0.0016750418760469	0.000696163366336634	0	0	0.00085236958745312	0.000410224045440202	0	0.00421501087744743
888	caprin1a	0	0	0	0	0	0	0	0	0	0	0	0	0	0	0	0	0	0	0	0	0	0	0	0	0	0	0	0	0	0	0	0	0	0	0	0	0	0	0	0	0.000657487623762376	0.000229440492969288	0	0.000625071030798954	0.00201956453139792	0	0.00240210297316896
889	atg3	0	0	0	0	0	0	0	0	0	0	0	0	0	0	0	0	0	0	0	0	0	0	0	0	0	0	0	0	0	0	0	0	0	0	0	0.000402103309619548	0	0	0	0	0.00174040841584158	0.00186830115703563	0.000785046728971963	0.000966018865780202	0.000157778479015462	0	0
890	npl	0	0	0	0	0	0	0	0	0	0	0	0	0	0	0	0	0	0	0	0	0	0	0	0	0	0	0	0.00116731517509728	0	0	0	0	0	0	0.00519169329073482	0.000154655119084442	0	0	0	0.000801106984196344	0	0	0	0	0	0	0.000271936185641769
891	vcanb	0	0	0	0	0	0	0	0	0	0	0	0	0	0	0	0	0	0	0	0	0	0	0	0	0	0	0	0	0	0	0	0	0	0.00220054716307839	0	0	0.000301555163055185	0.00138568129330254	5.47495209416918e-05	0	0	0	0	0	0	0	0.000725163161711385
892	mef2cb	0	0	0	0	0	0	0	0	0	0	0	0	0	0	0	0	0	0	0	0	0	0	0	0	0	0	0	0.00175097276264591	0	0	0	0	0	0.000832639467110741	0.00718849840255591	0	0.000603110326110369	0.000718501411342058	0	0	0	0	0	0	0	0	0
893	ubxn7	0	0	0	0	0	0	0	0	0	0	0	0	0	0	0	0	0	0	0	0	0	0	0	0	0	0	0	0	0	0	0	0	0	5.94742476507672e-05	0	0	0	0	0	0	0	0	0.000934579439252336	0	0	0	0.000498549673676577
894	atp5g3b	0	0.000600240096038415	0	0	0	0	0	0	0	0	0.00340480353363394	0	0	0	0	0	0	0	0	0	0	0	0	0	0	0	0	0.000843060959792477	0	0.00790177486019937	0.00117413957584208	0.00551485070511305	0.00241217490460945	0.00350898061139527	0.079073482428115	0.00835137643055985	0.00672037220522983	0.0113420579933282	0.00487270736381057	0.00742844658072974	0.00348081683168317	0.00262217706250615	0.00250467289719626	0.00312535515399477	0.0120858314925844	0.00161211712218348	0.00494017403915881
895	med19b	0	0	0	0	0	0	0	0	0	0	0	0	0	0	0	0	0	0	0	0	0	0	0	0	0	0	0	0	0	0	0	0	0	0	0	0	0	0	0	0	0.000193378712871287	0.000524435412501229	0	0	0.00119911644051751	0	0
896	ppardb	0	0	0	0	0	0	0	0	0	0	0	0	0	0	0	0	0	0	0	0	0	0	0	0	0	0	0	0	0	0	0	0	0	0	0	0	0	0	0	0	0	0.00209774165000492	0	0.0035799522673031	0.00410224045440202	0	0
897	arf1	0	0	0	0	0	0	0	0	0	0	0	0	0	0	0	0	0	0	0	0	0	0	0	0	0	0	0.00301688169972399	0.000843060959792477	0.00114759006087217	0.00431558473133965	0.00212812798121377	0	0.00149116266830402	0.000594742476507672	0.0139776357827476	0.00145375811939375	0.000689268944126136	0.00159096741082884	0.00164248562825075	0	0.00197246287128713	0.000753875905470517	0.000299065420560748	0.000340947834981248	0.0020826759230041	0	0.000815808556925308
898	gipc2	0	0	0	0	0	0	0	0	0	0	0	0	0	0	0	0	0	0	0	0	0	0	0	0	0	0	0	0	0	0	0	0	0	0	0	0	0	0	0	0	0	0	0	0	0	0	0.000679840464104424
899	xrcc1	0	0	0	0	0	0	0	0	0	0	0	0	0	0	0	0	0	0	0	0	0	0	0	0	0	0	0	0	0	0	0	0	0	0	0	0	0	0	0	0	0	0	0	5.68246391635413e-05	0.00116756074471442	0	4.53226976069616e-05
900	syne1a	0	0	0	0	0	0	0	0	0	0	0	0	0	0	0	0	0	0	0	0	0	0	0	0	0	0	0	0	0	0	0	0.00110297014102261	0	0	0	0	0	0	0	0	0	0	0	0	0	0	0
901	slmo2	0	0	0	0	0	0	0	0	0	0	0	0	0	0	0	0	0	0	0	0	0	0	0	0	0	0	0	0	0	0	0	0	0	0	0	0	0	0	0	0	0	0	0	0.000227298556654165	0	0	0.000181290790427846
902	rnf150b	0	0	0	0	0	0	0	0	0	0	0	0	0	0	0	0	0	0	0	0	0	0	0	0	0	0	0	0	0	0	0	0	0	0	0	0	0	0	0	0	0.000773514851485149	0	0	0	0	0	0
903	tial1	0	0	0	0	0	0	0	0	0	0	0	0	0	0	0	0	0	0	0	0	0	0	0	0	0	0	0	0	0	0	0	0	0	0.00190317592482455	0	0	0	0	0	0	0.00123762376237624	0	0	0.00107966814410728	0	0	0.00348984771573604
904	wls	0	0	0	0	0	0	0	0	0	0	0	0	0	0	0	0	0	0	0	0	0	0	0	0	0	0	0	0	0	0	0	0	0	0	0	0.000340241261985772	0	0.000821144470105209	0.00240897892143444	0.00458815818221543	0.00908879950495049	0.000524435412501229	0.00216822429906542	0.00431867257642914	0.00132533922372988	0	0.0498096446700508
905	cldnb	0	0	0	0	0	0	0	0	0	0	0	0	0	0	0	0	0	0	0	0	0	0	0	0	0	0	0	0	0	0	0	0	0	0	0	0	0	0	0.000821242814125376	0.00269463258320588	0.00170173267326733	0.00081943033203317	0	0	0.000883559482486589	0	0.000226613488034808
906	ubr4	0	0	0	0	0	0	0	0	0	0	0	0	0	0	0	0	0	0	0	0	0	0	0	0	0	0	0	0	0	0	0	0	0	0	0	0.000494896381070213	0.000258475854047301	0.00164228894021042	0	0	0	0	0	5.68246391635413e-05	0.00157778479015462	0	0
907	wrap73	0	0	0	0	0	0	0	0	0	0	0	0	0	0	0	0	0	0	0	0	0	0	0	0	0	0	0	0	0	0	0	0	0	0	0	0	0	0	0	0	0.000309405940594059	0	0	0	0	0.000187455479323661	0.000407904278462654
908	papola	0	0	0	0	0	0	0	0	0	0	0	0	0	0	0	0	0	0	0	0	0	0	0	0	0	0	0	0	0	0	0	0	0.000657865883075304	0	0	0	0	0	0	0	0	0	0	0.000284123195817707	0.00025244556642474	0	0.000951776649746193
909	nr1d2b	0	0	0	0	0	0	0	0	0	0	0	0	0	0	0	0	0	0	0	0	0.000968224628113722	0	0	0	0	0	0	0	0	0	0	0	0	0.000535268228856905	0.00718849840255591	9.2793071450665e-05	0	0	0	0	0	0	0	0	0	0	0.000226613488034808
910	ccnc	0	0	0	0	0	0	0	0	0	0	0	0	0	0	0	0	0	0	0	0	0	0	0	0	0	0	0	0	0	0	0	0	0	0	0.0179712460063898	0	0	0	0	0	0	0	0	0	0.00135689491953298	0	0
911	nrbp2b	0	0	0	0	0	0	0	0	0	0	0	0	0	0	0	0	0	0	0	0	0	0	0	0	0	0	0	0	0	0	0	0	0	0	0	0	0	0	0	0	0	0	0	0	0.00025244556642474	0	0
912	unc119.1	0	0	0	0	0	0	0	0	0	0	0	0	0	0	0	0	0	0	0	0	0	0	0	0	0	0	0.00166891328069838	0	0	0	0	0	0	0	0.00798722044728434	0.000494896381070213	0	0	0.00191623323295921	0	0	0.000229440492969288	0	0	0	0.00119971506767143	0.000181290790427846
913	psmb1	0	0	0	0	0	0	0	0	0	0	0	0	0	0	0	0	0	0	0	0	0	0	0	0	0	0.000253148534902854	0	0.000907911802853437	0.000748428300568806	0	0	0	0	0.00184370167717378	0.00678913738019169	0.0013300340241262	0	0.00348986399794714	0.000602244730358609	0.00116524652246741	0.00382889851485149	0.000557212625782556	0	0.00085236958745312	0.00217734301041338	0	0.00376178390137781
914	fgfr1op2	0	0	0	0	0	0	0	0	0	0	0	0	0	0	0	0	0	0	0	0	0	0	0	0	0	0	0	0	0	0	0	0	0	0	0	0	0	0	0.000656994251300301	0	0	0	0	0	0	0	0
915	dlg1	0	0	0	0	0	0	0	0	0	0	0	0	0	0	0	0	0	0	0	0	0	0	0	0	0	0	0	0	0	0	0	0	0	0	0	0	0.000775427562141903	0	0	0	0	0	0	0	0	0	0
916	med27	0.00243568275232151	0	0	0	0	0	0	0	0	0	0	0	0	0	0	0	0	0	0	0	0	0	0	0	0	0	0	0	0	0	0	0	0	0.000416319733555371	0	0	0	0	0	0	0	0	0	0	0.00179867466077627	0	0
917	ppa2	0	0	0	0	0	0	0	0	0	0	0	0	0	0	0	0	0	0	0	0	0	0	0	0	0	0	0	0	0	0	0	0	0	0.000535268228856905	0	0	0	0	0	0.00123807443012162	0	0	0	0	0.000852003786683496	0	0
918	daam1b	0	0	0	0	0	0	0	0	0	0	0	0	0	0	0	0	0	0	0	0	0	0	0	0	0	0	0	0	0	0	0	0	0	0	0	0.000247448190535107	0	0.000513215293815756	0	0	0.000193378712871287	0	0	0	0.000473335437046387	0	9.06453952139231e-05
919	llgl1	0	0	0	0	0	0	0	0	0	0	0	0	0	0	0	0	0	0	0	0	0	0	0	0	0	0	0	0	0	0	0	0	0	0	0	0	0	0.0023094688221709	0	0	0	0	0	0	0	0.00318674314850223	0
920	twf2b	0	0	0	0	0	0	0	0	0	0	0	0	0	0	0	0	0	0	0	0	0	0	0	0	0	0	0	0.00278858625162127	0	0.00145878920495988	0	0	0	0	0	0	0	0	0	0	0	0	0	0	0	0	0
921	gigfy2	0	0	0	0	0	0	0	0	0	0	0	0	0	0	0	0	0	0	0	0	0	0	0	0	0	0	0	0	0	0	0	0	0	0	0.0263578274760383	0	0	0	0	0	0	0	0	0	0.0016724518775639	0	0.00208484408992023
922	ppp1r7	0	0	0	0	0	0	0	0	0	0	0	0	0	0	0	0	0	0	0	0	0	0	0	0	0	0	0	0	9.97904400758407e-05	0	0	0	0	0	0.00718849840255591	0.0021342406433653	0.00224012406840994	0	0	0	0.000386757425742574	0.00114720246484644	0.00011214953271028	0	0.000189334174818555	0	0.000407904278462654
923	fbxw2	0	0	0	0	0	0	0	0	0	0	0	0	0	0	0	0	0	0	0	0	0	0	0	0	0	0	0	0	0	0	0	0	0	0	0	0.000247448190535107	0	0	0	0	0	0	0	0.000170473917490624	0	0	0
924	sf3b6	0	0	0	0	0	0	0	0	0	0	0	0	0	0	0	0	0	0	0	0	0	0	0	0	0	0	0	0.00123216601815824	0	0	0	0	0.00206131310030262	0.000892113714761508	0.00638977635782748	0.00167027528611197	0	0.000821144470105209	0.000821242814125376	0	0.00437035891089109	0.000360549346094595	0.000299065420560748	0.00250028412319582	0.000662669611864942	0.000562366437970982	0.00534807831762146
925	srek1	0	0	0	0	0	0	0	0	0	0	0	0	0	0	0	0	0	0	0	0	0	0	0	0	0	0	0	0.00136186770428016	0	0	0	0	0	0	0	0	0.000473872399086719	0	0	0	0	0.000458880985938576	0	0	0	0	0.00131435823060189
926	ppme1	0	0	0	0	0	0	0	0	0	0	0	0	0	0	0	0	0	0	0	0	0	0	0	0	0	0	0	0	0	0	0	0	0	0	0	0.000463965357253325	0	0	0	0	0	0	0	0	0	0	0
927	mcl1a	0	0	0	0	0	0	0	0	0	0	0	0	0	0	0	0	0	0	0	0	0	0	0	0	0	0	0	0	0	0	0	0	0	0	0	0	0	0.000102643058763151	0	0	0	0.000294994919531941	0	0	0.00025244556642474	0	0.00145032632342277
928	myh11a	0	0	0	0	0	0	0	0	0	0	0	0	0	0	0	0	0	0	0	0	0	0	0	0	0	0	0	0	0	0	0	0	0	0	0.00798722044728434	0	0	0	0	0	0	0	0	0	0	0	0
929	klc1a	0	0	0	0	0	0	0	0	0	0	0	0	0	0	0	0	0	0	0	0	0	0	0	0	0	0	0	0	0	0	0	0	0	0	0	0	0	0	0	0	0	0.000426103772657249	0	0	0	0	0
930	smfn	0	0	0	0	0	0	0	0	0	0	0	0	0	0	0	0	0	0	0	0	0	0	0	0	0	0	0	0	0	0	0	0	0	0	0	0	0	0.000307929176289453	0	0	0	0	0	0.000681895669962496	0	0	0
931	hdlbpa	0	0	0	0	0	0	0	0	0	0	0	0	0	0	0.00315357931251971	0	0.00284674996046181	0	0	0	0	0	0	0	0	0	0.00121959047435651	0.00220492866407263	0.000299371320227522	0.00176270362265986	0.0014676744698026	0.000866619396517766	0.000482434980921889	0.00267634114428452	0	0.00074234457160532	0.00159393443329169	0.00446497305619707	0.00218998083766767	0.00422401864394436	0.000812190594059406	0.00275328591563145	0.00231775700934579	0.00494374360722809	0.00684758598927106	0	0.00362581580855693
932	dusp23a	0	0	0	0	0	0	0	0	0	0	0	0	0	0	0	0	0	0	0	0	0	0	0	0	0	0	0	0	0	0	0	0	0	0	0	0	4.30793090078835e-05	0	0	0	0	0	0	0	0	0	0
933	dcps	0	0	0	0	0	0	0	0	0	0	0	0	0	0	0	0	0	0	0	0	0	0	0	0	0	0	0	0	0	0	0	0	0	0	0	0.000866068666872873	0	0	0	0	0	0	0	0	0	0	0
934	dcaf11	0	0	0	0	0	0	0	0	0	0	0	0	0	0	0	0	0	0	0	0	0	0	0	0	0	0	0	0	0	0.000547045951859956	0	0	0	0	0	0	0	0	0	0	0	0	0	0	0	0	0
935	snrpc	0	0	0	0	0	0	0	0	0	0	0	0	0	0	0	0	0	0	0	0	0	0	0	0	0	0	0	0	0	0	0	0	0	0	0.00638977635782748	0.000896999690689762	0	0	0	0.00116524652246741	0	0	0.00190654205607477	0.00102284350494374	0.000568002524455664	0	0
936	ier5	0	0	0	0	0	0	0	0	0	0	0	0	0	0	0	0	0	0	0	0	0	0	0	0	0	0	0	0.000713359273670558	0.00119748528091009	0	0	0	0	0	0.00319488817891374	0	0	0.000718501411342058	0	0	0	0.00278606312891278	0.000822429906542056	0.00136379133992499	0.00132533922372988	0	0.00240210297316896
937	sult3st1	0	0	0	0	0	0	0	0	0	0	0	0	0	0	0	0	0	0	0	0	0	0	0	0	0	0	0	0	0	0	0	0	0	0	0	0	0	0	0.000218998083766767	0.000873934891850557	0	0	0	0	0.000284001262227832	0	0
938	rnf114	0	0	0	0	0	0	0	0	0	0	0	0	0	0	0	0	0	0	0	0	0	0	0	0	0	0	0	0	0	0.00109409190371991	0	0	0	0	0	0	0	0	0	0	0	0	0	0	0	0.00108724178007723	0.00163161711385062
939	znf385a	0	0	0	0	0	0	0	0	0	0	0	0	0	0	0	0	0	0	0	0	0	0	0	0	0	0.000569584203531422	0	0	0	0	0	0	0	0	0	0	0	0	0	0.000582623261233705	0	0.000294994919531941	0	0.000681895669962496	0.000284001262227832	0	0
940	slc38a5a	0	0	0	0	0	0	0	0	0	0	0	0	0	0	0	0	0	0	0	0	0	0	0	0	0	0	0	0	0	0	0	0	0	0	0	0	0	0	0	0	3.86757425742574e-05	0	0	0	0	0	0
941	micu2	0	0	0	0	0	0	0	0	0	0	0	0	0	0	0	0	0	0	0	0	0	0	0	0	0	0	0	0	0	0	0	0	0	0	0.00119808306709265	0	0	0	0.00136873802354229	0.000218483722962639	0.00170173267326733	0	0	0	0	0	0
942	cdc6	0	0	0	0	0	0	0	0	0	0	0	0	0	0	0	0	0	0	0	0	0	0	0	0	0	0	0	0	0	0	0	0	0	0	0	0.000680482523971544	0	0.000256607646907878	0	0	0	0	0	0.000966018865780202	0.000441779741243294	0	0
943	edf1	0	0	0	0	0	0	0	0	0	0	0	0	0	0	0	0	0	0	0	0	0	0	0	0	0	0	0	0	0	0	0	0.000945402978019381	0.00153502039384238	0	0	0.000463965357253325	0.000904665489165554	0.000821144470105209	0.00125923898165891	0.00262180467555167	0.000889542079207921	0.000524435412501229	0	0.00886464370951244	0.0058693594193752	0.000299928766917857	0.00249274836838289
944	med14	0	0	0	0	0.00100845551159724	0	0	0	0	0	0	0	0	0	0	0	0	0	0	0	0	0	0	0	0	0	0	0	0	0	0	0	0	0	0	0.000680482523971544	0	0	0	0	0	0	0	0.00113649278327083	0	0	0
945	cbl	0	0	0	0	0	0	0	0	0	0	0	0	0	0	0	0	0	0	0	0	0	0	0	0	0	0	0	0	0	0	0	0	0	0.000475793981206138	0	0	0	0	0	0	0.000386757425742574	0	0	0.000795544948289578	0	0	0
946	icn	0	0	0	0	0	0	0	0.0164835164835165	0	0	0	0	0	0	0	0.00206218274111675	0	0	0	0	0	0	0	0.00011986096128491	0	0	0.00423647217408049	0.00408560311284047	0.00184612314140305	0.0173839046924386	0.00271519776913481	0.00362404474907429	0.00355247576860664	0.00796954918520281	0.0287539936102236	0.0115372718836993	0.00650497566019041	0.0220682576340775	0.039967150287435	0.106911368436385	0.0637762995049505	0.0446425644891671	0.0283364485981308	0.00630753494715309	0.027642789523509	0.0112848198552844	0.0148205221174764
947	fam199x	0	0	0	0	0	0	0	0	0	0	0	0	0	0	0	0	0	0	0	0	0	0	0	0	0	0	0	0.000778210116731518	0	0.00145878920495988	0	0	0	0	0	0	0	0.000256607646907878	0.00229947987955105	0.000801106984196344	0	0	0	0.00125014206159791	0.000189334174818555	0	0.00104242204496012
948	gna11a	0	0	0	0	0	0	0	0	0	0	0	0	0	0	0	0	0	0	0	0	0	0	0	0	0	0	0	0.000259403372243839	0	0	0	0	0	0	0	0	0	0	0.000328497125650151	0	0	0	0	0.000568246391635413	0	0	0.00190355329949239
949	trim13	0	0	0	0	0	0	0	0	0	0	0	0	0	0	0	0	0	0	0	0	0	0	0	0	0	0	0	0	0	0	0	0	0	0	0	0	0	0	0	0	0	0.000229440492969288	0	0	0	0	0
950	qki2	0	0	0	0	0	0	0	0	0	0	0	0	0	0	0	0	0	0	0	0	0	0	0	0	0	0	0	0.000713359273670558	0	0	0	0.00031513432600646	0	0.00136790769596765	0	0.000649551500154655	0.0010339034161892	0.000205286117526302	0	0	0	0	0	0	0	0	0.000543872371283539
951	grpel1	0	0	0	0	0	0	0	0	0	0	0	0	0	0	0	0	0	0	0	0	0	0	0	0	0	0	0	0	0	0	0	0	0	0	0	3.09310238168883e-05	0	0.000359250705671029	0	0.000873934891850557	0	0.000688321478907863	0	0	0.000441779741243294	0	0
952	spon1a	0	0	0	0	0	0	0	0	0	0	0	0	0	0	0	0	0	0	0	0	0	0	0	0	0	0	0	0	0	0	0	0	0	0	0	0.000340241261985772	0	0	0	0	0	0	0	0	0	0	0
953	cmtm7	0	0	0	0	0	0	0	0	0	0	0	0	0	0	0	0	0	0	0	0	0	0	0	0	0	0	0	0	0.000848218740644646	0	0	0.000787835815016151	0	0.000356845485904603	0	0.00191772347664708	0	0	0	0	0	0	0	0	0	0	0
954	engase	0	0	0	0	0	0	0	0	0	0	0	0	0	0	0	0	0	0	0	0	0	0	0	0	0	0	0	0	0	0	0	0	0	0	0	0	0	0	0	0	0	0	0	0	0	0.00146215273872455	0
955	ufd1l	0	0	0	0	0	0	0	0	0	0	0	0	0	0	0	0	0	0	0	0	0	0	0	0	0	0	0	0	0	0	0	0	0	0	0.0023961661341853	0	0	0	0	0	0	0.000655544265626536	0	0	0.00012622278321237	0	0.000906453952139231
956	ndrg3b	0	0	0	0	0	0	0	0	0	0	0	0	0	0	0	0	0	0	0	0	0	0	0	0	0	0	0	0	0	0	0	0	0	0	0	0.000309310238168883	0	0	0	0	0	0	0	0	0.000347112653834017	0	0
957	itpkb	0	0	0	0	0	0	0	0	0	0	0	0	0	0	0	0	0	0	0	0	0	0	0	0	0	0	0	0	0	0	0	0	0	0	0	0.000402103309619548	0	0.000564536823197331	0	0	0	0.00081943033203317	0	0	0.000410224045440202	0	0
958	nup133	0	0	0	0	0	0	0	0	0.000522982160497414	0	0	0	0	0	0	0	0	0	0	0	0	0	0	0	0	0	0	0	0	0	0	0	0	0	0	0	0	0	0.00421571311251027	0	0	0.00147497459765971	0	0	0.000694225307668034	0	0
959	p4ha2	0	0	0	0	0	0	0	0	0	0	0	0	0	0	0	0	0	0	0	0	0	0	0	0	0	0	0	0	0	0	0	0.000866619396517766	0	0	0	9.2793071450665e-05	0	0.000410572235052605	0	0	0	0	0	0.00125014206159791	0	0	0
960	slc1a6	0	0	0	0	0	0	0	0	0	0	0	0	0	0	0	0	0	0	0	0	0	0	0	0	0	0	0.000192566917003659	0	0	0	0	0	0	0.000594742476507672	0.000798722044728434	0	0	0	0	0.00123807443012162	0	0	0	0	0	0	0.000543872371283539
961	pank1b	0	0	0	0	0	0	0	0	0	0	0	0	0	0	0	0	0	0	0	0	0	0	0	0	0	0	0	0	0	0	0	0	0	0	0	0.000494896381070213	0	0	0	0	0.00216584158415842	0.00104887082500246	0	0.000738720309126037	0.000915115178289681	0	0.000226613488034808
962	bri3bp	0	0	0	0	0	0	0	0	0	0	0	0	0	0	0	0	0	0	0	0	0	0	0	0	0	0	0	0	0	0	0	0	0	0	0	3.09310238168883e-05	0	5.13215293815756e-05	0	0	0.000812190594059406	0	0	0	0	0	0
963	ndufb8	0	0	0	0	0	0	0	0	0	0	0	0	0	0	0	0	0	0	0	0	0	0	0	0	0	0	0	0.000583657587548638	0	0	0.00249504659866442	0	0.00114030086399719	0	0.00159744408945687	0.00340241261985772	0.00159393443329169	0.00128303823453939	0.000273747604708459	0.00320442793678538	0.000425433168316832	0.00258939984922482	0	0.000511421752471872	0.00306090249289997	0	0.00149564902102973
964	dacha	0	0	0	0	0	0	0	0	0	0	0	0	0	0	0	0	0	0	0	0	0	0	0	0	0	0	0	0	0	0	0	0	0	0	0	0	0	0.000769822940723634	0	0	0	0	0	0	0	0	0.000770485859318347
965	ldb1a	0	0	0	0	0	0	0	0	0	0	0	0	0	0	0	0	0	0	0	0	0	0	0	0	0	0	0	0.00259403372243839	0	0	0	0	0.00061400815753695	0	0	0	0	0.00107775211701309	0	0	3.86757425742574e-05	0.000426103772657249	0.000822429906542056	0	0.000473335437046387	0	0
966	lppr3a	0	0	0	0	0	0	0	0	0	0	0	0	0	0	0	0	0	0	0	0	0	0	0	0	0	0	0	0	0	0	0	0	0	0	0	0	0	0	0	0	0.000734839108910891	0	0	0	0	0	0
967	atp5a1	0	0	0	0	0	0	0	0	0	0	0	0	0	0	0	0	0	0	0	0	0	0	0	0	0	0	0.00237499197637846	0.00201037613488975	0	0.000182348650619985	0	0.00126053730402584	0	0	0.00998402555910543	0.00207237859573152	0	0.000821144470105209	0	0.000801106984196344	0.00177908415841584	0	0	0.00113649278327083	0.000915115178289681	0	0.00358049311094996
968	abi1a	0	0	0	0	0	0	0	0	0	0	0	0	0	0	0	0	0	0	0	0	0	0	0	0	0	0	0	0.0053177691309987	0	0.0037077558959397	0	0	0.00482434980921889	0	0	0.00473244664398392	0	0.0106235565819861	0.0106761565836299	0	0.00467976485148515	0.00711265528204792	0.00964485981308411	0.00136379133992499	0	0.006298504105275	0
969	rps15a	0	0	0	0	0	0	0	0.0192307692307692	0	0.00060618306728632	0	0.00271448548161553	0	0	0	0	0.00126522220464969	0	0	0	0	0.00107551663209649	0.00155022736668045	0	0	0	0.000385133834007318	0.00382619974059663	0.00129727572098593	0.00826647216143934	0.000953988405371689	0.00031513432600646	0.00298232533660804	0.00553110503152135	0.0471246006389776	0.00482523971543458	0.00766811700340326	0.0102129843469335	0.00782918149466192	0.0141286140849173	0.00939820544554455	0.00924317414533416	0.00519626168224299	0.0188089555631322	0.0138213947617545	0.00532373561279196	0.0234771573604061
970	asap2a	0	0	0	0	0	0	0	0	0	0	0	0	0	0	0	0	0	0	0	0	0	0	0.00118850764778834	0	0	0	0	0	0	0.000303914417699976	0.000440302340940779	0	0	0	0	0	0	0	0	0	0	0	0	0	0	0	0
971	eif4bb	0	0	0	0	0	0	0	0	0	0	0	0	0	0	0	0	0	0	0	0	0	0	0	0	0	0	0	0	0	0	0	0	0	0	0.00319488817891374	0.00037117228580266	0	0.000769822940723634	0	0.00349573956740223	0	0	0	0.000681895669962496	0.000915115178289681	0	0.000679840464104424
972	rpl22l1	0	0	0	0	0	0	0	0	0	0	0	0	0	0	0	0	0	0	0	0	0	0	0	0	0	0	0	0.000843060959792477	0	0.00200583515681984	0	0	0.000877154510767072	0	0	0.00231982678626663	0.00176625166932322	0.00646651270207852	0.0013139885026006	0.000801106984196344	0.00274597772277228	0.0026877314890688	0.000747663551401869	0.00142061597908853	0.0037866834963711	0.00217448356015446	0.00657179115300943
973	prmt1	0	0	0	0	0	0	0	0	0	0	0	0	0	0	0	0	0	0	0	0	0	0	0	0	0	0	0	0	0	0.000668611718939946	0	0.00133932088552746	0.000789439059690364	0.00297371238253836	0	0.000804206619239097	0	0.00220682576340775	0.00350396934026827	0.00429684655159857	0.00510519801980198	0.000557212625782556	0.00231775700934579	0.011649051028526	0.00665825181445251	0.00356165410714955	0.0236584481508339
974	nqo1	0	0	0	0	0	0	0	0	0	0	0	0	0	0	0	0	0	0	0	0	0	0	0	0	0	0	0	0	0.00119748528091009	0	0	0	0	0	0	0	0	0	0	0	0	0	0	0	0	0	0
975	bin2b	0	0	0	0	0	0	0	0	0	0	0	0	0	0	0	0	0	0	0	0	0	0	0	0	0	0	0	0	0	0	0	0	0	0.000892113714761508	0.00678913738019169	0.000340241261985772	0	0	0	0	0	0	0	0.000966018865780202	0	0	0
976	igf2bp3	0	0	0	0	0	0	0	0	0	0	0	0	0.111821086261981	0	0	0	0	0	0.000906435693423305	0	0	0	0	0	0	0	0	0	0.000449056980341283	0.000486263068319961	0	0	0.000877154510767072	0	0	0.00126817197649242	0	0.000821144470105209	0.000437996167533534	0	0	0.000294994919531941	0.000373831775700935	0	0	0	0.000271936185641769
977	scamp2	0	0	0	0	0	0	0	0	0	0	0	0	0	0	0	0	0	0	0	0	0	0	0	0	0	0	0	0	0	0	0	0	0	0	0	0	0	0	0	0	0	0.000327772132813268	0	0	0	0	0
978	clasp1a	0	0	0	0	0	0	0	0	0	0	0	0	0	0	0	0	0	0	0	0	0	0	0	0	0	0	0	0	0	0	0	0	0	0	0	0.000711413547788432	0.000516951708094602	0	0	0	0	0	0	0	0	0	0
979	xpo4	0	0	0	0	0	0	0	0	0	0	0	0	0	0	0	0	0	0	0	0	0	0	0	0	0	0	0	0	0	0	0	0	0	0	0	0	0	0	0	0	0	0	0	0	0	0	0.000453226976069616
980	fmodb	0	0	0	0	0	0	0	0	0	0	0	0	0	0	0	0	0	0	0	0	0	0	0	0	0	0	0	0	0	0	0	0	0	0	0	0	0	0	0	0	0	0.000458880985938576	0	0	0	0	0
981	b4galt6	0	0	0	0	0	0	0	0	0	0	0	0	0	0	0	0	0	0	0	0	0	0	0	0	0	0	0	0	0	0	0	0	0	0	0	0.00055675842870399	0	0.00102643058763151	5.47495209416918e-05	0.00211200932197218	0.00224319306930693	0.000327772132813268	0	0.00210251164905103	0.00214578731461029	0	0.00217548948513416
982	qars	0	0	0	0	0	0	0	0	0	0	0	0	0	0	0	0	0	0	0	0	0	0	0	0	0	0	0	0	0	0	0	0	0	0	0	0	0	0	0	0	0.000232054455445545	0	0	0	0.000662669611864942	0	0.000181290790427846
983	gpr183a	0	0	0	0	0	0	0	0	0	0	0	0	0	0	0	0	0	0	0	0	0	0	0	0	0	0	0	0	0	0.000425480184779966	0	0	0	0	0	0	0	0	0	0	0	0	0	0	0	0	0
984	srpx	0	0	0	0	0	0	0	0	0	0	0	0	0	0	0	0	0	0	0	0	0	0	0	0	0	0	0	0.000518806744487678	0	0	0	0	0	0	0	0	0	0	0	0	0	0	0	0	0	0	0
985	acer1	0	0	0	0	0	0	0	0	0	0	0	0	0	0	0	0	0	0	0	0	0	0	0	0	0	0	0	0	0	0	0	0	0	0	0	0	0	0	0	0	0.00015470297029703	0	0	0	0	0	0
986	rnf2	0	0	0	0	0	0	0	0	0	0	0	0	0	0	0	0	0	0	0	0	0	0	0	0	0	0	0	0	0.000997904400758407	0.0012764405543399	0	0	0	0	0.00439297124600639	0	0.000775427562141903	0.000821144470105209	0	0	0.000657487623762376	0	0	0	0.00104133796150205	0	0.000679840464104424
987	lpar5a	0	0	0	0	0	0	0	0	0	0	0	0	0	0	0	0	0	0	0	0	0	0	0	0	0	0	0	0	0	0	0	0	0	0	0	0.000340241261985772	0	0	0	0	0	0	0	0	0	0	0
988	lrrfip2	0	0	0	0	0	0	0	0	0	0	0.000460108585626208	0	0	0	0	0	0	0	0	0	0	0	0	0	0	0	0	0	0	0	0	0.00015756716300323	0	0	0.0107827476038339	0	0	0.000769822940723634	0	0	0	0	0	0.00107966814410728	0	0	0.000543872371283539
989	igsf9b	0	0	0	0	0	0	0	0	0	0	0	0	0	0	0	0	0	0	0	0	0	0	0	0	0	0	0	0	0	0	0	0	0	0	0	0	0	0	0.000602244730358609	0.00116524652246741	0	0	0	0	0.000536446828652572	0	0
990	epn1	0	0	0	0	0	0	0	0	0	0	0	0	0	0	0	0	0	0	0	0	0	0	0	0	0	0	0	0	0	0	0	0	0	0.000297371238253836	0.00439297124600639	0	0	0.000513215293815756	0	0	0	0	0	0	0	0	0.000226613488034808
991	npsn	0	0	0	0	0	0	0	0	0	0	0	0	0	0	0	0	0	0	0	0	0	0	0	0	0	0	0	0	0	0	0	0	0	0	0	0	0	0	0	0	0	0	0.00108411214953271	0	0	0	0
992	scara5	0	0	0	0	0	0	0	0	0	0	0	0	0	0	0	0	0	0	0	0	0	0	0	0	0	0	0	0	0	0	0	0	0	0	0	3.09310238168883e-05	0	0	0	0	0	0	0.000373831775700935	0	0.000315556958030925	0	0
993	eaf2	0	0	0	0	0	0	0	0	0	0	0	0	0	0	0	0	0	0	0	0	0	0	0	0	0	0	0	0	0	0	0	0	0	0	0	0	0	0.000615858352578907	0	0	0	0	0	0	0.000157778479015462	0	0
994	fam46c	0	0	0	0	0	0	0	0	0	0	0	0	0	0	0	0	0	0	0	0	0	0	0	0	0	0	0	0	0	0	0	0	0	0	0	0	0	0	0	0	0	0	0	0	0	0	0.000679840464104424
995	hsp90aa1.1	0	0	0	0	0	0	0	0	0	0	0	0	0	0	0	0	0	0	0	0	0	0	0	0	0	0	0	0	0	0	0	0.00165445521153392	0	0	0.018370607028754	0.00142282709557686	0.00129237927023651	0	0	0	0	0	0	0	0	0	0
996	bzw1a	0	0	0	0	0	0	0	0	0	0	0	0	0	0	0.00136655103542521	0	0	0	0	0	0	0	0	0	0	0	0	0	0	0	0	0	0.000657865883075304	0	0	0.00129910300030931	0.00116314134321285	0.00143700282268412	0.000492745688475226	0.0016750418760469	0.000348081683168317	0	0.00119626168224299	0.00244345948403228	0.00129378352792679	0.000899786300753571	0.00580130529369108
997	sae1	0	0	0	0	0	0	0	0	0	0	0	0	0	0	0	0	0	0	0	0	0	0	0	0	0	0	0	0	0	0	0	0	0	0	0	0.000340241261985772	0	0	0	0	0.000386757425742574	0	0	0.00204568700988749	3.15556958030925e-05	0	0
998	rpl21	0	0	0	0	0	0	0	0	0.00267301993143123	0	0	0	0	0	0	0	0	0	0	0	0.000528122524425667	0	0	0	0	0	0.000641889723345529	0	0.000498952200379204	0.00103330902017992	0	0.0015756716300323	0.00166659357045744	5.94742476507672e-05	0.00399361022364217	0.00259820600061862	0.00267091715848878	0.0065178342314601	0	0.0016750418760469	0.00529857673267327	0.00393326559375922	0.00183177570093458	0.00664848278213433	0.00631113916061849	3.74910958647321e-05	0.012962291515591
999	per3	0	0	0	0	0	0	0	0	0	0	0	0	0	0	0	0	0	0	0	0	0	0	0	0	0	0	0.00044932280634187	0	0	0.00109409190371991	0	0	0	0	0	0	0	0	0	0	0.000309405940594059	0	7.47663551401869e-05	0	0.000694225307668034	0	0
1000	si.ch211.282j22.3	0	0	0	0	0	0	0	0	0	0	0	0	0	0	0	0	0	0	0	0	0	0	0	0	0	0	0	0	0	0	0	0	0.000219288627691768	0	0	0	0.000603110326110369	0.000667179881960482	0	0	0.000541460396039604	0	0	0	0	0	0
1001	scamp4	0	0	0	0	0	0	0	0	0	0	0	0	0	0	0	0	0	0	0	0	0	0	0	0	0	0	0	0.000648508430609598	0	0	0	0	0	0	0	0.00074234457160532	0	0	0.000547495209416918	7.28279076542131e-05	0	0	0	0	0	0	0
1002	mmgt1	0	0	0	0	0	0	0	0	0	0	0	0	0	0	0	0	0	0	0	0	0	0	0	0	0	0	0	0	0	6.07828835399951e-05	0	0	0	0	0	0.000123724095267553	0.000387713781070952	0	0	0	0	0	0	0.00159108989657916	0.000157778479015462	0	0.00394307469180566
1003	spopla	0	0	0	0	0	0	0	0	0	0	0	0	0	0	0	0	0	0	0	0	0	0	0	0	0	0	0	0	0	0	0	0	0	0	0	0	0	0	0	0	0	0	0	0	0	0	0.000498549673676577
1004	ezh2	0	0	0	0	0	0	0	0	0	0	0	0	0	0	0	0	0	0	0	0	0	0	0	0	0	0	0	0	0	0	0	0	0	0	0	0	0	0	0	0	0	0	0	0	0	0	9.06453952139231e-05
1005	tex9	0	0	0	0	0	0	0	0	0	0	0	0	0	0	0	0	0	0	0	0	0	0	0	0	0	0	0	0	0	0	0	0	0	0	0	0	0	0	0	0	0	0	0	0	0.00107289365730514	0	0
1006	slc7a6os	0	0	0	0	0	0	0	0	0	0	0	0	0	0	0	0	0	0	0	0	0	0	0	0	0	0	0	0	0	0	0	0	0	0	0	0	0	0	0	0	0	0	0	0.000625071030798954	0	0	0
1007	zgc.112294	0	0	0	0	0	0	0	0	0	0	0	0	0	0	0	0	0	0	0	0	0	0	0	0	0	0	0	0	0	0	0	0	0	0	0	0	0	0	0	0	0	0	0	0.00045459711330833	0	0	0
1008	kctd9b	0	0	0	0	0	0	0	0	0	0	0	0	0	0	0	0	0	0	0	0	0	0	0	0	0	0	0	0	0	0	0	0	0	0	0	0.000402103309619548	0	0	0	0.000655451168887918	0	0	0	0	0	0	0
1009	clic2	0	0	0	0	0	0	0	0	0	0	0	0	0	0	0	0	0	0	0	0	0	0	0	0	0	0	0	0.000713359273670558	0	0	0	0.00047270148900969	0	0	0	0	0	0	0	0	0	0	0.000485981308411215	0	0	0	0
1010	slc20a1b	0	0	0	0	0	0	0	0	0	0	0	0	0	0	0	0	0	0	0	0	0	0	0	0	0	0	0	0	0	0	0	0	0	0	0	0	0	0	0	0.00145655815308426	0	0.000458880985938576	0	0.000397772474144789	0.000157778479015462	0	0
1011	ppm1k	0	0	0	0	0	0	0	0	0	0	0	0	0	0	0	0	0	0	0	0	0	0	0	0	0	0	0	0	0	0	0	0	0	0	0	0	0	0.000256607646907878	0.00240897892143444	0.000145655815308426	0.00158570544554455	0.000491658199219902	0	0.000795544948289578	0	0	0.00213016678752719
1012	trim16	0	0	0	0	0	0	0	0	0	0	0	0	0	0	0	0	0	0	0	0	0	0	0	0	0	0	0	0	0	0	0	0	0	0	0	0	0	0	0	0	0	0.000294994919531941	0	0	0	0	0
1013	gngt2a	0	0	0	0	0	0	0	0	0	0	0	0	0	0	0	0	0	0	0	0	0	0	0	0	0	0	0	0	0	0	0	0	0	0	0	0	0.000516951708094602	0	0	0	0	0	0	0	0	0	0
1014	il17d	0	0	0	0	0	0	0	0	0	0	0	0	0	0	0	0	0	0	0	0	0	0	0	0	0	0	0.000577700751010976	0	0.000748428300568806	0	0	0	0	0	0	0	0	0	0	0	0	0	0	0	0	0	0
1015	msi1	0	0	0	0	0	0	0	0	0	0	0	0	0	0	0	0	0	0	0	0	0	0	0	0	0	0	0	0	0	0	0	0	0	0	0	0	0	0	0	0	0	0	0	0	0	0	0.00213016678752719
1016	chchd10	0	0	0	0	0	0	0	0	0	0	0	0	0	0	0	0	0	0	0	0	0	0	0	0	0	0	0	0.000972762645914397	0	0	0	0	0	0.000832639467110741	0.00678913738019169	0.000433034333436437	0	0	0.000766493293183685	0	0	0	0	0	0	0	0
1017	sept6	0	0	0	0	0	0	0	0	0	0	0	0	0	0	0	0	0	0	0	0	0	0	0	0	0	0	0	0	0	0.00109409190371991	0	0	0.000131573176615061	0.000773165219459974	0	0.00262913702443551	0.000473872399086719	0	0	0	0.000812190594059406	0.00117997967812777	0	0	0.000378668349637109	0	0
1018	xrcc4	0	0	0	0	0	0	0	0	0	0	0	0	0	0	0	0	0	0	0	0	0	0	0	0	0	0	0	0	0.000498952200379204	0	0	0	0	0	0	0	0	0	0	0	0	0	0	0	0	0	0
1019	C16H8orf76	0	0	0	0	0	0	0	0	0	0	0	0	0	0	0	0	0	0	0	0	0	0	0	0	0	0	0	0	0	0	0	0	0.00127187404061225	0	0	0	0	0	0	0	0	0	0	0	0	0	0
1020	acsl4b	0	0	0	0	0	0	0	0	0	0	0	0	0	0	0	0	0	0	0	0	0	0	0	0	0	0	0	0	0	0	0	0	0	0	0	0	0	0	0	0	0	3.27772132813268e-05	0	0	0	0	0
1021	epha4l	0	0	0	0	0	0	0	0	0	0	0	0	0	0	0	0	0	0	0	0	0	0	0	0	0	0	0	0	0	0	0	0	0	0.000654216724158439	0	0	0.000516951708094602	0.00153964588144727	0	0.00517078144344913	0	6.55544265626536e-05	0	0	0	0	0
1022	sox19a	0	0	0	0	0	0	0	0	0	0	0	0	0	0	0	0	0	0	0	0	0	0	0	0	0	0	0	0	0	0	0	0	0	0	0	0	0	0	0	0	0	0.00062276705234521	0	0	0	0	0
1023	tlk2	0	0	0	0	0	0	0	0	0	0	0	0	0	0	0	0	0	0	0	0	0	0	0	0	0	0	0	0	0.00129727572098593	0	0	0	0	0	0	0	0	0	0	0	0.000232054455445545	0	0	0.000227298556654165	0	0	0
1024	ppp1r12a	0	0	0	0	0	0	0	0	0	0	0	0	0	0	0	0	0	0	0	0	0	0	0	0	0	0	0	0.00012970168612192	0	0	0	0	0	0	0	0	0	0	0	0	0	0	0	0.000170473917490624	0	0	0
1025	thbs1b	0	0	0	0	0	0	0	0	0	0	0	0	0	0	0	0	0	0	0	0	0	0	0	0	0	0	0.000834456640349188	0	0.00139706616106177	0.00151957208849988	0	0	0	0	0	0	0.00116314134321285	0	0.00093074185600876	0	0	0	0.000186915887850467	0	0	0	0.00258339376359681
1026	homer3	0	0	0	0	0	0	0	0	0	0	0	0	0	0	0	0	0	0	0	0	0	0	0	0	0	0	0	0	0.000349266540265443	0.00109409190371991	0	0	0	0	0	0.000525827404887102	0.000603110326110369	0	0	0	0	0.000393326559375922	0.00097196261682243	0	0	0	0
1027	dla	0	0	0	0	0	0	0	0	0	0	0	0	0	0	0	0	0	0	0	0	0	0	0	0	0	0	0	0	0	0	0	0	0	0	0	0	0	0	0	0	0	0.00249106820938084	0.000373831775700935	0	0	0	0.00126903553299492
1028	cdc25b	0	0	0	0	0	0	0	0	0	0	0	0	0	0	0	0	0	0	0	0	0	0	0	0	0	0	0	0	0	0	0	0	0	0	0	0	0	0	0	0.000145655815308426	0.000425433168316832	0	0	0	0	0	4.53226976069616e-05
1029	memo1	0	0	0	0	0	0	0	0	0	0	0	0	0	0	0	0	0	0	0	0	0	0	0	0	0	0	0	0	0	0.000486263068319961	0	0	0	0	0	0	0	5.13215293815756e-05	0	0	0	0	0	0	0	0	0
1030	churc1	0	0	0	0	0	0	0	0	0	0	0	0	0	0	0	0	0	0	0	0	0	0	0	0	0	0	0	0	0	0	0	0	0	0	0	0	0	0.000718501411342058	0	0.000801106984196344	0	0	0	0	0	0.000262437671053125	0.000317258883248731
1031	kras	0	0	0	0	0	0	0	0	0	0	0	0	0	0	0	0	0	0	0	0	0	0	0	0	0	0	0	0	0	0	0.000733837234901299	0.000630268652012921	0.000438577255383536	0	0	0	0	0.000410572235052605	0	0	0	3.27772132813268e-05	0	0	0	0	0
1032	amt	0	0	0	0	0	0	0	0	0	0	0	0	0	0	0	0	0	0	0	0	0	0	0	0	0	0	0	0	0	0	0	0	0	0	0	0	0	0	0	0	0	0	0	0.00113649278327083	0	0	0
1033	cdkn1ca	0	0	0	0	0	0	0	0	0	0	0	0	0	0	0	0	0	0	0	0	0	0	0	0	0	0	0	0	0	0.000547045951859956	0	0	0	0.000594742476507672	0	0.00102072378595732	0	0.000513215293815756	0.00164248562825075	0.000873934891850557	0.000541460396039604	0.000294994919531941	0.000785046728971963	0	9.46670874092774e-05	0	0.00126903553299492
1034	BX957278.1	0	0	0	0	0	0	0	0	0	0	0	0	0	0	0	0	0	0	0	0	0	0	0	0	0	0	0	0	0	0	0.000366918617450649	0	0	0	0	0	0	0	0	0.00094676279950477	0	0	0	0	0	0	0
1035	pomgnt2	0	0	0	0	0	0	0	0	0	0	0	0	0	0	0	0	0	0	0	0	0	0	0	0	0	0	0	0	0	0	0	0	0	0	0	0	0	0	0	0	0	0	0	0	0.000694225307668034	0	0
1036	cbsb	0	0	0	0	0	0	0	0	0	0	0	0	0	0	0	0	0	0	0	0	0	0	0	0	0	0	0	0	0	0	0	0	0	0	0	0	0	0	0	0	0	0	0.00149532710280374	0	0.000757336699274219	0	0.00312726613488035
1037	kif11	0	0	0	0	0	0	0	0	0	0	0	0	0	0	0	0	0	0	0	0	0	0	0	0	0	0	0	0.000583657587548638	0	0	0	0	0	0	0	0	0	0	0.000218998083766767	0.00116524652246741	0.000580136138613861	0	0	0.000511421752471872	0.00224045440201956	0	0
1038	sh3glb1b	0	0	0	0	0	0	0	0	0	0	0	0	0	0	0	0	0	0	0	0	0	0	0	0	0	0	0	0.000907911802853437	0	0	0	0	0	0	0.0299520766773163	0.000494896381070213	0	0.000975109058249936	0	0.000801106984196344	0	0	0	0.00147744061825207	0.000315556958030925	0	0.00222081218274112
1039	fkbp7	0	0	0	0	0	0	0	0	0	0	0	0	0	0	0	0	0	0	0	0	0	0	0	0	0	0	0	0	0	0.000303914417699976	0	0	0	0	0	0	0.000818506871149787	0.000769822940723634	0	0	0	0	0	0	0	0	0.000770485859318347
1040	psma8	0	0	0	0.000384270526450621	0	0	0	0	0	0	0	0	0	0	0	0	0	0	0	0	0	0	0	0	0	0	0	0	0	0.000911743253099927	0.000953988405371689	0	0.00061400815753695	0.000773165219459974	0	0.000835137643055985	0.00155085512428381	0.00112907364639466	0.000711743772241993	0	0	0.000294994919531941	0	0.000397772474144789	0.000694225307668034	0	0.00222081218274112
1041	trmt1	0	0	0	0	0	0	0	0	0	0	0	0	0	0	0	0	0	0	0	0	0	0	0	0	0	0	0	0	0	0	0	0	0	0	0	0	0	0	0	0	0	0	0	0	0	0.000937277396618303	0
1042	zdhhc3a	0	0	0	0	0	0	0	0	0	0	0	0	0	0	0	0	0	0	0	0	0	0	0	0	0	0	0	0	0	0	0	0	0	0	0	0	0	0	0	0	0.000270730198019802	0	0	0	0	0	0
1043	gtf2a1	0	0	0	0	0	0	0	0	0	0	0	0	0	0	0	0	0	0	0	0	0	0	0	0	0	0	0	0	0	0	0	0	0	0	0	0	0	0.00318193482165769	0.000766493293183685	0	0	0	0	0.000738720309126037	0.0041969075418113	0	0.00149564902102973
1044	hnrnpa1a	0	0	0	0	0.000543014506244667	0	0	0	0	0	0	0.000575799950645718	0	0	0	0	0.000158152775581211	0	0	0	0	0	0	0	0	0	0.0102702355735285	0.0012970168612192	0.000399161760303363	0.00103330902017992	0	0.00582998503111951	0.000570150431998597	0.00368740335434757	0.0343450479233227	0.00222703371481596	0	0.00528611752630228	0	0.00284028839851431	0.00328743811881188	0.00780097676095578	0.00100934579439252	0.00630753494715309	0.0104449353108236	0	0.021211022480058
1045	zgc.92907	0	0	0	0	0	0	0	0	0	0	0	0	0	0	0	0	0	0	0	0	0	0	0	0	0	0	0	0	0	6.07828835399951e-05	0	0	0	0	0	0	0.000689268944126136	0	0	0	0	0	0	0	0.00173556326917009	0	0
1046	fgfr1a	0	0	0	0	0	0	0	0	0	0	0	0	0	0	0	0	0	0	0	0	0	0	0	0	0	0	0	0	0	0	0	0	0	0	0	0	0	0	0.00175198467013414	0	0	0.000294994919531941	0.000336448598130841	0.00153426525741562	0.000441779741243294	0.000299928766917857	0.00249274836838289
1047	slc17a9b	0	0	0	0	0	0	0	0	0	0	0	0	0	0	0	0	0	0	0	0	0	0	0	0	0	0	0	0	0	0	0	0	0	0	0	0	0	0	0	0	0	0	0	0	0	0	0.000679840464104424
1048	fbxo9	0	0	0	0	0	0	0	0	0	0	0	0	0	0	0	0	0	0	0	0	0	0	0	0	0	0	0	0	0	0	0	0	0	0	0	0.000649551500154655	0	0	0	0.00101959070715898	0	0	0	0	0	0	0
1049	ddx11	0	0	0	0	0	0	0	0	0	0	0	0	0	0	0	0	0	0	0	0	0	0	0	0	0	0	0	0	0	0	0	0	0	0	0	0	0	0	0	0	0	0	0.00011214953271028	0	0	0	0
1050	wdr3	0	0	0	0	0	0	0	0	0	0	0	0	0	0	0	0	0	0	0	0	0.00123228589032656	0	0	0	0	0	0	0	0	0	0	0	0	0	0	0	0	0	0	0	0	0	0	0	0	0	0.000906453952139231
1051	pptc7a	0	0	0	0	0	0	0	0	0	0	0	0	0	0	0	0	0	0	0	0	0	0	0	0	0	0	0	0	0	0.000364697301239971	0	0	0	0	0	0	0	0.00107775211701309	0	0	0.000502784653465347	0.000327772132813268	0	0.000568246391635413	0	0	0
1052	snrpb	0	0	0	0	0	0	0	0	0	0	0	0	0	0	0	0	0	0	0	0	0	0	0	0	0	0	0.00121959047435651	0.000518806744487678	0.00828260652629478	0.00279601264283978	0	0	0	0	0.0159744408945687	0.00259820600061862	0.0031447895575755	0.00805748011290736	0.00328497125650151	0.00975893962566455	0.0158957301980198	0.00999705005080468	0.0125981308411215	0.0197181497897488	0.0369201640896182	0.000974768492483035	0.0888778100072516
1053	rpp14	0	0	0	0	0	0	0	0	0	0	0	0	0	0	0	0	0	0	0	0	0	0	0	0	0	0	0	0	0	0	0	0	0	0	0	0	0	0	0.000875992335067068	0	0.000309405940594059	0	0	0.00085236958745312	0.000284001262227832	0	0.000906453952139231
1054	arhgef18a	0	0	0	0	0	0	0	0	0	0	0	0	0	0	0	0	0	0	0	0	0	0	0	0	0	0	0	0	0	0	0	0	0	0	0	0	0	0	0	0	0	0	0	0	0.00025244556642474	0	0
1055	sema3fa	0	0	0	0	0	0	0	0	0	0	0	0	0	0	0	0	0	0	0	0	0	0	0	0	0	0	0	0	0	0	0	0	0	0	0	0	0	0	0.00317547221461812	0.000509795353579492	0.000618811881188119	0	0.00209345794392523	0	0.00384979488797728	0	0.000997099347353154
1056	ndrg2	0	0	0	0	0	0	0	0	0	0	0	0	0	0	0	0	0	0	0	0	0	0	0	0	0	0	0	0.000972762645914397	0.00104779962079633	0	0	0	0.00127187404061225	0.000535268228856905	0	0.00312403340550572	0.000603110326110369	0	0.00120448946071722	0	0.000734839108910891	0	0.000560747663551402	0	0	0	0
1057	TENM2..1.of.2.	0	0	0	0	0	0	0	0	0	0	0	0	0	0	0	0	0	0	0	0	0	0	0	0	0	0	0	0	0	0	0	0	0	0	0	0	0	0	0	0.00211200932197218	0	0	0	0	0	0	0
1058	atp6v1d	0	0	0	0	0	0	0	0	0	0	0	0	0	0	0	0	0	0	0	0	0	0	0	0	0	0	0	0	0	0.00133722343787989	0	0	0	0	0.00479233226837061	0.000896999690689762	0	0	0	0	0	0.000589989839063883	0	0	0	0	0
1059	acvr2aa	0	0	0	0	0	0	0	0	0	0	0	0	0	0	0	0	0	0	0	0	0	0	0	0	0	0	0	0	0	0	0	0	0	0	0	0	0.000215396545039418	0	0	0	0.00185643564356436	0	0	0	0.000852003786683496	0	0
1060	dnajc11	0	0	0	0	0	0	0	0	0	0	0	0	0	0	0	0	0	0	0	0	0	0	0	0	0	0	0	0	0	0	0	0	0.000438577255383536	0	0	0	0	0	0	0	0	0	0	0	0	0	0.0005891950688905
1061	rplp2l	0	0.000600240096038415	0	0	0	0	0	0.129120879120879	0	0	0	0	0	0	0	0	0	0	0.000705005539329238	0	0	0	0	0	0	0	0.000577700751010976	0.00162127107652399	0.00124738050094801	0.00990761001701921	0.00227489542819403	0.00464823130859529	0.00197359764922591	0.0034495063637445	0.0267571884984026	0.0214351995051036	0.0348080816783699	0.031562740569669	0.00607719682452779	0.0174786978370111	0.0564279084158416	0.0374971319938379	0.00964485981308411	0.0260825093760655	0.0523824550331335	0.00269935890226071	0.123051124002901
1062	akt2	0	0	0	0	0	0	0	0	0	0	0	0	0	0	0	0	0	0	0	0	0	0	0	0	0	0	0	0.000518806744487678	0	0.000182348650619985	0	0	0	0	0	0.000247448190535107	0	0	0	0.000436967445925279	0.000889542079207921	0	0.000261682242990654	0	0	0.000337419862782589	0.000906453952139231
1063	ccdc28b	0	0	0	0	0	0	0	0	0	0	0	0	0	0	0	0	0	0	0	0	0	0	0	0	0	0	0	0	0	0	0	0	0	0	0	0	0	0.00118039517577624	0	0	0	0	0	0	0	0	0
1064	pcyt1aa	0	0	0	0	0	0	0	0	0	0	0	0	0	0	0	0	0	0	0	0	0	0	0	0	0	0	0	0	0	0	0	0	0	0.000356845485904603	0	0	0	0	0	0	0	0.000262217706250615	0	0	0	0	0
1065	otx2	0	0	0	0	0	0	0	0	0	0	0	0	0	0	0	0	0	0	0	0	0	0	0	0	0	0	0	0	0	0	0	0	0	0	0	0	0	0	0	0	0	0	0	0.000511421752471872	0	0	0
1066	ppp1r14aa	0	0	0	0	0	0	0	0	0	0	0	0	0	0	0	0	0	0	0	0	0	0	0	0	0	0	0	0	0	0	0	0	0	0	0	0	0	0	0.000492745688475226	0.00378705119801908	0	0	0	0	0.000820448090880404	0	0.00231145757795504
1067	ift46	0	0	0	0	0	0	0	0	0	0	0	0	0	0	0	0	0	0	0	0	0	0	0	0	0	0	0	0	0	0	0	0	0	0	0	0	0	0	0	0	0	0	0	0	0.000536446828652572	0	0
1068	esrp1	0	0	0	0	0	0	0	0	0	0	0	0	0	0	0	0	0	0	0	0	0	0	0	0	0	0	0	0	0	0	0	0	0	0	0	0	0	0	0	0.00116524652246741	0.000734839108910891	0.00062276705234521	0.000373831775700935	0	0.00170400757336699	0	0.00167693981145758
1069	krr1	0	0	0	0	0	0	0	0	0	0	0	0	0	0	0	0	0	0	0	0	0	0	0	0	0	0	0	0	0	0	0	0	0	0	0	0	0	0	0	0	0	0	0	0.000625071030798954	0.000536446828652572	0	0
1070	rnpc3	0	0	0	0	0	0	0	0	0	0	0	0	0	0	0	0	0	0	0	0	0	0	0	0	0	0	0	0	0	0	0	0	0	0	0	0.000247448190535107	0	0	0	0	0	0	0	0.000113649278327083	0.000662669611864942	0	0.000407904278462654
1071	traip	0	0	0	0	0	0	0	0	0	0	0	0	0	0	0	0	0	0	0	0	0	0	0	0	0	0	0	0	0	0	0	0	0	0	0	0	0	0.000821144470105209	0	0	0	0.000262217706250615	0	0	0.000568002524455664	0	0
1072	uqcc2	0	0	0	0	0	0	0	0	0	0	0	0	0	0	0	0	0	0	0	0	0	0	0	0	0	0	0	0	0	0.000364697301239971	0	0	0.00206131310030262	0	0	0.00284565419115373	0.000904665489165554	0.00374647164485502	0.0013139885026006	0	0.00328743811881188	0.000360549346094595	0.0034392523364486	0.000568246391635413	0.000536446828652572	0	0.0005891950688905
1073	atf7a	0	0	0	0	0	0	0	0	0	0	0	0	0	0	0	0	0	0	0	0	0	0	0	0	0	0	0	0	0	0	0	0	8.77154510767072e-05	0	0	0.000123724095267553	0	0	0	0	0	0	0	0.000681895669962496	0	0	0
1074	blzf1	0	0	0	0	0	0	0	0	0	0	0	0	0	0	0	0	0	0	0	0	0	0	0	0	0	0	0	0	0	0	0	0	0	0	0	0	0	0	0	0	0	0	0	0	0.0012622278321237	0	0
1075	nae1	0	0	0	0	0	0	0	0	0	0	0	0	0	0	0	0	0	0	0	0	0	0	0	0	0	0	0	0	0	0	0	0	0	0.00142738194361841	0	0	0	0.000718501411342058	0	0.000728279076542131	0	0	0	0	0.00189334174818555	0	0
1076	stk3	0	0	0	0	0	0	0	0	0	0	0	0	0	0	0	0	0	0	0	0	0	0	0	0	0	0	0	0	0	0	0	0	0	0	0	0	0	0	0	0	0	0	0	0	0.000410224045440202	0	0
1077	arhgap33	0	0	0	0	0	0	0	0	0	0	0	0	0	0	0	0	0	0	0	0	0	0	0	0	0	0	0	0	0	0	0	0	0	0	0	0	0	0	0	0	0	0	0	0.000625071030798954	0	0	0
1078	ncaldb	0	0	0	0	0	0	0	0	0	0	0	0	0	0	0	0	0	0	0	0	0	0	0	0	0	0	0	0	0	0	0	0	0	0	0	0.00037117228580266	0	0	0	0	0	0	0	0	0	0	0
1079	nfatc2ip	0	0	0	0	0	0	0	0	0	0	0	0	0	0	0	0	0	0	0	0	0	0	0	0	0	0	0	0	0	0	0	0	0	0.000416319733555371	0	0	0	0	0	0	0	0	0	0	0	0	0
1080	zgc.64106	0	0	0	0	0	0	0	0	0	0	0	0	0	0	0	0	0	0	0	0	0	0	0	0	0	0	0	0	0	0	0	0	0	0	0	0.00037117228580266	0	0	0	0	0	0	0	0	0	0	0
1081	zgc.77816	0	0	0	0	0	0	0	0	0	0	0	0	0	0	0	0	0	0	0	0	0	0	0	0	0	0	0	0	0	0	0	0	0.000219288627691768	0	0	0	0	0	0	0	0	0	0	0	0	0	0
1082	tnnc1a	0	0	0	0	0	0	0	0	0	0	0.0011042606055029	0	0	0	0	0	0	0	0	0	0	0.000921871398939848	0	0	0	0	0.000834456640349188	0.00583657587548638	0.0024448657818581	0.00881351811329929	0.00110075585235195	0.00882376112818089	0.00767510196921188	0.0118353752825027	0.0926517571884984	0.0289514382926075	0.00796967216645845	0.0133949191685912	0.00180673419107583	0.00262180467555167	7.73514851485149e-05	0.00081943033203317	0.000373831775700935	0	0.00145156200694225	0	0
1083	fen1	0	0	0	0	0	0	0	0	0	0	0	0	0	0	0	0	0	0	0	0	0	0	0	0	0	0	0	0	0	0	0	0	0	0	0	0.000123724095267553	0	0.000359250705671029	0	0	0	0	0.000224299065420561	0.000397772474144789	0.00129378352792679	0.000337419862782589	0.00104242204496012
1084	rps9	0	0	0	0	0.00193933752230238	0.000902323482968644	0	0	0	0	0	0	0.0415335463258786	0.00691683892510733	0.00189214758751183	0.00555203045685279	0.000316305551162423	0	0.000906435693423305	0	0	0	0.0038238941711451	0	0.00569532761957423	0.00126574267451427	0	0.00953307392996109	0.00683564514519509	0.0357403355215171	0.00697145373156234	0.013708343181281	0.0221920091224069	0.0243844415368146	0.0463258785942492	0.0252706464583978	0.0370482057467798	0.0320246343341032	0.0286887489734465	0.0171873862063943	0.0354269801980198	0.0228784948703661	0.0254579439252336	0.0544948289578361	0.0484379930577469	0.0149214561541634	0.102610587382161
1085	col2a1b	0	0	0	0.00179326245676957	0	0	0	0	0	0	0	0	0	0	0	0	0	0	0	0	0	0	0	0	0	0	0	0	0	0	0	0	0	0	0	0	0	0.000410572235052605	0	0	0	0	0	0.00142061597908853	0	0	0.000815808556925308
1086	sigmar1	0	0	0	0	0	0	0	0	0	0	0	0	0	0	0	0	0	0	0	0	0	0	0	0	0	0	0	0	0	0	0	0	0	0	0	0	0	0	0	0	0	0	0	0	0	0	0.000453226976069616
1087	gsna	0	0	0	0	0	0	0	0	0	0	0	0	0	0	0	0	0	0	0	0	0	0	0	0	0	0	0	0	0	0.00158035497203987	0	0	0	0	0	0	0	0	0	0	0	0	0	0	0	0	0
1088	otub1b	0	0	0	0	0	0	0	0	0	0	0	0	0	0	0	0	0	0	0	0	0	0	0	0	0	0	0	0	0	0	0	0	0	0	0	0	0.000344634472063068	0.000872465999486785	0	0	0	0	0	0.00340947834981248	0.000220889870621647	0	0.00108774474256708
1089	calcrla	0	0	0	0	0	0	0	0	0	0	0	0	0.00958466453674121	0	0	0	0	0	0	0	0	0	0	0	0	0	0	0.00317769130998703	0	0.00267444687575979	0	0.000866619396517766	0.000438577255383536	0	0	0.00092793071450665	0.00236936199543359	0.00092378752886836	5.47495209416918e-05	0.000364139538271065	0.00201113861386139	0.00140942017109705	0.000523364485981308	0	0	0	0
1090	sirt2	0	0	0	0	0	0	0	0	0	0	0	0	0	0	0	0	0	0	0	0	0	0	0	0	0	0	0	0.000389105058365759	0	0.000364697301239971	0	0	0	0	0	0.00037117228580266	0.00198164821436264	0	0.00093074185600876	0.000291311630616852	0	0	0	0	0	0	0
1091	scube3	0	0	0	0	0	0	0	0	0	0	0	0	0	0	0	0	0	0	0	0	0	0	0	0	0	0	0	0	0	0	0	0	0	0	0	0	0	0	0	0	0	0.00154052902422236	0	0	0	0	0
1092	DCUN1D3	0	0	0	0	0	0	0	0	0	0	0	0	0	0	0	0	0	0	0	0	0	0	0	0	0	0	0	0	0	0	0	0	0	0	0	0	0	0	0	0	0	0	0	0	0.000631113916061849	0	0
1093	ppm1bb	0.00228345258030142	0	0	0	0	0	0	0	0	0	0	0	0	0	0	0	0	0	0	0	0	0	0	0	0	0	0	0	0	0	0	0	0.000570150431998597	0.00107053645771381	0.00479233226837061	0.000804206619239097	0.000689268944126136	0.00159096741082884	0	0.00094676279950477	0	0.000458880985938576	0	0	0	0	0.000543872371283539
1094	rcc2	0	0	0	0	0	0	0	0	0	0	0	0	0	0	0	0	0	0	0	0	0	0	0	0	0	0	0	0.00207522697795071	0	0.00103330902017992	0	0	0	0	0.0427316293929712	0.000618620476337767	0.000775427562141903	0.00851937387734155	0.00120448946071722	0.00145655815308426	0	0.000131108853125307	0	0.00136379133992499	0.00444935310823604	0	0.00312726613488035
1095	orai1a	0	0	0	0	0	0	0	0	0	0	0	0	0	0	0	0	0	0	0	0	0	0	0	0	0	0	0	0	0	0	0	0	0	0	0	0	0	0	0	0	0	0.000884984758595824	0	0	0	0	0
1096	upb1	0	0	0	0	0	0	0	0	0	0	0	0	0	0	0	0	0	0	0	0	0	0	0	0	0	0	0	0	0	0	0	0	0	0	0	0	0	0.000410572235052605	0	0	0	0	0	0	0	0	0
1097	arrb2b	0	0	0	0	0	0	0	0	0	0	0	0	0	0	0	0	0	0	0	0	0	0	0	0	0	0	0	0	0.000199580880151681	0.000607828835399951	0	0	0	0	0	0	0.0010339034161892	0	0	0.000436967445925279	0.000696163366336634	0.000491658199219902	0.000448598130841121	0.00130696670076145	0.000473335437046387	0	0
1098	atp5f1	0	0	0	0	0	0	0	0.00274725274725275	0	0	0	0	0	0	0	0	0	0	0	0	0	0	0	0	0	0	0.000385133834007318	0.00226977950713359	0.00124738050094801	6.07828835399951e-05	0	0.00133932088552746	0.000701723608613657	0.000535268228856905	0.0311501597444089	0.00507268790596969	0.004437168827812	0.00528611752630228	0.000547495209416918	0	0.00189511138613861	0.00124553410469042	0.000261682242990654	0.00488691896806455	0.00656358472704323	0	0.00249274836838289
1099	spag7	0	0	0	0	0	0	0	0	0	0	0	0	0	0	0	0	0	0	0	0	0	0	0	0	0	0	0	0	0	0	0	0	0	0	0	0.000866068666872873	0.000689268944126136	0.000769822940723634	0	0	0.000425433168316832	0	0.000448598130841121	0	0.000504891132849479	0	0
1100	sfpq	0	0	0	0	0	0	0	0	0	0	0	0	0	0	0	0	0	0	0	0	0	0	0	0	0	0	0	0	0	0.000243131534159981	0.00198136053423351	0	0.00149116266830402	0.00142738194361841	0	0	0.000775427562141903	0.000307929176289453	0.000547495209416918	0.00174786978370111	0.00166305693069307	0.00216329607656757	0.00317757009345794	0.00267075804068644	0.000284001262227832	0.00217448356015446	0.00516678752719362
1101	pou6f1	0	0	0	0	0	0	0	0	0	0	0	0	0	0	0	0	0	0	0	0	0	0	0	0	0	0	0	0	0	0	0	0	0	0	0	0.000247448190535107	0	0	0	0	0	0	0	0	0.000410224045440202	0	0
1102	sox5	0	0	0	0	0	0	0	0	0	0	0	0	0	0	0	0	0	0	0	0	0	0	0	0	0	0	0	0	0	0	0	0	0	0.000773165219459974	0.00359424920127796	0	0	0.000307929176289453	0	0	0	0.000229440492969288	0	0	0.000694225307668034	0	0
1103	smarcb1b	0	0	0	0	0	0	0	0	0	0	0	0	0	0	0	0	0	0	0	0	0	0	0	0	0	0	0	0	0	0	0	0	0	0	0.00479233226837061	0	0	0	0	0	0.00150835396039604	0	0	0.000966018865780202	0	0	0
1104	atxn2l	0	0	0	0	0	0	0	0	0	0	0	0	0	0	0	0	0	0	0	0	0	0	0	0	0	0	0	0	0	0	0	0	0.000701723608613657	0	0	0	0	0	0	0	0	0.00081943033203317	0	0	0	0	0.000906453952139231
1105	epha4b	0	0	0	0.000512360701934162	0	0	0	0	0	0	0	0	0	0	0	0	0	0	0	0	0	0	0	0	0	0	0	0	0	0	0	0	0	0	0	0.000525827404887102	0	0	0	0.000436967445925279	0	0	0.00351401869158879	0	0.00025244556642474	0	0.00267403915881073
1106	dennd6b	0	0	0	0	0	0	0	0	0	0	0	0	0	0	0	0	0	0	0	0	0	0	0	0	0	0	0	0	0	0	0	0	0	0	0	0	0	0	0	0	0	0.00072109869218919	0	0	0	0	0
1107	FOXK2..1.of.2.	0	0	0	0	0	0	0	0	0	0	0	0	0	0	0	0	0	0	0	0	0	0	0	0	0	0	0	0	0	0.000486263068319961	0	0	0	0	0.00399361022364217	0	0	0	0	0	0.0015470297029703	0	0	0	0	0	0.00167693981145758
1108	actr1	0	0	0	0	0	0	0	0	0	0	0	0	0	0	0	0	0	0	0	0	0	0	0	0	0	0	0	0	0.00119748528091009	0	0	0	0	0.000832639467110741	0	0	0.000172317236031534	0.00169361046959199	0	0	0	0	0	0	0.00135689491953298	0	0.00371646120377085
1109	rbm39a	0	0	0	0	0	0	0	0	0	0	0	0	0	0	0	0	0	0	0	0	0	0	0	0	0	0	0	0	0	0	0	0	0	0	0	0	0.000775427562141903	0	0	0	0	0	0.000897196261682243	0	0	0	0
1110	mybpc3	0	0	0	0	0	0	0	0	0	0	0	0	0	0	0	0	0	0	0	0	0	0	0	0	0	0	0	0.000972762645914397	0	0.000425480184779966	0	0	0	0.000237896990603069	0.0287539936102236	0.00361892978657594	0.000775427562141903	0.00092378752886836	0	0	0	0	0	0	0.000220889870621647	0	0
1111	slc26a2	0	0	0	0	0	0	0	0	0	0	0	0	0	0	0	0	0	0	0	0	0	0	0	0	0	0	0	0	0	0	0	0	0	0	0	0.000123724095267553	0	0	0	0	0	0	0	0	0	0	0.000317258883248731
1112	snrpd1	0	0	0	0	0	0	0	0	0	0	0	0	0	0	0	0	0	0	0	0	0	0	0	0	0	0	0	0	0	0	0	0	0	0.000713690971809207	0.0215654952076677	0.000463965357253325	0	0	0.000985491376950452	0	0.00123762376237624	0.000884984758595824	0.000336448598130841	0.00107966814410728	0.0020826759230041	0.000749821917294642	0.00516678752719362
1113	aldoaa	0	0	0	0	0	0	0	0	0	0	0	0	0	0	0	0	0	0	0	0	0	0	0	0	0	0	0.000256755889338212	0	0	0.000729394602479942	0.000733837234901299	0.000787835815016151	0.00232445945353274	0.000297371238253836	0.0111821086261981	0.00194865450046397	0.00163701374229957	0.00502950987939441	0.00109499041883384	0.000873934891850557	0.000309405940594059	0.000196663279687961	0	0.00403454938061143	0.00116756074471442	0.000262437671053125	0.00407904278462654
1114	prtfdc1	0	0	0	0	0	0	0	0	0	0	0	0	0	0	0	0	0	0	0	0	0	0	0	0	0	0	0	0	0.000648637860492965	0	0	0	0	0	0	0	0	0	0	0.00174786978370111	0	0	0	0	0.00123067213632061	0	4.53226976069616e-05
1115	marveld1	0	0	0	0	0	0	0	0	0	0	0	0	0	0	0	0	0	0	0	0	0	0	0	0	0	0	0	0	0	0	0	0	0	0	0	0.000711413547788432	0	0.000513215293815756	0	0	0	0	0	0.000227298556654165	0	0	0
1116	b9d1	0	0	0	0	0	0	0	0	0	0	0	0	0	0	0	0	0	0	0	0	0	0	0	0	0	0	0	0	0	0	0	0	0	0	0	0	0	0	0	0	0	0	3.73831775700935e-05	0	0.000347112653834017	0	0
1117	u2af2b	0	0	0	0	0	0	0	0	0	0	0	0	0	0	0	0	0	0.000950168918918919	0	0	0	0	0	0	0	0	0	0.00207522697795071	0	0.000425480184779966	0	0	0.000745581334152011	0	0	0.00092793071450665	0.00262783784948089	0.00205286117526302	0	0.000801106984196344	0.0036355198019802	0.00222885050313022	0.000523364485981308	0.00375042618479373	0.00239823288103503	0.00172459040977768	0.00797679477882524
1118	pigo	0	0	0	0	0	0	0	0	0	0	0	0	0	0	0	0	0	0	0	0	0	0	0	0	0	0	0	0	0	0	0	0	0	0	0	0	0	0	0	0	0	0	0	0	0.000662669611864942	0	0.000770485859318347
1119	asun	0	0	0	0	0	0	0	0	0	0	0	0	0	0	0	0	0	0	0	0	0	0	0	0	0	0	0	0	0	0	0	0	0	0	0	0.000711413547788432	0	0	0	0	0.000270730198019802	0	0	0	0	0	0
1120	cpm	0	0	0	0	0	0	0	0	0	0	0	0	0	0	0	0	0	0	0	0	0	0	0	0	0	0	0	0	0	0	0	0	0	0	0	0	0	0.000256607646907878	0	0	0.000116027227722772	0	0	0	0	0	0
1121	dhrs12	0	0	0	0	0	0	0	0	0	0	0	0	0	0	0	0	0	0	0	0	0	0	0	0	0	0	0	0	0	0.000607828835399951	0	0	0	0	0	0	0	0	0	0	0	0	0	0	0	0	0
1122	stag2a	0	0	0	0	0	0	0	0	0	0	0	0	0	0	0	0	0	0	0	0	0	0	0	0	0	0	0	0	0	0	0	0	0	0	0	0	0	0	0	0	0.00259127475247525	0	0.00127102803738318	0	0	0	9.06453952139231e-05
1123	wars2	0	0	0	0	0	0	0	0	0	0	0	0	0	0	0	0	0	0	0	0	0	0	0	0	0	0	0	0	0	0	0	0	0	0	0	0	0	0	0	0	0	0	0	0	0.000788892395077311	0	0
1124	plod2	0	0	0	0	0	0	0	0	0	0	0	0	0	0	0	0	0	0	0	0	0	0	0	0	0	0	0	0	0	0	0	0	0	0	0	0	0	0	0	0	0.00104424504950495	0	0	0	0	0	0
1125	pbxip1b	0	0	0	0	0	0	0	0	0	0	0	0	0	0	0	0	0	0	0	0	0	0	0	0	0	0	0	0	0	0	0	0	0	0	0	0	0	0.000410572235052605	0	0	0	0	0	0	0	0	0
1126	cetn3	0	0	0	0	0	0	0	0	0	0	0	0	0	0	0	0	0	0	0	0	0	0	0	0	0	0	0	0	0	0	0	0	0	0	0	0	0	0	0	0	0	0	0.000672897196261682	0.00085236958745312	0	0	0
1127	atp5l	0	0	0	0	0	0	0	0	0	0	0	0	0	0	0	0	0	0	0	0	0	0	0	0	0	0	0	0	0	0.0050449793338196	0	7.87835815016151e-05	0.00114030086399719	0.00142738194361841	0.0455271565495208	0.00368079183420971	0.00155085512428381	0.0046189376443418	0.00125923898165891	0.000364139538271065	0.00166305693069307	0.000294994919531941	0	0.000909194226616661	0.00211423161880719	0	0.000453226976069616
1128	map2k5	0	0	0	0	0	0	0	0	0	0	0	0	0	0	0	0	0	0	0	0	0	0	0	0	0	0	0	0	0	0	0	0	0	0	0	0	0	0	0	0.000436967445925279	0	0	0	0	0	0	0
1129	sp8a	0	0	0	0	0	0	0	0	0	0	0	0	0	0	0	0	0	0	0	0	0	0	0	0	0	0	0	0	0	0	0	0	0	0	0	0	0	0	0	0	0	0	0	0.000113649278327083	0	0	0
1130	ednraa	0	0	0	0	0	0	0	0	0	0	0	0	0	0	0	0.00222081218274112	0	0	0	0	0	0	0	0	0	0	0	0	4.98952200379204e-05	0.000364697301239971	0	0	0	0.00101106221006304	0.0247603833865815	0	0	0.00159096741082884	0	0	0.00166305693069307	0.000262217706250615	0	0	0.000378668349637109	0	0
1131	mrpl19	0	0	0	0	0.000465441005352572	0	0	0	0	0	0	0	0	0	0	0	0	0	0	0	0	0	0	0	0	0	0	0	0	0	0	0	0	0	0	0.000340241261985772	0	0	0	0	0	0	0	0	0	0	0.000362581580855693
1132	cry4	0	0	0	0	0	0	0	0	0	0	0	0	0	0	0	0	0	0	0	0	0	0	0	0	0	0	0	0	0	0	0	0	0	0	0	0.000835137643055985	0	0	0	0	0	0	0	0	0	0	0
1133	TSG101..1.of.3.	0	0	0	0	0	0	0	0	0	0	0	0	0	0	0	0	0	0	0	0	0	0	0	0	0	0	0	0	0	0	0	0	0	0	0	0.000494896381070213	0	0	0	0	0	0	0	0	0	0	0
1134	txnl1	0	0	0	0	0	0	0	0	0	0	0	0	0	0	0	0	0	0	0	0	0	0	0	0	0	0	0.000385133834007318	0	0	6.07828835399951e-05	0	0	0	0	0	0	0.0010339034161892	0.00225814729278933	0	0	0.000657487623762376	0	0	0.000568246391635413	0	0	0.000906453952139231
1135	spns1	0	0	0	0	0	0	0	0	0	0	0	0	0	0	0	0	0	0	0	0	0	0	0	0	0	0	0	0	0	0	0	0	0	0	0.0311501597444089	0	0	0	0	0	3.86757425742574e-05	0	0.000560747663551402	0	0	0	0.00131435823060189
1136	prkcbp1l	0	0	0	0	0	0	0	0	0	0	0	0	0	0	0	0	0	0	0	0	0	0	0	0	0	0	0	0	0	0	0	0	0	0	0	0	0	0.000821144470105209	0	0	0	0	0	0	0	0.000224946575188393	9.06453952139231e-05
1137	gyg1a	0	0	0	0	0	0	0	0	0	0	0	0	0	0	0	0	0	0	0	0	0	0	0	0	0	0	0	0	0	0	0	0	0	0	0	0	0	0.00128303823453939	0	0	0	0	0	0	0	0	0
1138	bmpr2a	0	0	0	0	0	0	0	0	0	0	0	0	0	0	0	0	0	0	0	0	0	0	0	0	0	0	0	0	0	0	0	0	0	0	0	0.00018558614290133	0	0.00118039517577624	0	0	0	0	0	0	0	0	0
1139	slc35e1	0	0	0	0	0	0	0	0	0	0	0	0	0	0	0	0	0	0	0	0	0	0	0	0	0	0	0	0	0	0	0	0	0	0	0	0	0	0	0	0	0	0	0	0.000284123195817707	0	0	0
1140	insra	0	0	0	0	0	0	0	0	0	0	0	0	0	0	0	0	0	0	0	0	0	0	0	0	0	0	0	0	0	0	0	0	0.00157887811938073	0.00481741405971214	0	0	0.00241244130444148	0	0	0	0	0.00062276705234521	0	0	0.000788892395077311	0	0
1141	ctnnbl1	0	0	0	0	0	0	0	0	0	0	0	0	0	0	0	0	0	0	0	0	0	0	0	0	0	0	0	0	0	0	0	0	0	0	0	0.000278379214351995	0	0	0	0	0.000812190594059406	0.00081943033203317	0.000710280373831776	0	0.00104133796150205	0	0
1142	csrp2	0	0	0	0	0	0	0	0	0	0	0	0	0	0	0	0	0	0	0	0	0	0	0	0	0	0	0	0	0	0	0.000513686064430909	0	0	0	0	0	0	0	0	0	0	0.000393326559375922	0	0.00102284350494374	0	0	0
1143	slc35d1a	0	0	0	0	0	0	0	0	0	0	0	0	0	0	0	0	0	0	0	0	0	0	0	0	0	0	0	0	0	0	0	0	0	0	0	0	0	0	0	0	0	0	0	0	0.000599558220258757	0	0
1144	ybey	0	0	0	0	0	0	0	0	0	0	0	0	0	0	0	0	0	0	0	0	0	0	0	0	0	0	0	0	0	0	0	0	0	0	0	0	0	0	0	0	0	0.000426103772657249	0	0	0	0	0
1145	slc38a7	0	0	0	0	0	0	0	0	0	0	0	0	0	0	0	0	0	0	0	0	0	0	0	0	0	0	0	0	0.000648637860492965	0	0	0	0	0	0	0	0	0.00164228894021042	0	0	0.000580136138613861	0	0.00100934579439252	0	0	0	0
1146	mob2b	0	0	0	0	0	0	0	0	0	0	0	0	0	0	0	0	0	0	0	0	0	0	0	0	0	0	0	0	0	0	0	0	0	0	0	0	0	0	0	0	0	0.00062276705234521	0	0	0	0	0.00203952139231327
1147	hpgd	0	0	0	0	0	0	0	0	0	0	0	0	0	0	0	0	0	0	0	0	0	0	0	0	0	0	0	0	0.00144696138109969	0	0	0	0	0	0	0	0	0.000769822940723634	0	0	0	0.00170441509062899	0.000710280373831776	5.68246391635413e-05	0.000378668349637109	0	0.00308194343727339
1148	kdsr	0	0	0	0	0	0	0	0	0	0	0	0	0	0	0	0	0	0	0	0	0	0	0	0	0	0	0	0	0	0	0	0	0	0	0.00559105431309904	0.00154655119084442	0.00146469650626804	0.000102643058763151	0	0	0	0.00209774165000492	0	0	0	0	0.00131435823060189
1149	hs6st2	0	0	0	0	0	0	0	0	0	0	0	0	0	0	0	0	0	0	0	0	0	0	0	0	0	0	0	0	0	0	0	0	0	0	0	0.000340241261985772	0	0	0.00164248562825075	0	0	0	0	0	0.0016724518775639	0	0.00086113125453227
1150	rnf19a	0	0	0	0	0	0	0	0	0	0	0	0	0	0	0	0	0	0	0	0	0	0	0	0	0	0	0	0	0	0	0	0	0	0	0	0.00055675842870399	0	0	0	0	0	0.000196663279687961	0.0017196261682243	0	0.000378668349637109	0	0.000226613488034808
1151	thbs3b	0	0	0	0	0	0	0	0	0	0	0	0	0	0	0	0	0	0	0	0	0	0	0	0	0	0	0	0	0	0	0.00102737212886182	0	0.000789439059690364	0	0.00359424920127796	0.00262913702443551	0.0010339034161892	0.00118039517577624	0	0.00123807443012162	0	0.000196663279687961	0	0	0.000284001262227832	0.00168709931391295	0
1152	dcn	0	0	0	0	0	0	0	0	0	0	0	0	0	0	0	0	0	0	0	0	0	0	0	0	0	0	0	0	0	0	0	0	0.000263146353230121	0	0	0.000835137643055985	0	0	0.000383246646591842	0.00546209307406598	0	0.000229440492969288	0.000485981308411215	0.00113649278327083	0.0016724518775639	0	0.00444162436548223
1153	angptl1a	0	0	0	0	0	0	0	0	0	0	0	0	0	0	0	0	0	0	0	0	0	0	0	0	0	0	0	0	0	0	0	0	0	0	0	0	0	0	0	0	0	0	0	0	0.00012622278321237	0	0
1154	kif15	0	0	0	0	0	0	0	0	0	0	0	0	0	0	0	0	0	0	0	0	0	0	0	0	0	0	0	0	0	0	0	0	0	0	0	0	0	0	0	0	0.000773514851485149	0	0	0	0	0.00112473287594196	0.00145032632342277
1155	apoa1a	0	0	0	0	0.000775735008920953	0	0	0	0	0	0	0.000493542814839187	0	0	0	0	0	0	0.00161144123275254	0	0	0	0	0	0	0	0	0.000648508430609598	0.00149685660113761	0	0	0.000709052233514536	0	0	0.0199680511182109	0.000525827404887102	0.000689268944126136	0.000307929176289453	0	0	0.00201113861386139	0.00081943033203317	0.0011588785046729	0.00125014206159791	0.000788892395077311	0	0.00371646120377085
1156	meis1b	0	0	0	0	0	0	0	0	0	0	0	0	0	0	0	0	0	0	0	0	0	0	0	0	0	0	0	0.000907911802853437	0	0.00170192073911986	0	0	0.000350861804306829	0.00118948495301534	0.0151757188498403	0	0.000387713781070952	0.000769822940723634	0	0	0.000541460396039604	0.0013438657445344	0.000560747663551402	0.00045459711330833	0.00123067213632061	0	0.00135968092820885
1157	C19H1orf109	0	0	0	0	0	0	0	0	0	0	0	0	0	0	0	0	0	0	0	0	0	0	0	0	0	0	0	0	0	0	0	0	0	0	0	0	0	0	0	0	0	0	0	0.000966018865780202	0	0	0.00104242204496012
1158	fbxl2	0	0	0	0	0	0	0	0	0	0	0	0	0	0	0	0	0	0	0	0	0	0	0	0	0	0	0	0	0	0	0	0	0	0.000594742476507672	0	0	0	0	0	0	0	0	0	0	0	0	0
1159	ccnl1b	0	0	0	0	0	0	0	0	0	0	0	0	0	0	0	0	0	0	0	0	0	0	0	0	0	0	0	0	0	0	0	0	0	0	0.023961661341853	0	0	0	0	0	0.000696163366336634	0.000589989839063883	0.00123364485981308	0	0.00479646576207005	0	0.00172226250906454
1160	papolg	0	0	0	0	0	0	0	0	0	0	0	0	0	0	0	0	0	0	0	0	0	0	0	0	0	0	0	0	0	0	0	0	0	0	0	0	0	0.000564536823197331	0	0	0	0	0	0	0	0	0
1161	emc7	0	0	0	0	0	0	0	0	0	0	0	0	0	0	0	0	0	0	0	0	0	0	0	0	0	0	0	0	0	0	0	0	0.00162273584491908	0	0.00519169329073482	0.00179399938137952	0	0.000872465999486785	0	0	0.000116027227722772	0	0	0	0.00129378352792679	0.000412402054512053	0
1162	rab4b	0	0	0	0	0	0	0	0	0	0	0	0	0	0	0	0	0	0	0	0	0	0	0	0	0	0	0	0	0	0	0	0	0	0	0	0	0	0.00195021811649987	0	7.28279076542131e-05	0	0.000917761971877151	0	0	0	0	0
1163	cant1a	0	0	0	0	0	0	0	0	0	0	0	0	0	0	0	0	0	0	0	0	0	0	0	0	0	0	0	0	0	0	0	0	0	0	0	0.000278379214351995	0	0.000256607646907878	0.00218998083766767	0	0.000734839108910891	6.55544265626536e-05	0	0	0.000473335437046387	0	0.00122371283538796
1164	gpt2	0	0	0	0	0	0	0	0	0	0	0	0	0	0	0	0	0	0	0	0	0	0	0	0	0	0	0	0	0	0	0	0	0	0	0	0	0	0.000205286117526302	0	0	0	0	0	0	0	0	0
1165	umps	0	0	0	0	0	0	0	0	0	0	0	0.00608702804968331	0	0	0	0	0	0	0	0	0	0	0	0	0	0	0	0	0	0	0	0	0	0	0	0	0	0.00184757505773672	0	0	0.00266862623762376	0.000393326559375922	0	0.00971701329696557	0.00526980119911644	0	0.00104242204496012
1166	nup35	0	0	0	0	0	0	0	0	0	0	0	0	0	0	0	0	0	0	0	0	0	0	0	0	0	0	0	0	0	0	0	0	0	0	0.00279552715654952	0	0	0	0	0	0	0	0	0	0.000568002524455664	0	0
1167	ube2e3	0	0	0	0	0	0	0	0	0	0	0	0	0	0	0	0	0	0	0	0	0	0	0	0	0	0	0.000834456640349188	0	0.000598742640455044	0	0	0	0.00061400815753695	0	0.00279552715654952	0.000247448190535107	0.000560031017102486	0	0	0	0.000464108910891089	0.000491658199219902	0	0.00136379133992499	0.00179867466077627	0	0.00285532994923858
1168	rgma	0	0	0	0	0	0	0	0	0	0	0	0	0	0	0	0	0	0	0	0	0	0	0	0	0	0	0	0	0	0	0	0	0	0	0	0	0	0	0	0	0	0.000262217706250615	0	0	0	0	0.0017675852066715
1169	eftud2	0	0	0	0	0	0	0	0	0	0	0	0	0	0	0	0	0	0	0	0	0	0	0	0	0	0	0	0	0	0.000972526136639922	0	0	0.000394719529845182	0	0	0	0	0	0	0	0	0	0	0.000625071030798954	0	0	0.001178390137781
1170	eif4e1c	0	0	0	0	0	0	0	0	0	0	0	0	0	0	0	0	0	0	0	0	0	0	0	0	0	0	0.00121959047435651	0	0	0	0	0	0	0	0.000399361022364217	0	0	0	0.000328497125650151	0	0.00143100247524752	0	0	0.00130696670076145	0	0.000149964383458928	0.000770485859318347
1171	bcs1l	0	0	0	0	0	0	0	0	0	0	0	0	0	0	0	0	0	0	0	0	0	0	0	0	0	0	0	0	0	0	0	0	0	0	0	0	0	0	0	0	0	0.000360549346094595	0	0.000227298556654165	0	0	0.000543872371283539
1172	usp25	0	0	0	0	0	0	0	0	0	0	0	0	0	0	0	0	0	0	0	0	0	0	0	0	0	0	0	0.000194552529182879	0	0	0	0	0	0	0	0	0	0	0	0	0	0	0	0	0	0	0
1173	GEN1	0	0	0	0	0	0	0	0	0	0	0	0	0	0	0	0	0	0	0	0	0	0	0	0	0	0	0	0	0	0	0	0	0	0	0	0	0	0	0	0	0	0.000360549346094595	0	0.00107966814410728	0.000189334174818555	0.000674839725565178	0.0005891950688905
1174	ptpn11b	0	0	0	0	0	0	0	0	0	0	0	0	0	0	0	0	0	0	0	0	0	0	0	0	0	0	0	0	0	0	0	0	0	0	0	0	0	0	0.000656994251300301	0	0	0.000262217706250615	0	0	0	0	0
1175	capn9	0	0	0	0	0	0	0	0	0	0	0	0	0	0	0	0	0	0	0	0	0	0	0	0	0	0	0	0	0	0	0	0	0	0	0	0	0	0	0	0.000655451168887918	0	0.000163886066406634	0	0.00102284350494374	0.000725781003471126	0	0
1176	fbp2	0	0	0	0	0	0	0	0	0	0	0	0	0	0	0	0	0	0	0	0	0	0	0	0	0	0	0.00314525964439309	0	0	0	0	0	0	0	0	0	0	0	0	0	0	0	0	0	0	0	0
1177	ttc21b	0	0	0	0	0	0	0	0	0	0	0	0	0	0	0	0	0	0	0	0	0	0	0	0	0	0	0	0	0	0	0	0	0	0	0	0	0	0	0	0	0	0	0	0	0.000347112653834017	0	0
1178	naa35	0	0	0	0	0	0	0	0	0	0	0	0	0	0	0	0	0	0	0	0	0	0	0	0	0	0	0	0	0	0	0	0	0	0.000654216724158439	0	0	0	0	0	0	0	0	0	0	3.15556958030925e-05	0	0
1179	pdha1a	0	0	0	0	0	0	0	0	0	0	0	0	0	0	0	0	0	0	0	0	0	0	0	0	0	0	0	0	0	0	0	0	0	0	0	0	0.000172317236031534	0	0	0	0	0	0	0	0.000410224045440202	0	0.000498549673676577
1180	kcnk5b	0	0	0	0	0	0	0	0	0	0	0	0	0	0	0	0	0	0	0	0	0	0	0	0	0	0	0	0	0	0	0	0	0	0	0	0	0	0	0	0	0	0	0	0	0	0	0.000498549673676577
1181	eya4	0	0	0	0	0	0	0	0	0	0	0	0	0	0	0	0	0	0	0	0	0	0	0	0	0	0	0	0	0	0	0	0	0	0	0	0	0	0	0	0	0	0	0	0	0	0	0.0005891950688905
1182	adssl	0	0	0	0	0	0	0	0	0	0	0	0	0	0	0	0	0	0	0	0	0	0	0	0	0	0	0	0	0	0	0	0	0	0	0.00119808306709265	0	0	0	0	0	0	0.000491658199219902	0	0.00102284350494374	0.000694225307668034	0.000374910958647321	0
1183	col1a1a	0	0	0	0	0	0	0	0	0	0	0	0	0	0	0	0	0	0	0	0	0	0	0	0	0	0	0	0	0	0.000607828835399951	0	0	0	0	0	0	0	0	0.000383246646591842	0.00189352559900954	0.000657487623762376	0.00140942017109705	0	0	0.00100978226569896	0	0.00281000725163162
1184	mgat1a	0	0	0	0	0	0	0	0	0	0	0	0	0	0	0	0	0	0	0	0	0	0	0	0	0	0	0	0	0	0	0	0	0	0	0.00319488817891374	0	0	0	0	0	0	0	0	0	0	0	0.00086113125453227
1185	rnf207b	0	0	0	0	0	0	0	0	0	0	0	0	0	0	0	0	0	0	0	0	0	0	0	0	0	0	0	0	0	0	0	0.000866619396517766	0	0	0	0.00194865450046397	0.00133545857924439	0.00220682576340775	0	0	0	0	0	0	0	0	0
1186	neflb	0	0	0	0	0	0	0	0	0	0	0	0	0	0	0	0	0	0	0	0	0	0	0	0	0	0	0	0	0	0	0	0	0	0	0	0	0	0	0	0	0	0.000393326559375922	0	0	0	0	0
1187	fam76b	0	0	0	0	0	0	0	0	0	0	0	0	0	0	0	0	0	0	0	0	0	0	0	0	0	0	0	0	0	0	0	0	0	0	0	0	0	0	0	0	0	0	3.73831775700935e-05	0.00119331742243437	0.003755127800568	0	0
1188	vmp1	0	0	0	0	0	0	0	0	0	0	0	0	0	0	0	0	0	0	0	0	0	0	0	0	0	0	0	0	0	0	0	0	0.000570150431998597	0	0	0	0	0	0	0	0	0	0	0	0	0	0
1189	zgc.77849	0	0	0	0	0	0	0	0	0	0	0	0	0	0	0	0	0	0	0	0	0	0	0	0	0	0	0	0	0	0.00012156576707999	0	0	0	0.00101106221006304	0	0	0.000387713781070952	0.00112907364639466	0	0.00145655815308426	0	0.000327772132813268	0	0	0.000378668349637109	0	0.00199419869470631
1190	aacs	0	0	0	0	0	0	0	0	0	0	0	0	0	0	0	0	0	0	0	0	0	0	0	0	0	0	0	0	0	0.00170192073911986	0	0	0	0	0	0	0	0	0	0	0	0	0	0	0	0	0
1191	aurka	0	0	0	0	0	0	0	0	0	0	0	0	0	0	0	0	0	0	0	0	0	0	0	0	0	0	0	0	0	0	0	0	0	0	0	0	0	0	0	0	0.00216584158415842	0.00062276705234521	0	0	0.000189334174818555	0	0.00086113125453227
1192	mphosph10	0	0	0	0	0	0	0	0	0	0	0	0	0	0	0	0	0	0	0	0	0	0	0	0	0	0	0	0	0	0	0	0	0	0	0	0	0	0	0.000656994251300301	0	0	0	0	0.00085236958745312	0.000441779741243294	0	0
1193	per1b	0	0	0	0	0	0	0	0	0	0	0	0	0	0	0	0	0	0	0	0	0	0	0	0	0	0	0	0.00103761348897536	0	0.00279601264283978	0	0	0	0	0	0	0	0	0.00175198467013414	0	0	3.27772132813268e-05	0	0	0	0	0.000362581580855693
1194	u2af2a	0	0	0	0	0	0	0	0	0	0	0	0	0	0	0	0	0	0	0	0	0	0	0	0	0	0	0	0	0	0	0	0	0.000657865883075304	0	0.00359424920127796	0.00114444788122487	0	0	0.000383246646591842	0	0.00131497524752475	0.000458880985938576	0	0	0	0	0
1195	rnpep	0	0	0	0	0	0	0	0	0	0	0	0	0	0	0	0	0	0	0	0	0	0	0	0	0	0	0	0	0	0	0	0	0	0	0	0.000309310238168883	0	0	0	0	0	0	0	0	0	0	0
1196	sdcbp2	0	0	0	0	0	0	0	0	0	0	0	0	0	0	0	0	0	0	0	0	0	0	0	0	0	0	0	0	0	0	0	0	0	0.00291423813488759	0.0355431309904153	0.00055675842870399	0	0	0.000656994251300301	0	0.000348081683168317	0.00186830115703563	0	0.00397772474144789	0.000441779741243294	0	0.00244742567077592
1197	hcfc1b	0	0	0	0	0	0	0	0	0	0	0	0	0	0	0	0	0	0	0	0	0	0	0	0	0	0	0	0	0	0	0	0	0	0	0	0	0	0	0.000273747604708459	0	0	0.00104887082500246	0	0.00142061597908853	0.000725781003471126	0.00112473287594196	0.00086113125453227
1198	rap1aa	0	0	0	0	0	0	0	0	0	0	0	0	0	0	0	0	0	0	0	0	0	0	0	0	0	0	0	0	0.00124738050094801	0	0	0	0	0	0.014776357827476	0.000649551500154655	0	0	0.000602244730358609	0.000655451168887918	0.00174040841584158	0.00167163787734767	0.00145794392523364	0	0.00299779110129378	0	0.000362581580855693
1199	polr3f	0	0	0	0	0	0	0.000517509056408487	0	0	0	0	0	0	0	0	0	0	0	0	0	0	0	0	0	0	0	0	0	0	0	0	0	0	0	0	0	0	0	0	0	0	0	0	0	0.000757336699274219	0	0
1200	slkb	0	0	0	0	0	0	0	0	0	0	0	0	0	0	0	0	0	0	0	0	0	0	0	0	0	0	0	0	0	0	0	0	0	0	0	0	0	0	0	0	0	0	0	0	0	0	0.00108774474256708
1201	waca	0	0	0	0	0	0	0	0	0	0	0	0.00139837130871103	0	0	0	0	0	0	0	0	0	0	0	0	0	0	0	0	0	0	0	0	0	0	0	0.000525827404887102	0	0	0	0	0.0023592202970297	0	0	0.000681895669962496	0.000378668349637109	0	0
1202	ptdss1a	0	0	0	0	0	0	0	0	0	0	0	0	0	0	0	0	0	0	0	0	0	0	0	0	0	0	0	0	0	0	0	0	0	0	0	0	0	0	0.00164248562825075	0	0	0	0	0	0.000473335437046387	0	0
1203	pdcd10b	0	0	0	0	0	0	0	0	0	0	0	0	0	0	0	0	0	0	0	0	0	0	0	0	0	0	0	0.00136186770428016	0	0	0	0	0.00061400815753695	0.00321160937314143	0	0	0.000646189635118253	0.00236079035155248	0	0	0	0	0.000485981308411215	0	0.00296623540549069	0	0
1204	col5a1	0	0	0	0	0	0	0	0	0	0	0	0	0	0	0	0	0	0	0	0	0	0	0	0	0	0	0	0	0	0.000729394602479942	0	0	0	0	0.00519169329073482	0	0	0.000307929176289453	0	0	0	0.000327772132813268	0	0.00136379133992499	0.00123067213632061	0	0.00290065264684554
1205	eif3ja	0	0	0	0	0	0	0	0	0	0	0	0	0	0	0	0	0	0	0	0	0	0	0	0	0	0	0	0	0.000149685660113761	0.000668611718939946	0	0	0.00131573176615061	0.000713690971809207	0	0	0.000430793090078835	0.00102643058763151	0	0.000436967445925279	0.000232054455445545	0.000426103772657249	0.00160747663551402	0.00125014206159791	0.00100978226569896	0.000449893150376785	0.00122371283538796
1206	prkag2a	0	0	0	0	0	0	0	0	0	0	0	0	0	0	0	0	0	0	0.00201430154094068	0	0	0	0	0	0	0	0	0	0	0.000364697301239971	0	0	0.000701723608613657	0	0.0315495207667732	0.00142282709557686	0	0	0	0	0	0	0	0.00318217979315831	0	0	0
1207	cdc34b	0	0	0	0	0	0	0	0	0	0	0	0	0	0	0	0	0	0	0	0	0	0	0	0	0	0	0	0	0	0.000790177486019937	0	0	0	0	0.00878594249201278	0.00074234457160532	0	0.00164228894021042	0	0	0.000657487623762376	0	0.000747663551401869	0	0	0	0.000226613488034808
1208	X.1	0	0	0	0	0	0	0	0	0	0	0	0	0	0	0	0	0	0	0	0	0	0	0	0	0	0	0	0	0	0	0	0	0	0	0	0	0	0	0	0.00269463258320588	0	0.000229440492969288	0	0	0	0.000599857533835714	0.00444162436548223
1209	atf6	0	0	0	0	0	0	0	0	0	0	0	0	0	0	0	0	0	0	0	0	0	0	0	0	0	0	0	0	0	0	0.000880604681881559	0.00047270148900969	0.000263146353230121	0	0	0	0.000387713781070952	0.00225814729278933	0	0	0	0.000131108853125307	0	0	0	0	0.000453226976069616
1210	inhbaa	0	0	0	0	0	0	0	0	0	0	0	0	0	0	0	0	0	0	0	0	0	0.000845048782361527	0	0	0	0	0	0	0	0	0	0	0	0	0	0	0	0	0	0	0.000386757425742574	0	0	0	0	0	0
1211	gtf2e2	0	0	0	0	0	0	0	0	0	0	0	0	0	0	0	0	0	0	0	0	0	0	0	0	0	0	0	0	0	0.00115487478725991	0	0	0	0	0.00678913738019169	0.00129910300030931	0.000904665489165554	0	0.000766493293183685	0	0.00108292079207921	0.000491658199219902	0	0.00250028412319582	0	0	0.00194887599709935
1212	rpusd4	0	0	0	0	0	0	0	0	0	0	0	0	0	0	0	0	0	0	0	0	0	0	0	0	0	0	0	0	0	0	0	0	0	0	0	0	0.00150777581527592	0	0	0	0.000657487623762376	0	0	0	0	0	0
1213	pfn2l	0	0	0	0	0	0	0	0	0	0	0	0	0	0	0	0	0	0	0	0	0	0	0	0	0	0	0.00301688169972399	0	0.000648637860492965	0.00285679552637977	0	0	0	0.000713690971809207	0.00399361022364217	0.00074234457160532	0.00211088614138629	0.00123171670515781	0	0.00123807443012162	0.000502784653465347	0.00150775181094103	0.000747663551401869	0.0052278668030458	0.00157778479015462	0	0.00149564902102973
1214	atp2b1a	0	0	0	0	0	0	0	0	0	0	0	0	0	0	0	0	0	0	0	0	0	0	0	0	0	0	0	0	0	0	0	0	0	0	0	0	0	0	0	0	0	0.000491658199219902	0	0.000284123195817707	0	0	0.000317258883248731
1215	eif1b	0	0	0	0	0	0	0	0	0	0	0	0	0	0	0	0	0	0	0	0	0	0	0	0	0	0	0	0.00116731517509728	0.000997904400758407	0.0024920982251398	0	0	0.000175430902153414	0.00101106221006304	0.0135782747603834	0.00343334364367461	0.00232628268642571	0.00410572235052605	0.000711743772241993	0.00145655815308426	0.00409962871287129	0.00662099708282802	0.0022803738317757	0.00375042618479373	0.00391290627958346	0.00071233082142991	0.00720630891950689
1216	rbm14a	0	0	0	0	0	0	0	0	0	0	0	0	0	0	0	0	0	0	0	0	0	0	0	0	0	0	0	0	0	0.000547045951859956	0	0	0	0	0.00439297124600639	0.000866068666872873	0	0.00261739799846035	0	0.00320442793678538	0.00429300742574257	0	0	0.00107966814410728	0.00176711896497318	0	0.00194887599709935
1217	tmem57b	0	0	0	0	0	0	0	0	0	0	0	0	0	0	0	0	0	0	0	0	0	0	0	0	0	0	0	0	0	0	0	0	0	0	0	0	0	0	0.000656994251300301	0	0	0.000131108853125307	0	0	0	0	0
1218	poc1bl	0	0	0	0	0	0	0	0	0	0	0	0	0	0	0	0	0	0	0	0.00156494522691706	0	0	0	0	0	0	0	0	0	0.00176270362265986	0	0	0	0	0	0	0	0	0	0	0	0	0	0	0.00119911644051751	0	0.000317258883248731
1219	rer1	0	0	0	0	0	0	0	0	0	0	0	0	0	0	0	0	0	0	0	0	0	0	0	0	0	0	0	0.000778210116731518	0.000648637860492965	0.000243131534159981	0	0	0	0	0	0.00241261985771729	0	0	0	0	0	0.000753875905470517	0.00123364485981308	0	0.00025244556642474	0	0
1220	arl13b	0	0	0	0	0	0	0	0	0	0	0	0	0	0	0	0	0	0	0	0	0	0	0	0	0	0	0	0	0	0.00382932166301969	0	0	0	0	0	0.00092793071450665	0	0	0	0	0	0	0	0	0	0	0
1221	nucks1b	0	0	0	0	0	0	0	0	0	0	0	0	0	0	0	0	0	0	0	0	0	0	0	0	0	0	0	0	0	0	0	0	0	0	0	0	0	0	0	0	0	0.000557212625782556	0	0.00136379133992499	0	0	0.00113306744017404
1222	tmem161a	0	0	0	0	0	0	0	0	0	0	0	0	0.36741214057508	0	0	0	0	0	0	0	0	0	0	0	0	0	0	0	0	0.000364697301239971	0	0	0	0	0	0	0	0	0	0	0	0	0	0	0	0	0
1223	pfkpb	0	0	0	0	0	0	0	0	0	0	0	0	0	0	0	0	0	0	0	0	0	0	0	0	0	0	0	0	4.98952200379204e-05	0	0	0	0	0	0	0	0	0	0	0	0	0	0	0	0	0	0
1224	csnk2a2a	0	0	0	0	0	0	0	0	0	0	0	0	0	0	0	0	0	0	0	0	0	0	0	0	0	0	0	0	0	0	0	0	0	0	0	0	0	0	0	0	0	0	0	0	0.000410224045440202	0	0
1225	nop56	0	0	0	0	0	0	0	0	0	0	0	0	0	0	0	0	0	0	0	0	0.00352081682950445	0	0	0	0	0	0	0	0	0	0	0	0	0.000297371238253836	0.00279552715654952	3.09310238168883e-05	0.000516951708094602	0.000564536823197331	0	0.00160221396839269	0.00301670792079208	0.000294994919531941	0.000186915887850467	0.00630753494715309	0.00681603029346797	0.000337419862782589	0.00752356780275562
1226	dlgap4b	0	0	0	0.00230562315870373	0	0	0	0	0	0	0	0	0	0	0	0	0	0	0	0	0	0	0	0	0	0	0	0	0	0	0	0	0	0	0	0	0	0.000564536823197331	0	0	0	0	0.000336448598130841	0	0	0	0
1227	itga3b	0	0	0	0	0	0	0	0	0	0	0	0	0	0	0	0	0	0	0	0	0	0	0	0	0	0	0	0	0	0	0	0	0	0	0	0.000247448190535107	8.6158618015767e-05	0.0023094688221709	0	0	0	0	0.000785046728971963	0.000568246391635413	0.000504891132849479	0	0.000906453952139231
1228	mettl3	0	0	0	0	0	0	0	0	0	0	0	0	0	0	0	0	0	0	0	0	0	0	0	0	0	0	0	0	0	0	0	0	0	0	0	0	0	0	0	0	0	0.00131108853125307	0	0	0	0	0
1229	foxn3	0	0	0	0	0	0	0	0	0	0	0	0	0	0	0	0	0	0	0	0	0	0	0	0	0	0	0	0	0	0	0	0	0	0	0	0	0	0	0	0	0	0.000229440492969288	0	0	0	0	0.000362581580855693
1230	arih2	0	0	0	0	0	0	0	0	0	0	0	0	0	0	0	0	0	0	0	0	0	0	0	0	0	0	0	0	0	0	0	0	0	0	0.00439297124600639	0.000216517166718218	0	0	0	0	0	0	0	0	0	0	0.000498549673676577
1231	npepl1	0	0	0	0	0	0	0	0	0	0	0	0	0	0	0	0	0	0	0	0	0	0	0	0	0	0	0	0.000648508430609598	0	0	0	0	0	0	0	0	0	0.00169361046959199	0.00158773610730906	0	0.000425433168316832	0.000950539185158478	0	5.68246391635413e-05	0.000504891132849479	0	0.000770485859318347
1232	snap23.1	0	0	0	0	0	0	0	0	0	0	0	0	0	0	0	0	0	0	0	0	0	0	0	0	0	0	0	0	0	0	0	0	0	0.00184370167717378	0	0	0	0	0	0	0.00116027227722772	0	0	0	0	0	0.000453226976069616
1233	slc4a1a	0	0	0	0	0	0	0	0	0	0	0	0	0	0	0	0	0	0	0	0	0	0	0	0	0	0	0	0	0	0	0	0	0.000526292706460243	0	0	0	0	0	0	0	0	0	0	0	0	0	0
1234	znf143a	0	0	0	0	0	0	0	0	0	0	0	0	0	0	0	0	0	0	0	0	0	0	0	0	0	0	0	0	0.000798323520606726	0	0	0	0	0	0	0	0	0	0	0	0	0	0	0	0	0	0
1235	ammecr1	0	0	0	0	0	0	0	0	0	0	0	0	0	0	0	0	0	0	0	0	0	0	0	0	0	0	0	0.000259403372243839	0	0.00267444687575979	0	0.000551485070511305	0	0.000535268228856905	0.00958466453674121	0.000989792762140427	0	0.0023094688221709	0.000656994251300301	0.00123807443012162	0.00193378712871287	0	0.000672897196261682	0.00392090010228435	0.000410224045440202	0	0.00308194343727339
1236	kal1a	0	0	0	0	0	0	0	0	0	0	0	0	0	0	0	0	0	0	0	0	0	0	0	0	0	0	0	0	0	0	0	0	0	0	0	0	0	0	0	0.000145655815308426	0	0	0	0	0	0	0
1237	ddx49	0	0	0	0	0	0	0	0	0	0	0	0	0	0	0	0	0	0	0	0	0	0	0	0	0	0	0	0	0	0	0	0	0	0	0	9.2793071450665e-05	0	0	0	0.000582623261233705	0	0	0	0	0.000284001262227832	0	0.000543872371283539
1238	arhgef4	0	0	0	0	0	0	0	0	0	0	0	0	0	0	0	0	0	0	0	0	0	0	0	0	0	0	0	0	0	0	0	0	0	0	0.00439297124600639	0.000835137643055985	0	0	0	0	0	0	0	0	0	0	0.00126903553299492
1239	ech1	0	0	0	0	0	0	0	0	0	0	0	0	0.0575079872204473	0	0	0	0	0	0	0	0	0	0	0	0	0	0	0	0	0	0	0	0	0	0	0	0	0	0	0.00131090233777584	0	0	0	0	0	0	0
1240	tcea2	0	0	0	0	0	0	0	0	0	0	0	0	0	0	0	0	0	0	0	0	0	0	0	0	0	0	0	0	0	0	0	0	0	0	0	0	0	0	0	0	0.00015470297029703	0	0	0	0	0	0
1241	eif2d	0	0	0	0	0	0	0	0	0	0	0	0	0	0	0	0	0	0	0	0	0	0	0	0	0	0	0	0	0	0	0	0	0	0	0	0	0.000603110326110369	0	0	0	0	0.00140942017109705	0	0	0	0	0
1242	mat2b	0	0	0	0	0	0	0	0	0	0	0	0	0	0	0	0	0	0	0	0	0	0	0	0	0	0	0	0	0	0	0	0	0	0	0.0227635782747604	0.000340241261985772	0	0.00107775211701309	0.000656994251300301	0	0.000850866336633663	0	0	0.000738720309126037	0	0	0
1243	syap1	0	0	0	0	0	0	0	0	0	0	0	0	0	0	0	0	0	0	0	0	0	0	0	0	0	0	0	0	0	0	0	0	0	0	0.0319488817891374	0.000804206619239097	0	0.00092378752886836	0	0.00524360935110334	0.00139232673267327	0.000491658199219902	0.00265420560747664	0	0	0	0.00312726613488035
1244	ska2	0	0	0	0	0	0	0	0	0	0	0	0	0	0	0	0	0	0	0	0	0	0	0	0	0	0	0	0.000518806744487678	0	0	0	0	0	0	0	0.000123724095267553	0	0.000718501411342058	0	0	0	0.000294994919531941	0	0	0	0	0
1245	mob1bb	0	0	0	0	0	0	0	0	0	0	0	0	0	0	0	0	0	0	0	0	0	0	0	0	0	0	0	0.00116731517509728	0	0	0	0	0	0	0	0	0	0	0	0	0	0	0	0	0.000378668349637109	0	0
1246	rhoub	0	0	0	0	0	0	0	0	0	0	0	0	0	0	0	0	0	0	0	0	0	0	0	0	0	0	0	0	0	0	0	0	0	0	0	0	0	0	0	0	0.000348081683168317	0	0.000897196261682243	0.000966018865780202	0.00100978226569896	0.000487384246241518	0.000770485859318347
1247	cfl1l	0	0	0	0	0	0	0	0	0	0	0	0	0	0	0	0	0	0	0	0	0	0	0	0	0	0	0	0	0	0	0	0	0	0	0	0	0	0.000256607646907878	0.00487270736381057	0.012307916393562	0.0065362004950495	0.00639155658985873	0.00216822429906542	0.00483009432890101	0.00444935310823604	0.00281183218985491	0.00797679477882524
1248	gpia	0	0	0	0	0	0	0	0	0	0	0	0	0	0	0	0	0	0	0	0	0	0	0	0	0	0	0	0	0	0	0	0	0.000438577255383536	0	0	0.000340241261985772	0	0	0	0	0	0	0	0	0	0	0
1249	tdg.1	0	0	0	0	0	0	0	0	0	0	0	0	0	0	0	0	0	0	0	0	0	0	0	0	0	0	0	0	0	0	0	0	0	0.000773165219459974	0	0.000340241261985772	0	0.000872465999486785	0	0.000436967445925279	0	0	0.000299065420560748	0	6.31113916061849e-05	0	0.00240210297316896
1250	ubiad1	0	0	0	0	0	0	0	0	0	0	0	0	0	0	0	0	0	0	0	0	0	0	0	0	0	0	0	0	0	0	0	0	0	0	0.00359424920127796	0.000216517166718218	0	0	0	0	0	0	0	0.000397772474144789	0	0	0
1251	pole4	0	0	0	0	0	0	0	0	0	0	0	0	0	0	0	0	0	0	0	0	0	0	0	0	0	0	0	0	0	0	0	0	0	0	0	0	0	0.00128303823453939	0	0.000801106984196344	0	0	0	0.000681895669962496	0.00107289365730514	0	0.000317258883248731
1252	dtnbb	0	0	0	0	0	0	0	0	0	0	0	0	0	0	0	0	0	0	0	0	0	0	0	0	0	0	0	0	0	0	0	0	0	0	0.000399361022364217	0	0	0	0	0	0	0	0	0	0	0	0
1253	ints6	0	0	0	0	0	0	0	0	0	0	0	0	0	0	0	0	0	0	0	0	0	0	0	0	0	0	0	0	0	0	0	0	0	0	0	0.000433034333436437	0	0	0	0	0	0	0	0	0	0	0
1254	mta2	0	0	0	0	0	0	0	0	0	0	0	0	0	0	0	0	0	0	0	0	0	0	0	0	0	0	0	0	0	0	0	0	0	0	0	0	0.00124929996122862	0	0.00158773610730906	0	0.000232054455445545	0	0	0	0.000157778479015462	0	0.000815808556925308
1255	ndufv2	0	0	0	0	0	0	0	0	0	0	0	0	0	0	0	0	0	0	0	0	0	0	0	0	0	0	0	0	0	0.000486263068319961	0	0	0	0.00124895920066611	0.00798722044728434	0.00197958552428085	0	0	0	0	0.00212716584158416	0	0	0.00045459711330833	0.000410224045440202	0	0.000906453952139231
1256	itpk1a	0	0	0	0	0	0	0	0	0	0	0	0	0	0	0	0	0	0	0	0	0	0	0	0	0	0	0	0	0	0	0	0	0	0	0	0	0	0	0.000656994251300301	0	0	0	0	0	0	0	0
1257	ascc2	0	0	0	0	0	0	0	0	0	0	0	0	0	0	0	0	0	0	0	0	0	0	0	0	0	0	0	0	0	0	0	0	0	0	0	0	0	0	0	0	0	0	0	0	0	0	0.000271936185641769
1258	oxct1a	0	0	0	0	0	0	0	0	0	0	0	0	0	0	0	0	0	0	0	0	0	0	0	0	0	0	0	0	0	0	0	0	0	0	0	0	0.000430793090078835	0	0	0	0	0	0	0.000966018865780202	0	0	0
1259	mrpl11	0	0	0	0	0	0	0	0	0	0	0	0	0	0	0	0	0	0	0	0	0	0	0	0	0	0	0	0	0	0	0	0	0	0	0	0.000402103309619548	0	0	0	0	0	0	0.000822429906542056	0	0	0	0.000407904278462654
1260	bmi1b	0	0	0	0	0	0	0	0	0	0	0	0	0	0	0	0	0	0	0	0	0	0	0	0	0	0	0	0	0	0	0	0	0	0	0	0.0047633776678008	0	0.000307929176289453	0	0	0	0	0	0	0.00315556958030925	0	0.00194887599709935
1261	ywhaba	0	0	0	0	0	0	0	0	0	0	0	0	0	0	0	0	0	0	0	0.00695531211963137	0	0	0	0	0	0	0	0.00110246433203632	0.000199580880151681	0.0114879649890591	0	0	0.00197359764922591	0.00255739264898299	0.00559105431309904	0.00751623878750387	0	0.00821144470105209	0.0100191623323296	0.00218483722962639	0.013072400990099	0.0142580877773772	0.000149532710280374	0.00386407546312081	0.00397601767118965	0.000412402054512053	0.0175852066715011
1262	uap1l1	0	0	0	0.000640450877417702	0	0	0	0	0	0	0	0	0	0	0	0	0	0	0	0	0	0	0	0	0	0	0	0	0	0	0	0	0	0	0	0	0	0	0	0	0	0	0	0	0	0	0.00104242204496012
1263	ndrg3a	0	0	0	0	0	0	0	0	0	0	0	0	0	0	0	0	0	0	0	0	0	0	0	0	0	0	0	0	0	0	0	0	0	0	0.00678913738019169	0	0.000258475854047301	0	0	0	0	0	0	0	0	0	0
1264	gclc	0	0	0	0	0	0	0	0	0	0	0	0	0	0	0	0	0	0	0	0	0	0	0	0	0	0	0	0	0	0	0	0	0	0	0	0	0	0	0	0	0	0.000426103772657249	0	0	0	0	0.000951776649746193
1265	hiat1a	0	0	0	0	0	0	0	0	0	0	0	0	0	0	0	0	0	0	0	0	0	0	0	0	0	0	0	0	0	0	0	0	0.000701723608613657	0	0	0	0	0	0	0	0	0	0	0	0	0	0
1266	maf1	0	0	0	0	0	0	0	0	0	0	0.000184043434250483	0	0	0	0	0	0	0	0	0	0	0	0	0	0	0	0	0	0.00179622792136513	0	0	0	0.000482434980921889	0	0.00359424920127796	0.0010516548097742	0.000689268944126136	0.00195021811649987	0	0	0.00232054455445545	0.000196663279687961	0.000261682242990654	0	0	0.00071233082142991	0.000271936185641769
1267	dlx1a	0	0	0	0	0	0	0	0	0	0	0	0	0	0	0	0	0	0	0	0	0	0	0	0	0	0	0	0	0	0	0	0	0	0	0	0	0	0	0	0	0	0	0	0.00772815092624162	0.000189334174818555	0	0.000725163161711385
1268	pdk1	0	0	0	0	0	0	0	0	0	0	0	0	0	0	0	0	0	0	0	0	0	0	0	0	0	0	0	0	0	0	0	0	0	0	0	0	0	0.000153964588144727	0	0	0	0	0	0	0	0	0
1269	atp1b1a	0	0	0	0	0	0	0	0	0	0	0	0	0	0	0	0	0	0	0	0	0	0	0	0	0	0	0	0	0	0.00133722343787989	0.000880604681881559	0	0	0.000535268228856905	0.0123801916932907	0.0021342406433653	0.00224012406840994	0.00046189376443418	0	0	0	0	0	0.0042618479372656	0.000978226569895866	0	0
1270	dhx16	0	0	0	0	0	0	0	0	0	0	0	0	0	0	0	0	0	0	0	0	0	0	0	0	0	0	0	0	0	0.000182348650619985	0	0	0	0	0	0	0	0	0	0	0.000348081683168317	0.000229440492969288	0	0	0.000599558220258757	0	0.000498549673676577
1271	ERAS	0	0	0	0	0	0	0	0	0	0	0	0	0	0	0	0	0	0	0	0	0	0	0	0	0	0	0	0.000972762645914397	0	0	0	0	0	0	0	0	0.000689268944126136	0	0	0	0.000425433168316832	0	0	0	0	0	0
1272	jag1b	0	0	0	0	0	0	0	0	0	0	0	0	0	0	0	0	0	0	0	0	0	0	0	0	0	0	0	0	0	0	0	0	0	0	0	0	0	0	0.000766493293183685	0	0	0.000491658199219902	0.000448598130841121	0.00045459711330833	0	0	0.002356780275562
1273	zeb1b	0	0	0	0	0	0	0	0	0	0	0	0	0	0	0	0	0	0	0	0	0	0	0	0	0	0	0	0	0.000698533080530885	0.00212740092389983	0	0	0	0.000832639467110741	0.027555910543131	0	0	0.00092378752886836	0	0	0	0	0	0	0.0020826759230041	0	0.000226613488034808
1274	slc35a3a	0	0	0	0	0	0	0	0	0	0	0	0	0	0	0	0	0	0	0	0	0	0	0	0	0	0	0	0	0	0	0	0	0	0	0	0	0	0	0	0.00254897676789746	0	0	0	0	0.000347112653834017	0	0
1275	phc2b	0	0	0	0	0	0	0	0	0	0	0	0	0	0	0	0	0	0	0	0	0	0	0	0	0	0	0	0	0.000798323520606726	0	0	0	0	0	0	0	0	0	0	0.000582623261233705	0	0	0	0	0	0	0
1276	wbp1la	0	0	0	0	0	0	0	0	0	0	0	0	0	0	0	0	0	0	0	0	0	0	0	0	0	0	0	0	0	0	0	0	0	0	0	0	0	0	0	0	0	0	0	0	0.000189334174818555	0	0
1277	tars	0	0	0	0	0	0	0	0	0	0	0	0	0	0	0	0	0	0	0	0	0	0	0	0	0	0	0	0	0	0	0	0	0	0	0	0	0	0	0	0	0	0	0	0.000340947834981248	0.000220889870621647	0	0.000815808556925308
1278	eif4eb	0	0	0	0	0	0	0	0	0	0	0	0	0	0	0	0	0	0	0	0	0	0	0	0	0	0	0	0	0	0	0	0	0	0	0.00998402555910543	0	0	0.000667179881960482	0	0	0	0	0	0	0	0	0.000498549673676577
1279	znf76	0	0	0	0	0	0	0	0	0	0	0	0	0	0	0	0	0	0	0	0	0	0	0	0	0	0	0	0	0	0	0	0	0	0	0.00599041533546326	0	0	0	0	0	0	0	0	0	0	0	0
1280	gpx8	0	0	0	0	0	0	0	0	0	0	0	0	0	0	0	0	0	0	0	0	0	0	0	0	0	0	0	0	0	0	0	0	0	0	0	0	0	0	0	0	0	0.000426103772657249	0	0	0.000441779741243294	0	0
1281	rpl19	0	0	0	0	0.00310294003568381	0	0	0	0.00174327386832471	0.00252576278035967	0	0	0	0.00135156622674511	0	0	0	0	0	0	0	0	0	0	0	0.00113916840706284	0.00128377944669106	0.00298313878080415	0.000798323520606726	0.012217359591539	0.00792544213693403	0.00307255967856299	0.00201745537476426	0.00208159866777685	0.0111821086261981	0.00952675533560161	0.00620342049713523	0.00898126764177573	0.0033397207774432	0.00422401864394436	0.00839263613861386	0.0127175587531548	0.000710280373831776	0.0171042163882259	0.0120227201009782	0.00206201027256027	0.018854242204496
1282	pygmb	0	0	0	0	0	0	0	0	0	0	0	0	0	0	0	0	0	0	0	0	0	0	0	0	0	0	0	0.00116731517509728	0	0	0	0	0	0	0.0023961661341853	0.000680482523971544	0	0.000667179881960482	0	0	0	0	0	0	0.000599558220258757	0	0
1283	ttc5	0	0	0	0	0	0	0	0	0	0	0	0	0	0	0	0	0	0	0	0	0	0	0	0	0	0	0	0	0	0	0	0	0	0	0	0	0	0	0	0	0	0	0.000261682242990654	0	0	0	0.000226613488034808
1284	ndufa10	0	0	0	0	0	0	0	0	0	0	0	0	0	0	0	0	0	0	0	0	0	0	0	0	0	0	0	0	0	0	0	0	0	0.000951587962412275	0	0.000804206619239097	0.000129237927023651	0.000359250705671029	0	0.000873934891850557	0	0	0.000186915887850467	0	0.000788892395077311	0	0.00154097171863669
1285	anxa6	0	0	0	0	0	0	0	0	0	0	0	0	0	0	0	0	0	0	0	0	0	0	0	0	0	0	0	0	0	0	0	0	0	0	0	0	0.000258475854047301	0.00107775211701309	0	0	0	0.000327772132813268	0	0	0	0	0
1286	kif26ba	0	0	0	0	0	0	0	0	0	0	0	0	0	0	0	0	0	0	0	0	0	0	0	0	0	0	0	0	0	0.00103330902017992	0	0	0	0	0.00599041533546326	0	0	0	0	0	0	0.000426103772657249	0.00100934579439252	0	0	0	0
1287	fam208ab	0	0	0	0	0	0	0	0	0	0	0	0	0	0	0	0	0	0	0	0	0	0	0	0	0	0	0	0	0	0	0	0	0	0	0	0	0	0	0	0.00189352559900954	0	0	0.000336448598130841	0	0.000504891132849479	0	0
1288	cirbpb	0	0	0	0.00115281157935186	0.00209448452408657	0	0	0	0	0	0.00174841262537959	0	0	0.000397519478454444	0.0017870282770945	0	0	0	0	0	0	0	0	0	0	0	0.000577700751010976	0.00136186770428016	0.00149685660113761	0.0104546559688792	0.00132090702282234	0.00606633577562436	0.0030261830621464	0.00814797192815511	0.0487220447284345	0.00965047943086916	0.00577262740705639	0.0120605594046703	0.00569395017793594	0.00662733959653339	0.0182549504950495	0.00957094627814743	0.00557009345794392	0.0169905671098989	0.0211423161880719	0.00164960821804821	0.0253353879622915
1289	sh3gl3a	0	0	0	0	0	0	0	0	0	0	0	0	0	0	0	0	0	0	0	0	0	0	0	0	0	0	0	0	0	0	0	0	0	0	0	0	0.00129237927023651	0	0	0	0.00162438118811881	0	0.000299065420560748	0	0.00195645313979173	0	0
1290	isoc2	0	0	0	0	0	0	0	0	0	0	0	0	0	0	0	0	0	0	0	0	0	0	0	0	0	0	0	6.48508430609598e-05	0	0	0	0	0	0	0	0	0	0	0	0	0	0	0	0	0	0	0
1291	ppp6r3	0	0	0	0	0	0	0	0	0	0	0	0	0	0	0	0	0	0	0	0	0	0	0	0	0	0	0	0.000259403372243839	0	0	0	0	0	0	0	0	0.000215396545039418	0	0	0	0	0.000262217706250615	0	0	0.000725781003471126	0	0.000407904278462654
1292	cwc15	0	0	0	0	0	0	0	0	0	0	0	0	0	0	0	0	0	0	0	0	0	0	0	0	0	0	0	0.00207522697795071	0	0	0	0.00165445521153392	0	0	0	0.00188679245283019	0.000215396545039418	0.00272004105722351	0.00104024089789214	0.00531643725875756	0.000425433168316832	0	0.00328971962616822	0.0085236958745312	0.00798359103818239	0	0.00870195794053662
1293	lmna	0	0	0	0	0	0	0	0	0	0	0	0	0	0	0	0	0	0	0	0	0	0	0	0	0	0	0	0	0	0	0	0	0	0	0	0.000463965357253325	0	0	0	0	0	0	0	0	0	0	0
1294	slc8a1a	0	0	0	0	0	0	0	0	0	0	0	0	0	0	0	0	0	0	0	0	0	0	0	0	0	0	0	0	0	0.000364697301239971	0	0	0	0.000773165219459974	0	0	0.000387713781070952	0	0	0	0	0	0	0.000340947834981248	0	0	0
1295	bhmt	0	0	0	0	0	0	0	0	0	0	0	0.00197417125935675	0	0	0	0	0	0	0	0	0	0	0	0	0	0.000822732738434276	0	0	0	0	0	0	0	0.000416319733555371	0	0.000123724095267553	0	0	0	0	0.000425433168316832	0	0	0.000284123195817707	0.000441779741243294	0	0.000181290790427846
1296	hira	0	0	0	0	0	0	0	0	0	0	0	0	0	0	0	0	0	0	0	0	0	0	0	0	0	0	0	0	0	0	0	0	0	0	0	0	0	0	0	0	0	0	0	0	0.00012622278321237	0	0.000634517766497462
1297	hey2	0	0	0	0	0	0	0	0	0	0	0	0	0	0	0	0	0	0	0	0	0	0	0	0	0	0	0	0	0	0	0	0	0	0	0.00599041533546326	0.000402103309619548	0	0.000615858352578907	0	0	0	0	0	0	0	0	0
1298	atp6v1ba	0	0	0	0	0	0	0	0	0	0	0	0	0	0	0	0	0	0	0	0	0	0	0	0	0	0	0	0	0	0	0	0	0	0.00124895920066611	0	0.000618620476337767	0	0.00297664870413138	0	0	0	0	0	0	0.000410224045440202	0	0.00421501087744743
1299	nedd1	0	0	0	0	0	0	0	0	0	0	0	0	0	0	0	0	0	0	0	0	0	0	0	0	0	0	0	0	0	0	0	0	0	0	0	0	0	0	0	0	0.00247524752475248	0	0.000897196261682243	0	0	0	0.00140500362581581
1300	cct4	0	0	0	0	0	0	0	0	0	0	0	0	0	0	0	0	0	0	0	0	0	0	0	0	0	0	0	0	0	0	0	0	0	0.00261686689663376	0.00758785942492013	0.000866068666872873	0	0	0.00093074185600876	0.000582623261233705	0.00440903465346535	0.000688321478907863	0	0.00528469144220934	0.00337645945093089	0	0.0190355329949239
1301	rrp15	0	0	0	0	0	0	0	0	0	0	0	0	0	0	0	0	0	0	0	0	0	0	0	0	0	0	0	0	0	0	0	0	0	0	0	0	0	0	0	0.000509795353579492	0	0	0	0.000511421752471872	0.000220889870621647	0	0
1302	ube2kb	0	0	0	0	0	0	0	0	0	0	0	0	0	0	0	0	0	0	0	0	0	0	0	0	0	0	0	0	0	0	0	0	0	0	0	0.000402103309619548	0.00142161719726016	0.000821144470105209	0	0	0	0	0	0	0.00179867466077627	0	0
1303	hoxb4a	0	0	0	0	0	0	0	0	0	0	0	0	0	0	0	0	0	0	0	0	0	0	0	0	0	0	0	0.00103761348897536	0	0	0	0	0	0	0	0	0	0	0	0	0	0	0	0	0	0	0
1304	lpgat1	0	0	0	0	0	0	0	0	0	0	0	0	0	0	0	0	0	0	0	0	0	0	0	0	0	0	0	0	0	0	0	0	0	0	0	0	0	0	0	0	0	0	0	0	0.000347112653834017	0	0.00113306744017404
1305	pgm1	0	0	0	0	0	0	0	0	0	0	0	0	0	0	0	0	0	0	0	0	0	0	0	0	0	0	0	0	0	0	0	0	0	0	0	0	0	0	0	0	0	0	0	0	6.31113916061849e-05	0	0
1306	rfx2	0	0	0	0	0	0	0	0	0	0	0	0	0	0	0	0	0	0	0	0	0	0	0	0	0	0	0	0	0	0	0	0	0	0	0	0	0	0.000564536823197331	0	0	0	0	0	0.00045459711330833	0	0	0
1307	gadd45bb	0	0	0	0	0	0	0	0	0	0	0	0	0	0	0	0	0	0	0	0	0	0	0	0	0	0	0	0	0	0	0	0	0	0	0	0	0	0	0	0	0	0	0.000336448598130841	0	0.000220889870621647	0	0
1308	csnk2a2b	0	0	0	0	0	0	0	0	0	0	0	0	0	0	0	0	0	0	0	0	0	0	0	0	0	0	0	0	0	0	0	0	0	0	0.00559105431309904	0	0	0	0	0	0	0	0	0	0	0	0.000317258883248731
1309	brd1a	0	0	0	0	0	0	0	0	0	0	0	0	0	0	0	0	0	0	0	0	0	0	0	0	0	0	0	0	0	0	0	0	0	0	0	0	0	5.13215293815756e-05	0	0	0	0	0	0	0	0	0
1310	sema3gb	0	0	0	0	0	0	0	0	0	0	0	0	0	0	0	0	0	0	0	0	0	0	0	0	0	0	0	0	0	0	0	0	0	0	0	0	0	0	0	0	0	6.55544265626536e-05	0	0	0.00164089618176081	0	0.00348984771573604
1311	vdac2	0	0	0	0	0	0	0	0	0	0	0	0	0	0	0	0	0	0	0	0.00130412102243088	0	0	0	0	0	0	0	0.000648508430609598	0	0.00182348650619985	0	0.00173323879303553	0	0	0.00519169329073482	0.00201051654809774	0.00486796191789084	0.0023094688221709	0	0.00291311630616852	0.000734839108910891	0.000917761971877151	0	0.00267075804068644	0.00236667718523193	0	0.00299129804205946
1312	cd164	0	0	0	0	0	0	0	0	0	0	0	0	0	0	0	0	0	0	0	0	0	0	0	0	0	0	0	0	0	0.00115487478725991	0	0	0.000877154510767072	0	0	0	0	0.00092378752886836	0	0.000655451168887918	0.000464108910891089	0	0.000747663551401869	0.000966018865780202	0.00113600504891133	0	0
1313	adgrl4	0	0	0	0	0	0	0	0	0	0	0	0	0	0	0	0	0	0	0	0	0	0	0	0	0	0	0	0	0.00114759006087217	0	0	0	8.77154510767072e-05	0	0	0	0	0	0	0	0	0.000557212625782556	0	0	0	0	0
1314	tpd52l2b	0	0	0	0	0	0	0	0	0	0	0	0	0	0	0	0	0	0	0	0	0	0	0	0	0	0	0	0	0	0.00309992706053975	0	0	0.00442963027937371	0	0.0439297124600639	0.00123724095267553	0.0086158618015767	0	0.00514645496851903	0	0.00932085396039604	0.00199941001016094	0	0.00494374360722809	0.00429157462922057	3.74910958647321e-05	0.00416968817984046
1315	brox	0	0	0	0	0	0	0	0	0	0	0	0	0	0	0	0	0	0	0	0	0	0	0	0	0	0	0	0	0	0	0	0	0	0	0	0	0	0	0	0	0.000386757425742574	0	0.000560747663551402	0	0	0	0
1316	tbck	0	0	0	0	0	0	0	0	0	0	0	0	0	0	0	0	0	0	0	0	0	0	0	0	0	0	0	0	0	0	0	0	0	0	0	0	0	0	0	0	0.000309405940594059	0.000196663279687961	0	0	0.000410224045440202	0.000412402054512053	0.00163161711385062
1317	napba	0	0	0	0	0	0	0	0	0	0	0	0	0	0	0	0	0	0	0	0	0	0	0	0	0	0	0	0	0	0	0	0	0	0	0	0	0	0	0	0	0.00119894801980198	0	0	0	0	0	0
1318	hyou1	0	0	0	0	0	0	0	0	0	0	0	0	0	0	0	0	0	0	0	0	0	0	0	0	0	0	0	0	0	0	0	0	0	0	0	0	0	0	0	0.00152938606073847	0	0	0	0	0	0	0
1319	SHISA4..2.of.4.	0	0	0	0	0	0	0	0	0	0	0	0	0	0	0	0	0	0	0	0	0	0	0	0	0	0	0	0	0	0.000486263068319961	0	0	0	0	0	0	0	0	0	0	0.000850866336633663	0	0	0.000795544948289578	0.000473335437046387	0	0.00326323422770123
1320	tmem110	0	0	0	0.000256180350967081	0	0	0	0	0	0	0	0	0	0	0	0	0	0	0	0	0	0	0	0	0	0	0	0	0	0	0	0	0	0	0	0.000402103309619548	0	0	0	0	0	0	0.000373831775700935	0	0	0	0
1321	cers2a	0	0	0	0	0	0	0	0	0	0	0	0	0	0	0	0	0	0	0	0	0	0	0	0	0	0	0	0	0	0	0	0	0	0	0	0	0	0.0018988965871183	0.000547495209416918	0	0.000425433168316832	0	0	0.00119331742243437	0	0	0.000815808556925308
1322	ccm2	0	0	0	0	0	0	0	0	0	0	0	0	0	0	0	0	0	0	0	0	0	0	0	0	0	0	0	0	0.000498952200379204	0	0	0	0	0	0	0	0	0	0	0	0.000348081683168317	0	0	0	3.15556958030925e-05	0	0
1323	usp9	0	0	0	0	0	0	0	0	0	0	0	0	0	0	0	0	0	0	0	0	0	0	0	0	0	0	0	0	0	0	0	0.00173323879303553	0	0	0.0023961661341853	0.000309310238168883	0	0.000564536823197331	0.00279222556802628	0.00138373024543005	0	0.000557212625782556	0.000485981308411215	0.00113649278327083	0.00271378983906595	0	0.00208484408992023
1324	PLIN3	0	0	0	0	0	0	0	0	0	0	0	0	0	0	0	0	0	0	0	0	0	0	0	0	0	0	0	0	0	0.00206661804035983	0	0	0	0	0	0.000340241261985772	0	0.00118039517577624	0	0	0	0	0	0	0.00113600504891133	0	0
1325	srsf6a	0	0	0	0	0	0	0	0	0	0	0	0	0	0	0	0	0	0	0	0	0	0	0	0	0	0	0	0	0	0	0	0	0	0	0	0.00201051654809774	0	0.00102643058763151	0	0	0	0	0	0	0.00113600504891133	0	0.00217548948513416
1326	vta1	0	0	0	0	0	0	0	0	0	0	0	0	0	0	0	0	0	0	0	0	0	0	0	0	0	0	0	0.000648508430609598	0	0	0	0	0	0	0	0	0	0	0	0	0	0	0.000747663551401869	0	0.000220889870621647	0	0
1327	polr3glb	0	0	0	0	0	0	0	0	0	0	0	0	0	0	0	0	0	0	0	0	0	0	0	0	0	0	0	0	0	0	0	0	0	0	0	0	0	0	0	0	0	0	0	0	0.000410224045440202	0	0
1328	lancl1	0	0	0	0	0	0	0	0	0	0	0	0	0	0	0	0	0	0	0	0	0	0	0	0	0	0	0.00121959047435651	0	0	0.000972526136639922	0	0	0	0	0	0	0	0.000256607646907878	0	0	0	0	0	0	0	0	0
1329	eno1b	0	0	0	0	0	0	0	0	0	0	0	0	0	0	0	0	0	0	0	0	0	0	0	0	0	0	0	0	0	0	0	0	0	0	0	0	0	0	0	0	0.000309405940594059	0	0	0	0	0	0
1330	actn3a	0	0	0	0	0	0	0	0	0	0	0	0	0	0	0	0	0	0	0	0	0	0	0	0	0	0	0	0	0	0	0	0	0	0.000654216724158439	0	0	0	0	0	0	0	0	0	0	0	0	0
1331	RRBP1..1.of.2.	0	0	0	0	0	0	0	0	0	0	0	0	0	0	0	0	0	0	0	0	0	0	0	0	0	0	0	0	0.000149685660113761	0	0	0	0	0	0	0.000216517166718218	0	0	0.00109499041883384	0	0	0	0.000336448598130841	0.00267075804068644	0.000473335437046387	0	0
1332	ctssb.2	0	0	0	0	0	0	0	0	0	0	0	0	0	0	0	0	0	0	0	0	0	0	0	0	0	0	0	0	0	0	0	0	0	0	0	0.00201051654809774	0	0	0	0	0	0	0	0	0	0	0
1333	thop1	0	0	0	0	0	0	0	0	0	0	0	0	0	0	0	0	0	0	0	0	0	0	0	0	0	0	0	0	0	0	0	0	0	0	0.009185303514377	0	0	0	0	0	0	0.000196663279687961	0	0	0.000788892395077311	0	0.000317258883248731
1334	ppp1r13l	0	0	0	0	0	0	0	0	0	0	0	0	0	0	0	0	0	0	0	0	0	0	0	0	0	0	0	0	0	0	0	0	0.00140344721722731	0.000594742476507672	0	0.0010516548097742	4.30793090078835e-05	0.000667179881960482	0	0	0	0	0	0.00125014206159791	0	0	0
1335	zgc.77158	0	0	0	0	0	0	0	0	0	0	0	0	0	0	0	0	0	0	0	0	0	0	0	0	0	0	0	0	0	0	0	0	0	0	0	0	0	0	0	0	0	0	0	0.000795544948289578	0	0	0.00167693981145758
1336	klf11b	0	0	0	0	0	0	0	0	0	0	0	0	0	0	0	0	0	0	0	0	0	0	0	0	0	0	0	0	0	0	0	0	0	0.00154633043891995	0	0	0	5.13215293815756e-05	0	0	0	0	0.000897196261682243	0	0	0	0
1337	snrpd3	0	0	0	0	0	0	0	0	0	0	0	0	0	0	0	0	0	0	0	0	0	0	0	0	0	0	0	0	0	0.000486263068319961	0	0	0	0	0	0	0	0	0.00120448946071722	7.28279076542131e-05	0.00123762376237624	0	0.000785046728971963	0	0.000441779741243294	0	0.00104242204496012
1338	pcid2	0	0	0	0	0	0	0	0	0	0	0	0	0	0	0	0	0	0	0	0	0	0	0	0	0	0	0	0	0	0	0	0	0	0	0	0	0	0	0	0	0	0	0	0	0.000473335437046387	0	0.000498549673676577
1339	capns1b	0	0	0	0	0	0	0	0	0.000697309547329886	0	0	0	0	0	0	0	0	0	0	0	0	0	0	0	0	0	0.000770267668014635	0	0.00474004590360244	0	0	0.0015756716300323	0.00942941099074602	0.00487688830736291	0.0179712460063898	0.00838230745437674	0.0153362340068065	0.00138568129330254	0.00569395017793594	0.00305877212147695	0.0300897277227723	0.00750598184142384	0.00213084112149533	0.00755767700875099	0.00858314925844115	0.00322423424436696	0.0154550398839739
1340	anapc16	0	0	0	0	0	0	0	0	0	0	0	0	0	0	0	0	0	0	0	0	0	0	0	0	0	0	0	0	0	0	0.00132090702282234	0	0	0.00166527893422148	0	0	0.000947744798173437	0.00112907364639466	0.000602244730358609	0.000873934891850557	0	0.0021960732898489	0	0	0.000631113916061849	0	0.00213016678752719
1341	snx13	0	0	0	0	0	0	0	0	0	0	0	0	0	0	0	0	0	0	0	0	0	0	0	0	0	0	0	0	0	0	0	0	0	0	0.012779552715655	0.000866068666872873	0	0	0	0	0	0.000426103772657249	0.000373831775700935	0	0	0	0.000407904278462654
1342	osbpl2b	0	0	0	0	0	0	0	0	0	0	0	0	0	0	0	0	0	0	0	0	0	0	0	0	0	0	0	0	0	0	0	0	0	0	0	0	0	0	0	0	0	0	0	0	0	0	0.000271936185641769
1343	sulf2b	0	0	0	0	0	0	0	0	0	0	0	0	0	0	0	0	0	0	0	0	0	0	0	0	0	0	0	0	0	0	0	0	0	0	0	0.000711413547788432	0.0046956446818593	0	0.00410621407062688	0.00131090233777584	0.00672957920792079	0.00157330623750369	0	0.000795544948289578	0.00356579362574945	0	0
1344	aldh3b1	0	0	0	0	0	0	0	0	0	0	0	0	0	0	0	0	0	0	0	0	0	0	0	0	0	0	0	0	0	0	0	0	0	0	0	0	0	0	0.00136873802354229	0.00509795353579492	0.000773514851485149	0	0.000897196261682243	0	0.000694225307668034	0	0
1345	abl2	0	0	0	0	0	0	0	0	0	0	0	0	0	0	0	0	0	0	0	0	0	0	0	0	0	0	0	0	0	0	0	0	0	0	0	0	0	0	0	0	0	0	0	0.000340947834981248	0	0	0
1346	egfra	0	0	0	0	0	0	0	0	0	0	0	0	0	0	0	0	0	0	0	0	0	0	0	0	0	0	0	0	0	0	0	0.00393917907508075	0	0	0	0.00037117228580266	0	0.00272004105722351	0	0	0	0	0	0	0	0	0
1347	lmo4a	0	0	0	0	0	0.000902323482968644	0	0	0	0	0	0	0	0	0	0	0	0	0	0	0	0	0	0	0	0	0	0.00175097276264591	0.000498952200379204	0.000303914417699976	0	0	0	0	0.00599041533546326	0.000309310238168883	0.00086158618015767	0	0	0.00254897676789746	0.000309405940594059	0.00229440492969288	0	0	0.000347112653834017	0	0
1348	slc12a3	0	0	0	0	0	0	0	0	0	0	0	0	0	0	0	0	0	0	0	0	0	0	0	0	0	0	0	0	0	0	0	0	0	0	0	0	0	0	0	0	0	0	0	0	0	0.000224946575188393	0
1349	ptpmt1	0	0	0	0	0	0	0	0	0	0	0	0	0	0	0	0	0	0	0	0	0	0	0	0	0	0	0	0	0	0	0	0	0	0	0	0	0	0	0.000437996167533534	0	0	0	0	0	0	0	0
1350	armc1	0	0	0	0	0	0	0	0	0	0	0	0	0	0	0	0	0	0	0	0	0	0	0	0	0	0	0	0	0	0	0	0	0	0	0	0	0	0	0	0	0	0	0	0	0	0.000599857533835714	0
1351	fam133b	0	0	0	0	0	0	0	0	0	0	0	0	0	0	0	0	0	0	0	0	0	0	0	0	0	0	0	0	0	0.000303914417699976	0	0	0	0	0	0	0.000818506871149787	0.000769822940723634	0	0	0.00262995049504951	0	0	0.00244345948403228	0.00230356579362575	0	0.00847534445250181
1352	pi4k2b	0	0	0	0	0	0	0	0	0	0	0	0	0	0	0	0	0	0	0	0	0	0	0	0	0	0	0	0	0	0.000547045951859956	0	0	0	0	0	0	0	0	0	0	0	0	0	0	0	0	0.00285532994923858
1353	frya	0	0	0	0	0	0	0	0	0	0	0	0	0	0	0	0	0	0	0	0	0	0	0	0	0	0	0	0	0	0	0	0	0	0	0.0179712460063898	0	0	0	0	0	0	0	0	0	0	0	0
1354	plekhb2	0	0	0	0	0	0	0	0	0	0	0	0	0	0	0	0	0	0	0	0	0	0	0	0	0	0	0	0	0	0.000425480184779966	0	0	0	0	0	0	0	0.000307929176289453	0	0	0	0	0	0	0	0	0
1355	eif3m	0	0	0	0	0.00217205802497867	0	0	0	0	0	0	0	0	0	0	0	0	0	0	0	0	0	0	0	0	0	0	0.000583657587548638	0.00154675182117553	0.00133722343787989	0	0	0	0	0	0.000340241261985772	0.0010339034161892	0.00287400564536823	0.00147823706542568	0	0.000464108910891089	9.83316398439805e-05	0.000186915887850467	0.0019320377315604	0.00410224045440202	0.000899786300753571	0.00616388687454677
1356	XRCC2	0	0	0	0	0	0	0	0	0	0	0	0	0	0	0	0	0	0	0	0	0	0	0	0	0	0	0	0	0	0	0	0	0	0	0	0	0	0.000513215293815756	0	0	0	0	0	0	0	0	0
1357	psmb3	0	0	0	0	0	0	0	0	0	0	0	0	0	0	0	0	0	0	0	0	0.00193644925622744	0	0	0	0	0	0	0	9.97904400758407e-05	0.00151957208849988	0.00256843032215455	0	0	0.000535268228856905	0.0207667731629393	0.00139189607175998	0.00159393443329169	0.0042083654092892	0.00218998083766767	0.00094676279950477	0.000889542079207921	0.000786653118751844	0.000822429906542056	0.0032958290714854	0.0029346797096876	0.00134967945113036	0.00562001450326323
1358	ivns1abpb	0	0	0	0	0	0	0	0	0	0	0	0	0	0	0	0	0	0	0	0	0	0	0	0	0	0	0	0	0	0	0	0	0	0	0	0	0	0	0	0	0	0	0	0.000681895669962496	0	0	0.00145032632342277
1359	slc31a1	0	0	0	0	0	0	0	0	0	0	0	0	0	0	0	0	0	0	0	0	0	0	0	0	0	0	0	0	0	0	0	0	0	0	0	0	0	0.00107775211701309	0	0	0	0.00186830115703563	0	0	0	0	0.00122371283538796
1360	cul2	0	0	0	0	0	0	0	0	0	0	0	0	0	0	0	0	0	0	0	0	0	0	0	0	0	0	0	0	0	0	0	0	0	0	0.0219648562300319	0	0.000258475854047301	0	0	0.00152938606073847	0	0	0	0	0	0	0.000135968092820885
1361	psma6b	0	0	0	0	0	0	0	0	0	0	0	0	0	0	0	0	0	0	0	0	0	0	0	0	0	0	0	0	0.000798323520606726	0.00151957208849988	0	0	8.77154510767072e-05	0.00202212442012609	0	0.00207237859573152	0	0.000410572235052605	0.00142348754448399	0.00349573956740223	0	0.000196663279687961	0.000822429906542056	0.000625071030798954	0.00100978226569896	0	0.00163161711385062
1362	psap	0	0	0	0	0	0	0	0	0	0	0	0	0	0	0	0	0	0	0	0	0	0	0	0	0	0	0	0	0	0.000364697301239971	0	0	4.38577255383536e-05	0	0	0.00222703371481596	0.00107698272519709	0	0	0	0	0	0.000635514018691589	0	0.000915115178289681	0	0.000226613488034808
1363	pex3	0	0	0	0	0	0	0	0	0	0	0	0	0	0	0	0	0	0	0	0	0	0	0	0	0	0	0	0	0	0	0	0	0	0	0	0.000247448190535107	0	5.13215293815756e-05	0	0	0	0	0	0	0	0	0.000679840464104424
1364	anxa13	0	0	0	0	0	0	0	0	0	0	0	0	0	0	0	0	0	0	0	0	0	0	0	0	0	0	0	0	0	0	0	0	0	0.000237896990603069	0	0.000711413547788432	0	0.000872465999486785	0.000656994251300301	0	0	0	0	0	0	0	0.000725163161711385
1365	ndfip1	0	0	0	0	0	0	0	0	0	0	0	0	0	0	0	0	0	0	0	0	0	0	0	0	0	0	0	0	0.000199580880151681	0.00261366399221979	0	0.001024186559521	0	0	0	0.000340241261985772	0.000689268944126136	0.000615858352578907	0	0	0	0	0	0	0.00104133796150205	0	0.0005891950688905
1366	ube2q2	0	0	0	0	0	0	0	0	0	0	0	0	0	0	0	0	0	0	0	0	0	0	0	0	0	0	0	0.00012970168612192	0.00119748528091009	0	0.00102737212886182	0	0	0	0	0	0	0	0	0	0.00340346534653465	0	0	0.00142061597908853	0	0	0
1367	ern1	0	0	0	0	0	0	0	0	0	0	0	0	0	0	0	0	0	0	0	0	0	0	0	0	0	0	0	0	0	0	0	0	0	0	0	0	0	0	0	0	0	0	0	0	0.000284001262227832	0	0
1368	stard8	0	0	0	0	0	0	0	0	0	0	0	0	0	0	0	0	0	0	0	0	0	0	0	0	0	0	0	0.000713359273670558	0	0	0	0	0	0	0.00319488817891374	0	0	0	0	0	0	0	0	0.000568246391635413	0.000220889870621647	0	0
1369	eif2b4	0	0	0	0	0	0	0	0	0	0	0	0	0	0	0	0	0	0	0	0	0	0	0	0	0	0	0	0	0	0	0	0	0	0	0	0	0	0	0	0	0.000541460396039604	0	0.000336448598130841	0	0	0	0.00231145757795504
1370	lrrc45	0	0	0	0	0	0	0	0	0	0	0	0	0	0	0	0	0	0	0	0	0	0	0	0	0	0	0	0	0	0	0	0	0	0	0	0	0	0	0	0	0	0	0	0	0.00157778479015462	0	0
1371	cwc22	0	0	0	0	0	0	0	0	0	0	0	0	0	0	0	0	0	0	0	0	0	0	0	0	0	0	0	0	0	0	0	0	0	0	0	0.000433034333436437	0	0	0	0	0.000425433168316832	0.000786653118751844	0	0.000340947834981248	0.000536446828652572	0	0
1372	lbr	0	0	0	0	0	0	0	0	0	0	0	0	0	0	0	0	0	0	0	0	0	0	0	0	0	0	0	0	0	0	0	0	0	0	0	0	0	0.00215550423402617	0	0	0	0	0	0	0	0	0.00244742567077592
1373	zgc.77086	0	0	0	0	0	0	0	0	0	0	0	0	0	0	0	0	0	0	0	0	0	0	0	0	0	0	0	0	0	0	0	0	0	0	0	0	0.000430793090078835	0	0.000328497125650151	0	0.000966893564356436	0.000491658199219902	0.000822429906542056	0.000738720309126037	0.000441779741243294	0	0.00163161711385062
1374	rrm1	0	0	0	0	0	0	0	0	0	0	0	0	0	0	0	0	0	0	0	0	0	0	0	0	0	0	0	0.000453955901426719	0	0.00164113785557987	0	0	0	0	0	0	0	5.13215293815756e-05	0	0.000655451168887918	0	0.000327772132813268	0.000411214953271028	0.00204568700988749	0.00239823288103503	0	0.0044869470630892
1375	smarcad1a	0	0	0	0	0	0	0	0	0	0	0	0	0	0	0	0	0	0	0	0	0	0	0	0	0	0	0	0.00324254215304799	0	0	0	0	0	0	0	0	0.000603110326110369	0	0	0	0	0	0	0.00227298556654165	0.00119911644051751	0	0.00484952864394489
1376	cldn7b	0	0	0	0	0	0	0	0	0	0	0	0	0	0	0	0	0	0	0	0	0	0	0	0	0	0	0	0	0	0	0	0	0	0	0	0	0	0	0	0.00284028839851431	0.00131497524752475	0.00196663279687961	0.0011588785046729	0.00045459711330833	0.00296623540549069	0	0.00145032632342277
1377	ngf	0	0	0	0	0	0	0	0	0	0	0	0	0	0	0	0	0	0	0	0	0	0	0	0	0	0	0	0	0	0	0	0	0	0	0	0	0	0	0	0	0	0	0	0	0	0	0.000317258883248731
1378	gabrr2b	0	0	0	0	0	0	0	0	0	0	0	0	0	0	0	0	0	0	0	0	0	0	0	0	0	0	0	0	0	0	0	0	0	0	0	0	0	0	0.0020257322748426	0	0	0	0	0	0	0	0
1379	cldn5b	0	0	0	0	0	0	0	0	0	0	0	0	0	0	0	0	0	0	0	0	0	0	0	0	0	0	0	0	0	0.00583515681983953	0.00029353489396052	0	0	0.0104079933388843	0.00878594249201278	0.00231982678626663	0.00241244130444148	0.00169361046959199	0.000437996167533534	0.000364139538271065	0.0111772896039604	0.00301550362188207	0.00157009345794393	0.00210251164905103	0.00239823288103503	0	0
1380	pgam1b	0	0	0	0	0	0	0	0	0	0	0	0	0	0	0	0	0	0	0	0	0	0	0	0	0	0	0	0	0	0	0	0	0	0	0	0	0	0	0.00109499041883384	0.00094676279950477	0	0	3.73831775700935e-05	0	0	0	0
1381	wdr82	0	0	0	0	0	0.00105271073013008	0	0	0	0	0	0	0	0	0	0	0	0	0	0	0	0	0	0	0	0	0	0.000778210116731518	0	0	0	0	0	0	0	0	0.000258475854047301	0	0.00104024089789214	0	0.000193378712871287	0	0	0	0.00145156200694225	0	0
1382	atp6v1e1a.1	0	0	0	0	0	0	0	0	0	0	0	0	0	0	0	0	0	0	0	0	0	0	0	0	0	0	0	0	0	0	0	0	0	0	0	0.000680482523971544	0	0	0	0	0	0.00127831131797175	0.000598130841121495	0	0	0	0
1383	pkd2	0	0	0	0	0	0	0	0	0	0	0	0	0	0	0	0	0	0	0	0	0	0	0	0	0	0	0.0282431478272033	0	0	0	0	0	0.00723652471382834	0	0	0	0	0	0	0	0	0	0.00179439252336449	0.00102284350494374	0.00413379615020511	0	0.000407904278462654
1384	pyroxd2	0	0	0	0	0	0	0	0	0	0	0	0	0	0	0	0	0	0	0	0	0	0	0	0	0	0	0	0	0	0	0	0	0	0.000475793981206138	0	0	0	0	0	0	0.000270730198019802	0	0	0	0	0	0
1385	cfl2	0	0	0	0	0	0	0	0	0	0	0	0	0	0	0	0	0	0	0	0	0	0	0	0	0	0	0	0	0	0	0	0	0.000263146353230121	0	0	0.000680482523971544	0	0	0	0	0	0	0	0	0	7.49821917294642e-05	0
1386	wasla	0	0	0	0	0	0	0	0	0	0	0	0	0	0	0	0	0	0	0	0	0	0	0	0	0	0	0	0	0	0	0	0	0	0	0	0.000216517166718218	0.00086158618015767	0.000615858352578907	0	0	0	0	0	0	0	0	0
1387	srp72	0	0	0	0	0	0	0	0	0	0	0	0	0	0	0	0	0	0	0	0	0	0	0	0	0	0	0	0	0	0	0	0	0	0	0	0	0	0.000615858352578907	0	0.00101959070715898	0	0	0.000822429906542056	0	0.00012622278321237	0	0.000407904278462654
1388	med22	0	0	0	0	0	0	0	0	0	0	0	0	0	0	0	0	0	0	0	0	0	0	0	0	0	0	0	0	0	0	0	0	0	0	0	0	0	0	0.000656994251300301	0	0	0	0.000448598130841121	0	0	0	0.000317258883248731
1389	mtdha	0	0	0	0	0	0	0	0	0	0	0	0	0	0	0	0	0	0	0	0	0	0	0.000465068210004134	0	0	0	0	0.00110246433203632	0.000149685660113761	0	0.000513686064430909	0	0.000526292706460243	0	0	0.000340241261985772	0.000129237927023651	0.000718501411342058	0	0	0	0	0	0.00045459711330833	0.000284001262227832	0	0
1390	ssr3	0	0	0	0	0	0	0	0	0	0	0	0	0	0	0	0	0	0	0	0	0	0	0	0	0	0	0	0	4.98952200379204e-05	0	0	0	4.38577255383536e-05	0	0	0.00018558614290133	0	0	5.47495209416918e-05	0	0.000116027227722772	0	3.73831775700935e-05	5.68246391635413e-05	3.15556958030925e-05	0	0
1391	bloc1s1	0	0	0	0	0	0	0	0	0	0	0	0	0	0	0	0	0	0	0	0	0	0	0	0	0	0	0	0	0	0	0	0	0	0	0	0	0	0.00112907364639466	0	0	0	0	0	0	0	0	0
1392	ildr2	0	0	0	0	0	0	0	0	0	0	0	0	0	0	0	0	0	0	0	0	0	0	0.000516742455560149	0	0	0	0	0	0	0	0	0	0.000438577255383536	0	0	0	0.000603110326110369	0.00046189376443418	0	0.000801106984196344	0.000464108910891089	0.000131108853125307	0.000747663551401869	0.00659165814297079	0.000725781003471126	0	0.000679840464104424
1393	foxp1b	0	0	0	0	0	0	0	0	0	0	0	0	0	0	0	0	0	0	0	0	0	0	0	0	0	0	0	0	0	0	0	0	0	0	0	0	0	0.000359250705671029	0	0	0	0	0	0.000568246391635413	0.000189334174818555	0	0
1394	zgc.55413	0	0	0	0	0	0	0	0	0	0	0	0	0	0	0	0	0	0	0	0	0	0	0	0	0	0	0	0	0	0	0	0	0	0	0	0	0	0	0	0	0	0	0	0	0.00157778479015462	0	0
1395	mecp2	0	0	0	0	0	0	0	0	0	0	0	0	0	0	0	0	0	0	0	0	0	0	0	0	0	0	0	0	0	0	0	0	0	0	0	0	0	0	0	0	0	0	0	0	0.000220889870621647	0	0
1396	zgc.86598	0	0	0	0	0	0	0	0	0	0	0	0	0	0	0	0	0	0	0	0	0	0	0	0	0	0	0	0	0	0	0	0	0	0	0.00479233226837061	0.000309310238168883	0	0	0	0	0	3.27772132813268e-05	0.000373831775700935	0.00085236958745312	3.15556958030925e-05	0	0.00086113125453227
1397	dlst	0	0	0	0	0	0	0	0	0	0	0	0	0	0	0	0	0	0	0	0	0	0	0	0	0	0	0	0	0	0	0	0	0	0	0.00638977635782748	0.00092793071450665	0	0.00138568129330254	0	0	0	0	0	0	0.000694225307668034	0	0.00140500362581581
1398	sept8b	0	0	0	0	0	0	0	0	0	0	0	0	0	0	0	0	0	0	0	0	0	0	0	0	0	0	0	0	0	0	0	0	0	0	0	0	0	0	0	0.00182069769135533	0	0	0	0.000625071030798954	0	0	0
1399	rbmx	0.00350129395646217	0	0	0	0	0	0	0	0	0	0	0	0	0	0	0	0	0	0	0	0	0	0	0	0	0	0	0	0	0.00182348650619985	0	0	0	0	0	0.00102072378595732	0	0	0.000602244730358609	0.0027674604908601	0	0.000917761971877151	0.000523364485981308	0.00119331742243437	0	0	0.00199419869470631
1400	JAG2..1.of.2.	0	0	0	0	0	0	0	0	0	0	0	0	0	0	0	0	0	0	0	0	0	0	0	0	0	0	0	0	0	0	0	0	0	0	0	0.000463965357253325	0	0	0	0	0	0	0	0	0	0	0
1401	eya1	0	0	0	0	0	0	0	0	0	0	0	0	0	0	0	0	0	0	0	0	0	0	0	0	0	0	0	0	0	0	0	0	0	0	0	0	0	0	0	0	0	0	0	0	0	0	0.00149564902102973
1402	rfc2	0	0	0	0	0	0	0	0	0	0	0	0	0	0	0	0	0	0	0	0	0	0	0	0	0	0	0	0	0	0	0	0	0	0	0.00199680511182109	0.000680482523971544	0	0.0018988965871183	0	0	0	0	0	0	0.000189334174818555	0	0.000317258883248731
1403	vac14	0	0	0	0	0	0	0	0	0	0	0	0	0	0	0	0	0	0	0	0	0	0	0	0	0	0	0	0	0	0.00139800632141989	0	0	0	0	0	0	0	0	0	0	0	0.000393326559375922	0	0	0	0	0
1404	athl1	0	0	0	0	0	0	0	0	0	0	0	0	0	0	0	0	0	0	0	0	0	0	0	0	0	0	0	0	0	0	0	0	0	0	0	0	0	0	0.00136873802354229	0	0	0	0	0	0.000820448090880404	0	0
1405	atp5j	0	0	0	0	0	0	0	0	0	0	0	0	0	0	0	0	0	0	0	0	0.00132030631106417	0	0	0	0	0	0	0.000453955901426719	0	0	0	0	0	0	0.00798722044728434	0.000618620476337767	0.00262783784948089	0.00092378752886836	0.000218998083766767	0.000291311630616852	0	0.000163886066406634	0.000448598130841121	0.00085236958745312	0	0	0.00122371283538796
1406	npm1a	0	0	0	0	0	0	0	0	0	0.00222267124671651	0	0	0	0	0	0	0	0	0	0	0	0	0	0	0	0	0	0	9.97904400758407e-05	0	0	0	0.000350861804306829	0	0	0	0	0.00179625352835515	0.00224473035860936	0.00145655815308426	0.00262995049504951	0.00117997967812777	0.000149532710280374	0.00323900443232185	0.00602713789839066	0.000937277396618303	0.00426033357505439
1407	ormdl1	0	0	0	0	0	0	0	0	0	0	0	0	0	0	0	0	0	0	0	0	0	0	0	0	0	0	0	0	0	0	0	0	0	0	0	0.0013300340241262	0	0	0	0	0	0.000983316398439805	0	0	0.00110444935310824	0	0.00888324873096447
1408	rab11al	0	0	0	0	0	0	0	0	0	0	0	0	0	0	0	0	0	0	0	0	0	0	0	0	0	0	0	0	0	0	0	0	0	0	0	0	0	0	0	0	0.000502784653465347	0	0	0	0	0	0.000407904278462654
1409	stk17b	0	0	0	0	0	0	0	0	0	0	0	0	0	0	0	0	0	0	0	0	0	0	0	0	0	0	0	0	0	0	0	0.000787835815016151	0	0	0	0.000247448190535107	0.00120622065222074	0.000615858352578907	0	0	0	0	0.000411214953271028	0	0.000694225307668034	0	0.00135968092820885
1410	amh	0	0	0	0	0	0	0	0	0	0	0	0	0	0	0	0	0	0	0	0	0	0	0	0	0	0	0	0	0	0	0	0	0	0	0	0	0	0	0	0	0	0	0	0	0	0	0.000407904278462654
1411	optc	0	0	0	0	0	0	0	0	0	0	0	0	0	0	0	0	0	0	0	0	0	0	0	0	0	0	0	0	0	0	0	0	0	0	0	0	0	0.000821144470105209	0	0	0	0	0.000186915887850467	0	0	0	0.000997099347353154
1412	tmbim4	0	0	0	0	0	0	0	0	0	0	0	0	0	0	0	0	0	0	0	0	0	0	0	0	0	0	0	0	0	0	0	0	0	0	0	0	0	0	0	0	0	0	0	0	0.000284001262227832	0	0
1413	luc7l3	0	0	0	0	0	0	0	0	0	0	0	0	0	0	0	0	0	0	0	0	0	0	0	0	0	0	0	0	0	0	0	0	0	0	0	0	0	0	0	0	0	0	0	0	0	0	0
1414	slc12a4	0	0	0	0	0	0	0	0	0	0	0	0	0	0	0	0	0	0	0	0	0	0	0	0	0	0	0	0	0	0	0.00102737212886182	0	0	0	0	0	0	0	0	0	0	0	0.000186915887850467	0	0	0	0
1415	elavl3	0	0	0	6.40450877417702e-05	0	0	0	0	0	0	0	0	0	0	0	0	0	0	0	0	0	0	0	0	0	0	0	0	0	0	0	0	0	0	0	0	0	0	0	0	0	0	0	0.000511421752471872	0	0	0
1416	ppp2r5d	0	0	0	0	0	0	0	0	0	0	0	0	0	0	0	0	0	0	0	0	0	0	0	0	0	0	0.000577700751010976	0	0	0	0	0	0	0	0	0	0.000516951708094602	0.000102643058763151	0	0	0	0	0	0	0.000473335437046387	0	0
1417	dgkza	0	0	0	0	0	0	0	0	0	0	0	0	0	0	0	0	0	0	0	0	0	0	0	0	0	0	0	0	0	0	0	0	0	0	0	0	0	0	0	0	0	0	0	0	0.000378668349637109	0	0
1418	usf1l	0	0	0	0	0	0	0	0	0	0	0	0	0	0	0	0	0	0	0.00261859200322288	0	0	0	0	0	0	0	0	0	0	0	0	0	0	0	0	3.09310238168883e-05	0.00137853788825227	0.000769822940723634	0	0	0	0.00101609361172113	0	0	0.00025244556642474	0	0.0005891950688905
1419	yipf1	0	0	0	0	0	0	0	0	0	0	0	0	0	0	0	0	0	0	0	0	0	0	0	0	0	0	0	0	0	0	0	0	0	0	0	0	0	0.00138568129330254	0	0	0	0	0	0	0.000504891132849479	0	0
1420	ythdf2	0	0	0	0	0	0	0	0	0	0	0	0	0	0	0	0	0	0	0	0	0	0	0	0	0	0	0	0	0	0	0	0	0	0	0	0	0	0.00102643058763151	0	0	0	0.000196663279687961	0.000373831775700935	0.00130696670076145	0.000473335437046387	0	0.00385242929659173
1421	nutf2l	0	0	0	0	0	0	0	0	0	0	0	0	0	0	0	0	0	0	0	0	0	0	0	0	0	0.00170875261059427	0	0.000453955901426719	0	0	0	0	0	0	0	0	0.000430793090078835	0	0	0.00298594421382274	0.00139232673267327	0	0.00272897196261682	0.00102284350494374	0.00220889870621647	0.000637348629700446	0.00135968092820885
1422	tmem126a	0	0	0	0	0	0	0	0	0	0	0	0	0	0	0	0	0	0	0	0	0	0	0	0	0	0	0	0	0	0	0	0	0.000657865883075304	0	0	0	0	0	0	0	0	0	0	0.000340947834981248	0	0	0.000770485859318347
1423	usp5	0	0	0	0	0	0	0	0	0	0	0	0	0	0	0	0	0	0	0	0	0	0	0	0	0	0	0	0	0	0	0	0	0	0	0	0.000402103309619548	0.000258475854047301	0	0	0.000801106984196344	0	0.000917761971877151	0	0	3.15556958030925e-05	0	0.0005891950688905
1424	cdh6	0	0	0	0	0	0	0	0	0	0	0	0	0	0	0	0	0	0	0	0	0	0	0	0	0	0	0	0	0	0	0	0	0	0	0	0	0.00124929996122862	0	0	0	0	0	0	0.000340947834981248	0	0	0.000679840464104424
1425	atg4a	0	0	0	0	0	0	0	0	0	0	0	0	0	0	0	0	0	0	0	0	0	0	0	0	0	0	0	0	0	0	0	0	0	0	0	0	0	0	0	0	0	0	0	0	0	0	0.000181290790427846
1426	aida	0	0	0	0	0	0	0	0	0	0	0	0	0	0	0	0	0	0	0	0	0	0	0	0	0	0	0	0	0	0	0	0	0	0	0	0	0	0.00123171670515781	0	0	0	0	0	0	0.0207636478384348	0	0
1427	pfdn1	0	0	0	0	0	0	0	0	0	0	0	0	0	0	0	0	0	0	0	0	0	0	0	0	0	0	0	0	0.00184612314140305	0	0	0	0.000482434980921889	0	0	0	0.000473872399086719	0	0	0.0010924186148132	0.000541460396039604	0.00062276705234521	0	0.00181838845323332	0.00107289365730514	0	0.00131435823060189
1428	golim4b	0	0	0	0	0	0	0	0	0	0	0	0	0	0	0	0	0	0	0	0	0	0	0	0	0	0	0	0	0	0	0	0	0	0	0	0	0	0	0	0.00094676279950477	0	0	0	0	0	0	0
1429	ppp1r3cb	0	0	0	0	0	0	0	0	0	0	0	0	0	0	0	0	0	0	0	0	0	0	0	0	0	0	0	0	0	0	0	0	0	0.000535268228856905	0.00359424920127796	0.00037117228580266	0.000387713781070952	0	0	0	0	0	0	0	0	0	0
1430	serpinb1l3	0	0	0	0	0	0	0	0	0	0	0	0	0	0	0	0	0	0	0	0	0	0	0	0	0	0	0	0	0	0	0	0	0	0	0	0	0	0	0	0	0	0.000327772132813268	0	0	0	0	0.000317258883248731
1431	hnrnpr	0	0	0	0	0	0	0	0	0	0	0	0	0	0	0	0	0	0	0	0	0	0	0	0	0	0	0	0	0	0	0	0	0	0	0	0	0	0	0	0	0.00344214108910891	0	0	0	0.00107289365730514	0	0
1432	ctnnb1	0	0	0	0	0	0	0	0	0	0	0	0	0	0	0	0	0	0	0	0	0	0	0	0	0	0	0	0.00149156939040208	4.98952200379204e-05	0.00194505227327984	0	0	0.000219288627691768	0.000535268228856905	0.00838658146964856	0.00129910300030931	0.00336018610261491	0.000718501411342058	0.000656994251300301	0.00123807443012162	0.00177908415841584	0.000360549346094595	0.000598130841121495	0.00113649278327083	0.00268223414326286	0	0.00444162436548223
1433	chpt1	0	0	0	0	0	0	0	0	0	0	0	0	0	0	0	0	0	0	0	0	0	0	0	0	0	0	0	0	0	0	0	0	0.00061400815753695	0	0	0.000278379214351995	0	0.000769822940723634	0	0	0	0	0	0	0.000504891132849479	0	0
1434	rhpn2	0	0	0	0	0	0	0	0	0	0	0	0	0	0	0	0	0	0	0	0	0	0	0	0	0	0	0	0	0	0	0	0	0	0	0	0	0.00112006203420497	0	0	0	0	0	0	0	0	0	0
1435	exoc3	0	0	0	0	0	0	0	0	0	0	0	0	0	0	0	0	0	0	0	0	0	0	0	0	0	0	0	0	0	0	0	0	0	0	0	0	0	0	0	0	0	0	0	0	0	0	0.000498549673676577
1436	slc38a5b	0	0	0	0	0.00271507253122333	0	0	0	0.000348654773664943	0	0	0	0	0	0	0	0	0	0	0	0	0	0	0	0	0	0	0	0	0	0	0	0.000219288627691768	0	0	0.00108258583359109	0	0.000718501411342058	0.0026279770052012	0.00138373024543005	0.00274597772277228	0.00396604280704054	0.00011214953271028	0.000795544948289578	0.00309245818870306	0	0.00104242204496012
1437	adcy2b	0	0	0	0	0	0	0	0	0	0	0	0	0	0	0	0	0	0	0	0	0	0	0	0	0	0	0	0.000972762645914397	0.000798323520606726	0.00133722343787989	0	0	0	0	0	0.00272193009588617	0	0.00384911470361817	0.00109499041883384	0.000364139538271065	0	0.00072109869218919	0	0.00107966814410728	0	0	0
1438	ilf2	0	0	0.00232249502322495	0	0	0	0	0	0	0	0	0	0	0	0	0	0	0	0	0	0	0	0	0	0	0	0	0	0	0.000850960369559932	0	0	0.00127187404061225	0	0	0.000154655119084442	0	0.000769822940723634	0	0	0.00239789603960396	0.00327772132813268	0.000747663551401869	0.00409137401977497	0.00675291890186179	0.00224946575188393	0.00815808556925308
1439	DENND1A	0	0	0	0	0	0	0	0	0	0	0	0	0	0	0	0	0	0	0	0	0	0	0	0	0	0	0	0	0	0	0	0	0	0	0	0	0	0	0	0	0	0.00121275689140909	0	0	0	0	0
1440	dlx3b	0	0	0	0	0	0	0	0	0	0	0	0	0	0	0	0	0	0	0	0	0	0	0	0	0	0	0	0	0	0	0	0	0	0	0	0	0	0	0	0	0	0	0	0.000511421752471872	0	0	0.00108774474256708
1441	mbtps1	0	0	0	0	0	0	0	0	0	0	0	0	0	0	0	0	0	0	0	0	0	0	0	0	0	0	0	0	0	0	0	0	0	0	0	0.000309310238168883	0	0	0	0	0.000734839108910891	0	0	0.000511421752471872	0	0	0
1442	aoc2	0	0	0	0	0	0	0	0	0	0	0	0	0	0	0	0	0	0	0	0	0	0	0	0	0	0	0	0	0	0	0.00029353489396052	0.000945402978019381	0.000263146353230121	0	0	0	0	0	0	0	0	0	0	0	0	0	0
1443	svilb	0	0	0	0	0	0	0	0	0	0	0	0	0	0	0	0	0	0	0	0	0	0	0	0	0	0	0	0	0	0	0	0	0.00118415858953555	0.00136790769596765	0	0	0	0.000410572235052605	0	0	0	0	0	0	0	0	0
1444	ankrd13b	0	0	0	0	0	0	0	0	0	0	0	0	0	0	0	0	0	0	0	0	0	0	0	0	0	0	0	0.000907911802853437	0	0	0	0	0	0	0	0	0	0	0	0	0	0.000131108853125307	0	0	0	0	0
1445	itpr1a	0	0	0	0	0	0	0	0	0	0	0	0	0	0	0	0	0	0	0	0	0	0	0	0	0	0	0	0.00155642023346304	0	0	0	0	0	0	0	0.000433034333436437	0	0	0	0	0	0	0	0	0	0	0
1446	colgalt2	0	0	0	0	0	0	0	0	0	0	0	0	0	0	0	0	0	0	0	0	0	0	0	0	0	0	0	0	0	0	0	0	0.000526292706460243	0	0	0	0	0	0	0	0.00104424504950495	0	0	0	0.000820448090880404	0	0
1447	acsl3b	0	0	0	0	0	0	0	0	0	0	0	0	0	0	0	0	0	0	0	0	0	0	0	0	0	0	0	0	0	0	0	0	0	0	0	0	0	0	0	0	0	0	0	0	0.00129378352792679	0	0.00960841189267585
1448	znf710a	0	0	0	0	0	0	0	0	0	0	0	0	0	0	0	0	0	0	0	0	0	0	0	0	0	0	0	0	0	0	0	0	0	0	0	0	0	0.00246343341031563	0	0	0	0.00193385558359828	0	0	0	0	0.000135968092820885
1449	esco2	0	0	0	0	0	0	0	0	0	0	0	0	0	0	0	0	0	0	0	0	0	0	0	0	0	0	0	0	0	0	0	0	0	0	0	0	0	0	0	0	0.000850866336633663	0	0	0.000909194226616661	0.000284001262227832	0	0.000725163161711385
1450	rps4x	0	0	0	0.00115281157935186	0	0	0	0	0	0	0	0.000575799950645718	0	0	0	0	0	0	0	0	0.000880204207376111	0	0	0	0	0.000822732738434276	0.00128377944669106	0.00492866407263294	0.00124738050094801	0.00474106491611962	0	0.000393917907508075	0.00223674400245603	0	0.00838658146964856	0.00488710176306836	0.00504027915392237	0.0166281755196305	0.00750068436901177	0.00313160002913116	0.00765779702970297	0.00645711101642138	0.0017196261682243	0.0179565859756791	0.0111076049226885	0.000374910958647321	0.0144579405366207
1451	znf622	0	0	0	0	0	0	0	0	0	0	0	0	0	0	0	0	0	0	0	0	0	0	0	0	0	0.000759445604708563	0	0	0.000748428300568806	0	0	0	0	0	0	0	0	0	0	0	0.000850866336633663	0	0	0	0	0	0
1452	pgm2l1	0	0	0	0	0	0	0	0	0	0	0	0	0	0	0	0	0	0	0	0	0	0	0	0	0	0	0	0	0	0	0	0	0	0	0	0	0	0	0	0	0	0.000458880985938576	0	0	0	0	0
1453	cacybp	0	0	0	0	0	0	0	0	0	0	0	0	0	0	0	0	0	0	0	0	0	0	0	0	0	0	0	0	0.000648637860492965	0.0024920982251398	0	0	0	0	0	0	0	0.00159096741082884	0.00125923898165891	0.00582623261233705	0.000966893564356436	0.00370382510078993	0.00142056074766355	0.00119331742243437	0	0	0.000362581580855693
1454	rbfox1	0	0	0	0	0	0	0	0	0	0	0	0	0	0	0	0	0	0	0	0	0	0	0	0	0	0	0	0	0	0	0	0	0	0	0	0	0	0	0.000164248562825075	0	0	0	0	0	0	0	0
1455	arf2	0	0	0.00011059500110595	0	0	0	0	0	0	0	0	0	0	0	0	0	0.00055353471453424	0	0	0	0	0	0	0	0	0	0	0.00285343709468223	0	0	0	0	0.000350861804306829	0.00190317592482455	0	0.000649551500154655	0.00387713781070952	0.00241211188093405	0.0026279770052012	0.00131090233777584	0	0.00147497459765971	0	0.00045459711330833	0.00164089618176081	0	0.000634517766497462
1456	g3bp2	0	0	0	0	0	0	0	0	0	0	0	0	0	0	0	0	0	0	0	0	0	0	0	0	0.00237766104506497	0	0	0	0	0	0	0	0	0	0	0.000247448190535107	0	0	0	0	0	0.000786653118751844	0	0	0	0	0
1457	ehd1b	0	0	0	0	0	0	0	0	0	0	0	0	0	0	0	0	0	0	0	0	0	0	0	0	0	0	0	0.000907911802853437	0.00104779962079633	0	0	0	0	0	0	0	0	0	0	0	0	0	0	0	0.00205112022720101	0	0
1458	uqcrc2a	0	0	0	0	0	0	0	0	0	0	0	0	0	0	0	0	0	0	0	0	0	0	0	0	0	0	0	0	0	0	0	0	0	0	0	0.000804206619239097	0.000344634472063068	0	0	0	0	0.000294994919531941	0	0	0.000757336699274219	0.00052487534210625	0.0005891950688905
1459	wnt11r	0	0	0	0	0	0	0	0	0	0	0	0	0	0	0	0	0	0	0	0	0	0	0	0	0	0	0	0.00415045395590143	0.000548847420417124	0.00145878920495988	0.00132090702282234	0	0.00127187404061225	0	0	0.000618620476337767	0.00400637573773317	0.00518347446753913	0	0	0	0.00104887082500246	0	0.00159108989657916	0.00104133796150205	0	0.000906453952139231
1460	cacna2d1a	0	0	0	0	0	0	0	0	0	0	0	0	0	0	0	0	0	0	0	0	0	0	0	0	0	0	0	0	0	0	0	0	0	0	0	0	0	0	0	0	0	0	0.000149532710280374	0	0	0	0
1461	hacd2	0	0	0	0	0	0	0	0	0	0	0	0	0	0	0	0	0	0	0	0	0	0	0	0	0	0	0	0	0	0	0	0	0	0	0.00678913738019169	0.000835137643055985	0	0	0	0	0	0	0	0	6.31113916061849e-05	0	0.000362581580855693
1462	ranbp1	0	0	0	0	0	0	0	0	0	0	0	0	0	0	0	0	0	0	0	0	0	0	0	0	0	0	0	0	0	0	0	0	0	0.00279528963958606	0	0.0013300340241262	0	0.000821144470105209	0	0	0.00243657178217822	0	0.000598130841121495	0	0.00160934048595772	0.00123720616353616	0.00172226250906454
1463	reep1	0	0	0	0	0	0	0	0	0	0	0	0	0	0	0	0	0	0	0	0	0	0	0	0	0	0	0	0	4.98952200379204e-05	0	0	0	0	0	0	0	0	0	0	0	0	0	0	0	0	0	0
1464	rpl8	0	0	0	0	0.00186176402141029	0	0	0	0	0	0	0	0	0	0	0	0	0	0	0	0	0.000537758316048245	0	0	0	0.000759445604708563	0.0032736375890622	0.00239948119325551	0	0.00364697301239971	0	0.00370282833057591	0	0.00154633043891995	0.0155750798722045	0.0039901020723786	0.000947744798173437	0.0117013086989992	0.000711743772241993	0.00094676279950477	0.00591738861386139	0.00717820970861057	0.000934579439252336	0.0113081031935447	0.0115178289681287	0.0011622239718067	0.0101069615663524
1465	abi2b	0	0	0	0	0	0	0	0	0	0	0	0	0	0	0	0	0	0	0	0	0	0	0	0	0	0	0	0	0	0.000911743253099927	0	0	0	0.00148685619126918	0	0	0.000387713781070952	0	0	0	0	0	0	0.000625071030798954	0	0	0.00185823060188542
1466	ncbp2	0	0	0	0	0	0	0	0	0	0	0	0	0	0	0	0	0	0	0	0	0	0	0	0	0	0	0	0	0	0	0	0	0	0	0	0	0.000904665489165554	0	0	0	0	0	0	0	9.46670874092774e-05	0	0.000181290790427846
1467	htra1b	0	0	0	0	0	0	0	0	0	0	0	0	0	0	0	0	0	0	0	0	0	0	0	0	0	0	0	0	0	0	0	0	0	0	0	0	0	0.00112907364639466	0	0	0	0	0	0	0	0	0
1468	lamp2	0	0	0	0	0	0	0	0	0	0	0	0	0	0	0	0	0	0	0	0	0	0	0	0	0	0.00101259413961142	0	0	0	0.00103330902017992	0.000733837234901299	0	0	0.00226002141072915	0	0.000433034333436437	0.000990824107181321	0	0	0	0.000773514851485149	0	0	0	0.000978226569895866	0	0.000679840464104424
1469	ndufab1b	0	0	0	0	0	0	0	0	0	0	0	0	0	0	0	0	0	0	0	0	0	0	0	0	0	0	0	0	0	0.00158035497203987	0	0	0	0.000535268228856905	0	0.000989792762140427	0.00146469650626804	0.000769822940723634	0	0	0	0.000589989839063883	0	0.000397772474144789	0.00025244556642474	0	0.00104242204496012
1470	p2ry11	0	0	0	0	0	0	0	0	0	0	0	0	0	0	0	0	0	0	0	0	0	0	0	0	0	0	0	0	0	0	0	0	0	0	0	0	0	0	0	0.00101959070715898	0	0	0	0	0	0	0
1471	tprkb	0	0	0	0	0	0	0	0	0	0	0	0	0	0	0	0	0	0	0	0	0	0	0	0	0	0	0	0	0	0	0	0	0	0	0	0	0.000775427562141903	0.000769822940723634	0	0	0	0	0.000560747663551402	0	0	0	0.000362581580855693
1472	kif23	0	0.00120048019207683	0	0	0	0	0	0	0	0	0	0	0	0	0	0	0	0	0	0	0	0	0	0	0	0	0	0	0	0	0	0	0	0	0	0.000680482523971544	0	0.000667179881960482	0	0	0.000348081683168317	0	0	0	0	0	0.000725163161711385
1473	znf598	0	0	0	0	0	0	0	0	0	0	0	0	0	0	0	0	0	0	0	0	0	0	0	0	0	0	0	0	0	0	0	0	0	0	0	0	0	0	0	0	0	0	0	0	0	0	0.000679840464104424
1474	diablob	0	0	0	0	0	0	0	0	0	0	0	0	0	0	0	0	0	0	0	0	0	0	0	0	0	0	0	0	0	0.00103330902017992	0	0	0	0	0	6.18620476337767e-05	0	0.000769822940723634	0	0	0	0	0	0	0.00151467339854844	0	0
1475	ppp3cca	0	0	0	0	0	0	0	0	0	0	0	0	0	0	0	0	0	0	0	0	0	0	0	0	0	0	0	0	0	0	0	0	0	0	0	0	0	0	0	0	0	0	0	0	0	0	0.000181290790427846
1476	triap1	0	0	0	0	0	0	0	0	0	0	0	0	0	0	0	0	0	0	0	0	0	0	0	0	0	0	0	0	0	0.000303914417699976	0	0	0	0	0	0	0	0.00333589940980241	0	0.000582623261233705	0	0	0	0	0.000315556958030925	0	0.0005891950688905
1477	ccdc82	0	0	0	0	0	0	0	0	0	0	0	0	0	0	0	0	0	0	0	0	0	0	0	0	0	0	0	0	0	0	0	0	0	0	0	0	0	0	0	0	0	0	0	0.00085236958745312	0.000788892395077311	0	0
1478	ankhb	0	0	0	0	0	0	0	0	0	0	0	0	0	0	0	0	0	0	0	0	0	0	0	0	0	0	0	0	0	0	0	0	0	0	0	0	0	0	0	0	0	0	0	0	0	0	0.00208484408992023
1479	acvr1l	0	0	0	0	0	0	0	0	0	0	0	0	0	0	0	0	0	0	0	0	0	0	0	0	0	0	0	0.000843060959792477	0	6.07828835399951e-05	0	0.00165445521153392	0.000745581334152011	0	0	0	0.000689268944126136	0.00046189376443418	0.00213523131672598	0.000873934891850557	0.000541460396039604	0	0	0.000397772474144789	0	0	0.000135968092820885
1480	tbp	0	0	0	0	0	0	0	0	0	0	0	0	0	0	0	0	0	0	0	0	0	0	0	0	0	0	0	0	0	0	0	0	0	0	0	0	0	0.000615858352578907	0	0	0	0	0	0	0	0	0.000362581580855693
1481	jagn1b	0	0	0	0	0	0	0	0	0	0	0	0	0	0	0	0	0	0	0	0	0	0	0	0	0	0	0	0.000907911802853437	0.00149685660113761	0	0	0	0	0	0	0.000309310238168883	0	0	0	0	0	0	0	0.000795544948289578	0.000315556958030925	0	0.000453226976069616
1482	arhgap4b	0	0	0	0	0	0	0	0	0	0	0	0	0	0	0	0	0	0	0	0	0	0	0	0	0	0	0	0	0	0	0	0	0	0	0	0	0	0.00112907364639466	0	0	0	0	0	0	0	0	0
1483	dnm1l	0	0	0	0	0	0	0	0	0	0	0	0	0	0	0	0	0	0	0	0	0	0	0	0	0	0	0	0	0	0	0	0	0	0	0	0	0	0	0	0	0	0	0	0	0.000347112653834017	0	0
1484	tspan18b	0	0	0	0	0	0	0	0	0	0	0	0	0	0	0	0	0	0	0	0	0	0	0	0	0	0	0	0	0	0	0	0	0	0.000475793981206138	0	0	0	0.00092378752886836	0	0	0	0	0	0.000113649278327083	0	0	0.000543872371283539
1485	calm2b	0	0	0	0	0.000232720502676286	0	0	0	0	0	0	0	0	0	0	0	0	0	0	0	0	0	0	0	0	0	0.0010912125296874	0	0.00174633270132721	0.00115487478725991	0	0	0	0.000594742476507672	0.0171725239616613	0.00439220538199814	0.00124929996122862	0.00107775211701309	0.00323022173555981	0.00174786978370111	0.00355816831683168	0.0021960732898489	0.00609345794392523	0.00647800886464371	0.00561691385295046	0.000862295204888839	0.00643582306018854
1486	daam1a	0	0	0	0	0	0	0	0	0	0	0	0	0	0	0	0	0	0	0	0	0	0	0	0	0	0	0	0	0	0	0	0	0	0.000713690971809207	0	0	0	0	0	0	0	0	0	0	0	0	0
1487	dmrt2a	0	0	0	0	0	0	0	0	0	0	0	0	0	0	0	0	0	0	0	0	0	0	0	0	0	0	0	0	0	0.000486263068319961	0	0	0	0	0	0	0	0	0	0	0	0	0	0	0	0	0
1488	dnajb11	0	0	0	0	0	0	0	0	0	0	0	0	0	0	0	0	0	0	0	0	0	0	0	0	0	0	0	0	0	0	0	0	0	0	0.00678913738019169	0.000494896381070213	0	0	0	0	0	0	0	0	0	0	0.000815808556925308
1489	ddx39ab	0	0	0	0	0	0	0	0	0	0	0	0	0	0	0	0	0	0	0	0	0	0	0	0.00515402133525111	0	0	0	0	0.000548847420417124	0	0	0	0	0	0	0.000773275595422209	0.00107698272519709	0.00112907364639466	0.000437996167533534	0.00262180467555167	0.000116027227722772	0.00196663279687961	0	0.00494374360722809	0.00444935310823604	0.00194953698496607	0.00997099347353154
1490	zgc.101000	0	0	0	0	0	0	0	0	0	0	0	0	0	0	0	0	0	0	0	0	0	0	0	0	0	0	0	0	0	0	0	0	0.00061400815753695	0	0	0	0	0.000769822940723634	0.00821242814125376	0.0010924186148132	0.00607209158415842	0.00573601232423219	0.00321495327102804	0.00494374360722809	0.00116756074471442	0.000749821917294642	0.00335387962291516
1491	gorasp2	0	0	0	0	0	0	0	0	0	0	0	0	0	0	0	0	0	0	0	0	0	0	0	0	0	0	0	0	0	0	0	0	0	0	0	0	0	0	0	0	0	0	0	0	0	0	0.000725163161711385
1492	rpl27	0.00121784137616075	0	0	0	0	0	0	0.167582417582418	0.0061014585391365	0	0	0	0	0	0	0	0.0014233749802309	0	0	0	0.000440102103688056	0	0.00211864406779661	0	0.00210118883052253	0.00784760458198848	0.00571281853777521	0.0533722438391699	0.0160163656321724	0.0404814004376368	0.0242166287517429	0.0226896714724651	0.0392088066312881	0.0406803853931248	0.41573482428115	0.0707083204454067	0.0602248739930211	0.0705671028996664	0.101505611825897	0.113975675478843	0.105275371287129	0.0697171326493821	0.0690841121495327	0.106887146266621	0.0882612811612496	0.0537622314700259	0.118156272661349
1493	wasa	0	0	0	0	0	0	0	0	0	0	0	0	0	0	0	0	0	0	0	0	0	0	0	0	0	0	0	0	0	0	0	0	0	0	0	0	0	0	0	0	0	0.000393326559375922	0	0	0	0	0
1494	fbln2	0	0	0	0	0	0	0	0	0	0	0	0	0	0	0	0	0	0	0	0	0	0	0	0	0	0	0	0.000453955901426719	0	0	0	0	0	0	0.00399361022364217	0.000804206619239097	0.00228320337741783	0	0	0	0	0	0	0.000340947834981248	0.000631113916061849	0	0
1495	slc50a1	0	0	0	0	0	0	0	0	0	0	0	0	0	0	0	0	0	0	0	0	0	0	0	0	0	0	0	0	0	0.000607828835399951	0	0	0	0	0	0	0	0	0	0	0	0	0	0	0	0	0.00113306744017404
1496	zgc.92664	0	0	0	0	0	0	0	0	0	0	0	0	0	0	0	0	0	0	0	0	0	0	0	0	0	0	0	0	0	0	0	0	0	0	0	0	0	0.00046189376443418	0.000437996167533534	0	0	0.000327772132813268	0.000373831775700935	0	0.000378668349637109	0	0.00167693981145758
1497	mknk2b	0	0	0	0.00102472140386832	0	0	0	0	0	0	0	0	0	0	0	0	0	0	0	0	0	0	0	0	0	0	0	0.00103761348897536	0	0.000425480184779966	0	0	0	0	0.000399361022364217	0.00114444788122487	0	0	0	0	0	0	0	0	0	0	0.000271936185641769
1498	atp6v0a1b	0	0	0	0	0	0	0	0	0	0	0	0	0	0	0	0	0	0	0	0	0	0	0	0	0	0	0	0	0.000349266540265443	0	0	0	0	0	0	0	0	0	0	0	0	0	0.000635514018691589	0	0	0	0
1499	ror1	0	0	0	0	0	0	0	0	0	0	0	0	0	0	0	0	0	0	0	0	0	0	0	0	0	0	0	0	0	0	0	0	0	0	0	0	0	0	0	0	0.000618811881188119	0	3.73831775700935e-05	0.000966018865780202	0.000378668349637109	0	0
1500	pcmt	0	0	0	0	0	0	0	0	0	0	0	0	0	0	0	0	0	0	0	0	0	0	0	0	0	0	0	0	0	0	0	0.00196958953754038	0.000219288627691768	0.00273581539193529	0	0.00018558614290133	0	0	0.000821242814125376	0	0	0	0	0.00045459711330833	0	0	0.000679840464104424
1501	hnrnpua	0	0	0	0	0	0	0	0	0	0	0	0	0	0	0	0	0	0	0	0	0	0	0	0	0	0	0	0	0	0	0	0	0.000394719529845182	0	0	0.000463965357253325	0	0	0.000383246646591842	0	0	0.00121275689140909	0.000598130841121495	0	0.000189334174818555	0	0.000271936185641769
1502	rbb4l	0	0	0	0	0	0	0	0	0	0	0	0	0	0	0	0	0	0	0	0	0	0	0	0	0	0	0	0	0	0.000668611718939946	0	0	0	0	0	0.000896999690689762	0	0.00143700282268412	0	0	0	0.000294994919531941	0.00160747663551402	0	0.00179867466077627	0	0.0017675852066715
1503	nsrp1	0	0	0	0	0	0	0	0	0	0	0	0	0	0	0	0	0	0	0	0	0	0	0	0	0	0	0	0	0	0	0	0	0	0	0	0	0.000301555163055185	0.000410572235052605	0	0	0	0	0	0	0	0	0
1504	cbll1	0	0	0	0	0	0	0	0	0	0	0	0	0	0	0	0	0	0	0	0	0	0	0	0	0	0	0	0	0	0.000607828835399951	0	0	0	0	0	0	0	0	0	0	0	0	0.00011214953271028	0	0.00025244556642474	0	0.000407904278462654
1505	cd2ap	0	0	0	0	0	0	0	0	0	0	0	0	0	0	0	0	0	0	0	0	0	0	0	0	0	0	0	0	0	0	0	0	0	0	0	0	0	0	0	0	0.00015470297029703	0	0	0	0	0	0
1506	ero1l	0	0	0	0	0	0	0	0	0	0	0	0	0	0	0	0	0	0	0	0	0	0	0	0	0	0	0	0	0	0	0	0	0	0	0	0	0	0	0	0	0	0	0	0	0	0	0.000770485859318347
1507	pycrl	0	0	0	0	0	0	0	0	0	0	0	0	0	0	0	0	0	0	0	0	0	0	0	0	0	0	0	0	0	0	0	0	0	0	0	0	0.000215396545039418	0	0	0	0	0	0	0	0	0	0
1508	prp19	0	0	0	0	0	0	0	0	0	0	0	0	0	0	0	0	0	0	0	0	0	0	0	0	0	0	0	0	0	0	0	0	0	0	0	0	0	0	0.000766493293183685	0	0.000734839108910891	0	0	0	0.00198800883559482	0	0.00226613488034808
1509	st3gal3b	0	0	0	0	0	0	0	0	0	0	0	0	0	0	0	0	0	0	0	0	0	0	0	0	0	0	0	0	0	0	0	0	0	0	0	0	0	0	0	0	0	0	0	0.000397772474144789	0	0	0
1510	fzr1a	0	0	0	0	0	0	0	0	0	0	0	0	0	0	0	0	0	0	0	0	0	0	0	0	0	0	0	0	0.000449056980341283	0	0	0	0	0	0	0	0.000344634472063068	0.000667179881960482	0.000383246646591842	0	0	0.00144219738437838	0	0	0.000284001262227832	0	0
1511	mab21l2	0	0	0	0	0	0	0	0	0	0	0	0	0	0	0	0	0	0	0	0	0	0	0	0	0	0	0	0	0	0	0	0	0	0	0	0	0	0	0	0	0	0.000294994919531941	0	0	0	0	0.00389775199419869
1512	alpi.1	0	0	0	0	0	0	0	0	0	0	0	0	0	0	0	0	0	0	0	0	0	0	0	0	0	0	0	0	0	0	0	0	0	0	0	0.000433034333436437	0	0	0	0.00138373024543005	0	0	0	0	0	0	0
1513	plxnc1	0	0	0	0	0	0	0	0	0	0	0	0	0	0	0	0	0	0	0	0	0	0	0	0	0	0	0	0	0	0	0	0	0	0	0	0.000278379214351995	0	0	0	0	0	0	0	0	0	0	0
1514	ube2g1a	0	0	0	0	0	0	0	0	0	0	0	0	0	0	0	0	0	0	0	0	0	0	0	0	0	0	0	0	0	0	0	0	0	0	0	9.2793071450665e-05	0	0.00133435976392096	0	0	0.0020884900990099	0	0	0	0.000536446828652572	0	0.000634517766497462
1515	fam110a	0	0	0	0	0	0	0	0	0	0	0	0	0	0	0	0	0	0	0	0	0	0	0	0	0	0	0	0	0	0	0	0	0	0	0	0	0	0	0	0	0.000580136138613861	0.000589989839063883	0	0	0	0	0.00185823060188542
1516	pitpnbl	0	0	0	0	0	0	0	0	0	0	0	0	0	0	0	0	0	0	0	0	0	0	0	0	0	0	0	0	0.000848218740644646	0	0	0	0	0.000832639467110741	0	0	0	0.000872465999486785	0.00136873802354229	0	0	0	0	0.00244345948403228	0.00220889870621647	0	0.000271936185641769
1517	zc4h2	0	0	0	0	0	0	0	0	0	0	0	0	0	0	0	0	0	0	0	0	0	0	0	0	0	0	0	0	0	0	0	0	0.000570150431998597	0	0	0	0.000904665489165554	0	0	0	0.00135365099009901	3.27772132813268e-05	0	0.00187521309239686	0.000473335437046387	0	0.000498549673676577
1518	psmc5	0	0	0	0	0	0	0	0	0	0	0	0	0	0	0	0	0	0	0	0	0	0	0	0	0	0	0	0	0	0.00194505227327984	0	0	0	0.000773165219459974	0	0.00142282709557686	0.00142161719726016	0.000718501411342058	0.000273747604708459	0	0	0.000557212625782556	0.000336448598130841	0.00397772474144789	0.00154622909435153	0.0010497506842125	0.00217548948513416
1519	u2af1	0	0	0	0	0	0	0	0	0	0	0	0	0	0	0	0	0	0	0	0	0	0	0	0	0	0	0	0	0	0	0	0	0	0	0	0.00126817197649242	0	0	0	0.00094676279950477	0.00131497524752475	0	0	0.00107966814410728	0.0016724518775639	0	0.000543872371283539
1520	pgd	0	0	0	0	0	0	0	0	0	0	0	0	0	0	0	0	0	0	0	0	0	0	0	0	0	0	0	0	0	0	0	0	0	0	0	0.000804206619239097	0	0	0	0	0	0.000557212625782556	0	0.00153426525741562	0	0	0
1521	mfge8a	0	0	0	0	0	0	0	0	0	0	0	0	0	0	0	0	0	0	0	0	0	0	0	0	0	0	0	0	0	0	0	0	0	0	0	0	0	0	0	0.000509795353579492	0	0.000426103772657249	0	0	0	0	0
1522	lsg1	0	0	0	0	0	0	0	0	0	0	0	0	0	0	0	0	0	0	0	0	0	0	0	0	0	0	0	0	0	0	0	0	0	0	0	0	0	0.00046189376443418	0	0	0	0	0.000523364485981308	0	0.00107289365730514	0	0
1523	st3gal3a	0	0	0	0	0	0	0	0	0	0	0	0	0	0	0	0	0	0	0	0	0	0	0	0	0	0	0	0	0	0	0	0	0	0	0	0.000587689452520878	0	0	0	0	0	0	0	0.00306853051483123	0	0	0
1524	ndufs3	0	0	0	0	0	0	0	0	0	0	0	0	0	0	0	0	0	0	0	0	0	0	0	0	0	0	0	0	0	0	0.00029353489396052	0	0.00149116266830402	0.000416319733555371	0.0175718849840256	0.000773275595422209	0.000172317236031534	0.00107775211701309	0	0.00131090233777584	0.000696163366336634	0.000131108853125307	0.000785046728971963	0	0	0.000449893150376785	0.000317258883248731
1525	dhx15	0	0	0	0	0	0	0	0	0	0	0	0	0	0	0	0	0	0	0	0	0	0	0	0	0	0	0	0	0.000598742640455044	0	0	0	0	0	0	0	0	0.000359250705671029	0.00120448946071722	0	0	0.000557212625782556	0.000635514018691589	0.00147744061825207	0	0	0
1526	thoc7	0	0	0	0	0	0	0	0	0	0	0	0	0	0	0	0	0	0	0	0	0	0	0	0	0	0	6.41889723345529e-05	0.00317769130998703	0	0	0	0	0	0.000654216724158439	0	0	0	0.00169361046959199	0.000766493293183685	0	0	0.00150775181094103	0	0.00147744061825207	0	0.00131218835526562	0.00276468455402466
1527	ppil1	0	0	0	0	0	0	0	0	0	0	0	0	0	0	0	0	0	0	0	0	0	0	0	0	0	0	0	0	0	0	0	0	0	0	0	0	0	0.000615858352578907	0.00104024089789214	0	0.00324876237623762	0.000393326559375922	0	0.00181838845323332	0.00356579362574945	0.0010497506842125	0.00611856417693981
1528	hdac1	0	0	0	0	0	0	0	0	0	0	0	0	0	0	0	0	0	0	0	0	0	0	0	0	0	0	0	0	0.000848218740644646	0	0	0	0.000482434980921889	0	0	0.00157748221466131	0.000516951708094602	0.000615858352578907	0.00125923898165891	0	0.00189511138613861	0.000983316398439805	0.00130841121495327	0.00119331742243437	0.00242978857683812	0.000637348629700446	0.0041243654822335
1529	fut8a	0	0	0	0	0	0	0	0	0	0	0	0	0	0	0	0	0	0	0	0	0	0	0	0	0	0	0	0	0	0	0	0	0	0	0.00559105431309904	0	0	0.000410572235052605	0	0	0	0	0	0	0	0	0
1530	chd1l	0	0	0	0	0	0	0	0	0	0	0	0	0	0	0	0	0	0	0	0	0	0	0	0	0	0	0	0.000583657587548638	0	0	0	0	0	0	0	0	0	0	0	0	0	0	0	0	0	0	0
1531	gpc4	0	0	0	0	0	0	0	0	0	0	0	0	0	0	0	0	0	0	0	0	0	0	0	0	0	0	0	0	0.000598742640455044	0	0.000440302340940779	0	0	0	0	0.000433034333436437	0	0	0	0	0.00131497524752475	0	0.000560747663551402	0	0.000504891132849479	0	0.000997099347353154
1532	ppp2r5ea	0	0	0	0	0	0	0	0	0	0	0	0	0	0	0	0	0	0	0	0	0	0	0	0	0	0	0	0	0	0	0	0	0	0	0	0	0	0	0	0	0	0	0	0	0	0	0.000453226976069616
1533	klf3	0	0	0	0	0	0	0	0	0	0	0	0	0	0	0	0	0	0	0	0	0	0	0	0	0	0	0	0	0.00199580880151681	0	0	0	0	0	0	0	0	0	0	0	0	0	0	0	0	0	0
1534	prps1a	0	0	0	0	0	0	0	0	0	0	0	0	0	0	0	0	0	0	0	0	0	0	0	0	0	0	0	0	0	0	0	0	0	0	0.00319488817891374	0	4.30793090078835e-05	0	0	0	0.00015470297029703	0.000491658199219902	0	0	0	0	0.00104242204496012
1535	sox6	0	0	0	0	0	0	0	0	0	0	0.00128830403975338	0	0	0	0	0	0	0	0	0	0	0	0	0	0	0	0	0	0.000149685660113761	0	0	0	0	0	0.00878594249201278	0	0	0	0	0	0.000696163366336634	0	0	0	0	0	0.000997099347353154
1536	gad2	0	0	0	0	0	0	0	0	0	0	0	0	0	0	0	0	0	0	0	0	0	0	0	0	0	0	0	0	0	0.000303914417699976	0	0	0	0.000237896990603069	0	0	0	0	0.000109499041883384	0	0.00150835396039604	0	0	0	0	0	0
1537	znf207a	0	0	0	0	0	0	0	0	0	0	0	0	0	0	0	0	0.00253044440929938	0	0	0	0	0	0	0	0	0	0	0	0	0	0	0	0	0	0	0	0	0	0	0	0.000348081683168317	0	0	0.000909194226616661	0	0	0
1538	fth1a	0	0	0	0	0	0	0	0.0521978021978022	0	0	0	0	0	0	0	0	0	0	0	0	0	0	0.000516742455560149	0	0	0	0	0	0	0.000790177486019937	0	0	0.000701723608613657	0	0.00319488817891374	0.00123724095267553	0.00073234825313402	0.000718501411342058	0	0	0.0012762995049505	0.00124553410469042	0	0.000909194226616661	0.000631113916061849	0.000449893150376785	0.00453226976069616
1539	phactr4a	0	0	0	0	0	0	0	0	0	0	0	0	0	0	0	0	0	0	0	0	0	0	0	0	0	0	0	0	0	0	0	0	0	0.000713690971809207	0	0	0.00150777581527592	0.00046189376443418	0	0	0	0	0	0.000511421752471872	0.000284001262227832	0	0
1540	zgc.100829	0	0	0	0	0	0	0	0	0	0	0	0	0	0	0	0	0	0	0	0	0.00140832673180178	0	0	0	0	0	0	0	0	6.07828835399951e-05	0	0	0	0	0	0	0	0	0	0	0	0.00062276705234521	0	0	0.000284001262227832	0.00172459040977768	0
1541	fstl1a	0	0	0	0	0	0	0	0	0	0	0	0	0	0	0	0	0	0	0	0	0	0	0	0	0	0	0	0	0	0.00145878920495988	0.000880604681881559	0	0	0	0.0219648562300319	0.00296937828642128	0.000215396545039418	0.000769822940723634	0	0.00189352559900954	0.0023592202970297	0.000491658199219902	0.000336448598130841	0.00125014206159791	0.000284001262227832	0	0.00126903553299492
1542	LPIN3	0	0	0	0	0	0	0	0	0	0	0	0	0	0	0	0	0	0	0	0	0	0	0	0	0	0	0	0	0	0	0	0	0	0	0	0	0	0	0	0	0	0	0	0.00045459711330833	0	0	0
1543	dnmt3ab	0	0	0	0	0	0	0	0	0	0	0	0	0	0	0	0	0	0	0	0	0	0	0	0	0	0	0	0	0	0	0	0	0	0	0	0.000340241261985772	0	0	0	0	0	0	0	0	0	0	0
1544	cyp3c1	0	0	0	0	0	0	0	0	0	0	0	0	0	0	0	0	0	0	0	0	0	0	0	0	0	0	0	0	0	0.000303914417699976	0.00286196521611507	0	0	0	0	0.00111351685740798	0	0	0.00093074185600876	0	0	0	0.00123364485981308	0	0	0	0
1545	tubg1	0	0	0	0	0	0	0	0	0	0	0	0	0	0	0	0	0	0	0	0	0	0	0	0	0	0	0	0	0	0	0	0	0	0	0	0	0	0	0	0	0	0.000262217706250615	0	0	0	0	0
1546	rgs6	0	0	0	0	0	0	0	0	0	0	0	0	0	0	0	0	0	0	0	0	0	0	0	0	0	0	0	0	0.00149685660113761	0	0.000953988405371689	0	0	0.000535268228856905	0	6.18620476337767e-05	0	0	0	0	0.000696163366336634	0	0	0	0	0	0
1547	psmd10	0	0	0	0	0	0	0	0	0	0	0	0	0	0	0	0	0	0	0	0	0	0	0	0	0	0	0	0	0	0	0	0	0.000526292706460243	0	0	0	0	0	0	0	0	0	0	0.000738720309126037	0.000694225307668034	0	0
1548	gemin2	0	0	0	0	0	0	0	0	0	0	0	0	0	0	0	0	0	0	0	0	0	0	0	0	0	0	0	0	0.000249476100189602	0	0	0	0	0	0	0	0	0	0	0	0.000850866336633663	0	0.00235514018691589	0	0.000441779741243294	0	0.000181290790427846
1549	rap2c	0	0	0	0	0	0	0	0	0	0	0	0	0	0	0	0	0	0	0	0	0	0	0	0	0	0	0	0	0	0.00115487478725991	0	0	0.000394719529845182	0	0.00119808306709265	0.000866068666872873	0	0	0	0	0	0.00108164803828379	0	0	0	0	0.00108774474256708
1550	pla2g12b	0	0	0	0	0	0	0	0	0	0	0	0	0	0	0	0	0	0	0	0	0	0	0	0	0	0	0	0	0	0	0	0	0.000526292706460243	0	0	0	0	0	0	0	0.000734839108910891	0.000196663279687961	0	0	0	0	0.000317258883248731
1551	nmd3	0	0	0	0	0	0	0	0	0	0	0	0	0	0	0	0	0	0	0	0	0	0	0	0	0	0	0	0	0	0	0	0	0	0	0	0	0	0	0	0	0	0	0	0.00102284350494374	0	0	0
1552	gsk3ab	0	0	0	0	0	0	0	0	0	0	0	0	0	0	0	0	0	0	0	0	0	0	0	0	0	0	0.000385133834007318	0	0.000399161760303363	0	0	0	0	0	0	0	0	0	0	0.000728279076542131	0	0	0	0	0.000473335437046387	0	0.00262871646120377
1553	dvl3a	0	0	0	0	0	0	0	0	0	0	0	0	0	0	0	0	0	0	0	0	0	0	0	0	0	0	0	0	0	0	0	0	0	0	0	0	0	0	0	0	0	0	0	0	0.000473335437046387	0	0.0005891950688905
1554	hsd17b12a	0	0	0	0	0	0	0	0	0	0	0	0	0	0	0	0	0	0	0	0	0	0	0	0	0	0	0	0	0	0	0	0	0.00109644313845884	0.00321160937314143	0	0.00269099907206929	0	0	0.0019709827539009	0.012307916393562	0.00448638613861386	0	0	0.00346630298897602	0.00422846323761439	0	0.00303662073966642
1555	kctd5a	0	0	0	0	0	0	0	0	0	0	0	0	0	0	0	0	0	0	0	0	0	0	0	0	0	0.000189861401177141	0	0.00667963683527886	0	0.000790177486019937	0	0	0.0030261830621464	0.0036279291066968	0.00798722044728434	0.000804206619239097	0.00129237927023651	0.00205286117526302	0	0	0.000232054455445545	0.00363827067422728	0.000411214953271028	0.00102284350494374	0.00356579362574945	0	0.00281000725163162
1556	ano5a	0	0	0	0	0	0	0	0	0	0	0	0	0	0	0	0	0	0	0	0	0	0	0	0	0	0	0	0	0	0	0	0	0	0	0.00599041533546326	0	0	0	0	0	0	0	0	0	0	0	0
1557	hps3	0	0	0	0	0	0	0	0	0	0	0	0	0	0	0	0	0	0	0	0	0	0	0	0	0	0	0	0	0	0	0	0	0.00105258541292049	0	0	0	0	0	0	0	0	0	0	0	0	0	0
1558	tmem50a	0	0	0	0	0	0	0	0	0	0	0	0	0	0	0	0	0	0	0	0	0	0	0	0	0	0	0	0	0	0	0	0	0	0	0.00399361022364217	0.00154655119084442	0.00284323439452031	0.00200153964588145	0	0.00094676279950477	0.0020884900990099	0.000229440492969288	0	0.000284123195817707	0	0	0.00145032632342277
1559	tspan7	0	0.000675270108043217	0	0	0	0	0	0	0	0	0	0	0	0	0	0	0	0	0	0	0	0	0	0	0	0	0	0	0	0.000972526136639922	0	0.00126053730402584	0.000350861804306829	0.00190317592482455	0.0583067092651757	0.000587689452520878	0.00404945504674105	0.00292532717474981	0	0	0	0	0.000710280373831776	0.000738720309126037	0.000725781003471126	0	0.000770485859318347
1560	iah1	0	0	0	0	0	0	0	0	0	0	0	0	0	0	0	0	0	0	0	0	0	0	0	0	0	0	0	0	0	0	0	0	0	0.000832639467110741	0	0	0	0	0	0	3.86757425742574e-05	0	0	0	0	0	0
1561	ankrd46b	0	0	0	0	0	0	0	0	0	0	0	0	0	0	0	0	0	0	0	0	0	0	0	0	0	0	0	0	0	0	0	0	0	0	0	0	0.000473872399086719	0	0	0	0	0	0	0	0	0	0
1562	atp1b3a	0	0	0	0	0	0	0	0	0	0	0	0	0	0	0	0	0	0	0	0	0	0	0	0	0	0	0	0.00233463035019455	0	0.00303914417699976	0	0	0	0	0	0.00018558614290133	0.00387713781070952	0.00159096741082884	0.000766493293183685	0	0.00297803217821782	0.000983316398439805	0.00100934579439252	0.000909194226616661	0.000315556958030925	0	0.0029459753444525
1563	creb3l1	0	0	0	0	0	0	0	0	0	0	0	0	0	0	0	0	0	0	0	0	0	0	0	0	0	0	0	0	0	0	0	0	0	0	0.00279552715654952	0	0	0	0	0	0	0	0	0	0	0	0
1564	cgnl1	0	0	0	0	0	0	0	0	0	0	0	0	0	0	0	0	0	0	0	0	0	0	0	0	0	0	0	0	0	0	0	0	0	0	0.000399361022364217	0	0	0	0	7.28279076542131e-05	0	0	0	0	0	0	0
1565	rab22a	0	0	0	0	0	0	0	0	0	0	0	0	0	0	0	0	0	0	0	0	0	0	0	0	0	0	0	0	0	0	0.00212812798121377	0	0	0	0	0.000835137643055985	0	0.000667179881960482	0	0	0	0	0	0	0	0	0.0005891950688905
1566	sesn3	0	0	0	0	0	0	0	0	0	0	0	0	0	0	0	0	0	0	0	0	0	0	0	0	0	0	0.000256755889338212	0	0	0.000547045951859956	0	0	0.0017981667470725	0.000951587962412275	0	0	0	0	0	7.28279076542131e-05	0	0	0.000336448598130841	0	0.000410224045440202	0.000487384246241518	0.000951776649746193
1567	vps26b	0	0	0	0	0	0	0	0	0	0	0	0	0	0	0	0	0	0	0	0	0	0	0	0	0	0	0	0	0	0	0	0.00126053730402584	0	0	0	0	0	0	0	0.00145655815308426	0	0	0.000149532710280374	0	0	0	0.00135968092820885
1568	lemd3	0	0	0	0	0	0	0	0	0	0	0	0	0	0	0	0	0	0	0	0	0	0	0	0	0	0	0	0	0	0	0	0	0	0.000773165219459974	0	0	0.000258475854047301	0.000564536823197331	0.000492745688475226	0	0	6.55544265626536e-05	0	0	0	0	0.00317258883248731
1569	mov10a	0	0	0	0	0	0	0	0	0	0	0	0	0	0	0	0	0	0	0	0	0	0	0	0	0	0	0	0	0	0	0	0	0	0	0	0	0	0.000564536823197331	0	0	0	0	0	0	0	0	0
1570	eif4e2rs1	0	0	0	0	0	0	0	0	0	0	0	0	0	0	0	0	0	0	0	0	0	0	0	0	0	0	0	0	0	0	0	0	0	0	0	0	0	0.00046189376443418	0	0	0	0	0	0	0	0	0
1571	pnn	0	0	0	0	0	0	0	0	0	0	0	0	0	0	0	0	0	0	0	0	0	0	0	0	0	0	0	0	0	0	0	0	0	0	0	0	0	0	0	0	0	0	0	0	0.000378668349637109	0	0.000725163161711385
1572	rnps1	0	0	0	0	0	0	0	0	0	0	0	0	0	0	0	0	0	0	0	0	0	0	0	0	0	0	0	0	0	0	0	0	0	0	0	0	0	0.00128303823453939	0	0	0.00135365099009901	0.000163886066406634	0	0	0.000410224045440202	0	0.00457759245830312
1573	slc25a40	0	0	0	0	0	0	0	0	0	0	0	0	0	0	0	0	0	0	0	0	0	0	0	0	0	0	0	0	0	0	0.000880604681881559	0	0	0	0	0	0	0	0.00169723514919244	0	0.000464108910891089	0	0	0	0	0	0.000951776649746193
1574	mtmr9	0	0	0	0	0	0	0	0	0	0	0	0	0	0	0	0	0	0	0	0	0	0	0	0	0	0	0	0	0	0	0	0	0	0.000118948495301534	0	0	0	0	0	0	3.86757425742574e-05	0	0	0	0.00179867466077627	0	0
1575	rpl5b	0	0	0	0	0.00100845551159724	0	0	0	0	0	0	0	0.00958466453674121	0	0	0	0	0	0	0	0	0	0	0	0	0	0.000256755889338212	0.00149156939040208	0.00174633270132721	0.00261366399221979	0	0.00212715670054361	0.00201745537476426	0.0030926608778399	0	0.00581503247757501	0.0120191272131995	0.019348216576854	0.00936216808102929	0.0101230791639356	0.0371287128712871	0.0125208954734668	0.00957009345794393	0.0272190021593363	0.0275165667402966	0.00427398492857946	0.0728335750543872
1576	socs6b	0	0	0	0	0	0	0	0	0	0	0	0	0	0	0	0	0	0	0	0	0	0	0	0	0	0	0	0	0.00129727572098593	0	0	0	0	0	0	0	0	0	0	0	0	0	0	0.000397772474144789	0	0	0
1577	apoa2	0	0	0	0	0	0	0	0	0	0	0	0.000904828493871843	0	0	0	0	0	0	0	0	0	0	0	0	0	0	0	0	0	0.000790177486019937	0.000440302340940779	0	0.000131573176615061	0.000832639467110741	0	0	0	0.000975109058249936	0.000821242814125376	0	0.00150835396039604	0	0	0.000909194226616661	0.000504891132849479	0.000149964383458928	0.000362581580855693
1578	npas3b	0	0	0	0	0	0	0	0	0	0	0	0	0	0	0	0	0	0	0	0	0	0	0	0	0	0	0	0	0	0	0	0	0	0	0	0	0	0	0	0	0	0.000262217706250615	0	0	0	0	0
1579	b2ml	0	0	0	0	0	0	0	0	0	0	0	0	0	0	0	0	0	0	0	0	0	0	0	0	0	0	0	0	0	0	0.00110075585235195	0	0	0	0	0	0	0.000256607646907878	0	0	0	0	0	0	0.00012622278321237	0.000487384246241518	0
1580	zc3h15	0	0	0	0	0	0	0	0	0	0	0	0	0	0	0	0	0	0	0	0	0	0	0	0	0	0	0	0	0	0	0	0	0	0	0	0.000433034333436437	0	0	0.000437996167533534	0	0.000270730198019802	0	0	0	0	0	0
1581	maf	0	0	0	0	0	0	0	0	0	0	0	0	0	0	0	0	0.000711687490115451	0	0	0	0	0	0	0	0	0	0	0	0	0	0	0	0	0	0.00798722044728434	0	0	0	0	0	0.000425433168316832	0	0	0	0	0	0
1582	ptprea	0	0	0	0	0	0	0	0	0	0	0	0	0	0	0	0	0	0	0	0	0	0	0	0	0	0	0	0.00142671854734112	0	0	0	0	0	0	0	0.000216517166718218	0	0	0	0	0	0	0	0	0	0	0
1583	ptbp2b	0	0	0	0	0	0	0	0	0	0	0	0	0	0	0	0	0	0	0	0	0	0	0	0	0	0	0	0	0	0	0	0	0	0	0	0	0	0.00179625352835515	0	0.000436967445925279	0	0.00160608345078501	0.000710280373831776	0	0	0	0.00181290790427846
1584	slc25a36b	0	0	0	0	0	0	0	0	0	0	0	0	0	0	0	0	0	0	0	0	0	0	0	0	0	0	0	0	0	0	0	0	0	0	0	0	0	0	0.000547495209416918	0	0	0	0	0	0	0	0.000453226976069616
1585	rnft1	0	0	0	0	0	0	0	0	0	0	0	0	0	0	0	0	0	0	0	0	0	0	0	0	0	0	0	0	0	0	0	0	0	0	0	0.000309310238168883	0	0	0	0	0.00119894801980198	0	0	0	0	0	0
1586	dlat	0	0	0	0	0	0	0	0	0	0	0	0	0	0	0	0	0	0	0	0	0	0	0	0	0	0	0	0	0	0	0	0	0	0	0	0	0	0	0	0	0	0	0	0	3.15556958030925e-05	0	0
1587	pwp1	0	0	0	0	0	0	0	0	0	0	0	0	0	0	0	0	0	0	0	0	0	0	0	0	0	0	0	0	0	0	0	0	0	0	0	0	0	0	0.000656994251300301	0.00123807443012162	0.000348081683168317	0.000360549346094595	0	0	0.00012622278321237	0	0.00167693981145758
1588	zgc.153952	0	0	0	0	0	0	0	0	0	0	0	0	0	0	0	0	0	0	0	0	0	0	0	0	0	0	0	0	0	0	0	0	0	0	0	0	0	0	0	0.00182069769135533	0	0	0	0	0.000852003786683496	0	0
1589	rwdd1	0	0	0	0	0	0	0	0	0	0	0	0	0	0	0	0	0	0	0	0	0	0	0	0	0	0	0	0	0	0.000972526136639922	0	0	0	0	0	0.000463965357253325	0	0	0	0	0.000541460396039604	0	0	0	0.00110444935310824	0	0.001178390137781
1590	SNAP91..1.of.2.	0	0	0	0	0	0	0	0	0	0	0	0	0	0	0	0	0	0	0	0	0	0	0	0	0	0	0	0	0	0	0	0	0	0	0	0	0	0	0	0	0	0	0	0.000568246391635413	0	0	0
1591	kptn	0	0	0	0	0	0	0	0	0	0	0	0	0	0	0	0	0	0	0	0	0	0	0	0	0	0	0	0	0	0	0	0	0	0	0	0	0	0	0	0	0	0.000327772132813268	0	0	0	0	0
1592	matn4	0	0	0	0	0	0	0	0	0	0	0	0	0	0	0	0	0	0	0	0	0	0	0	0	0	0	0	0	0	0	0	0	0	0	0	0	0	0	0	0	0.000116027227722772	0.000393326559375922	0	0.000681895669962496	0.000504891132849479	0	0.00421501087744743
1593	yaf2	0	0	0	0	0	0	0	0	0	0	0	0	0	0	0	0	0	0	0	0	0	0	0	0	0	0	0	0	0	0	0	0	0	0	0	0	0	0.0025147549396972	0	0	0.000889542079207921	0	0.000149532710280374	0	0	0	0.00149564902102973
1594	rapgef1b	0	0	0	0	0	0	0	0	0	0	0	0	0	0	0	0	0	0	0	0	0	0	0	0	0	0	0	0	0	0	0	0	0.000482434980921889	0.000594742476507672	0	0	0	0	0	0	0	0	0	0.000284123195817707	0.000441779741243294	0	0
1595	COX5B..2.of.3.	0	0	0	0	0	0	0	0	0	0	0	0	0	0	0	0	0	0	0	0	0	0	0	0	0	0	0	0.000518806744487678	0.00214549446163058	0.00352540724531972	0.0014676744698026	0.0041755298195856	0.00144730494276567	0.000951587962412275	0.0179712460063898	0.00702134240643365	0.00874509972860035	0.00975109058249936	0.00323022173555981	0.00313160002913116	0.00541460396039604	0.00281884034219411	0	0.0107966814410728	0.0046071315872515	3.74910958647321e-05	0.0185823060188542
1596	zdhhc16b	0	0	0	0	0	0	0	0	0	0	0	0	0	0	0	0	0	0	0	0	0	0	0	0	0	0	0	0	0	0	0	0	0	0	0	0	0.000516951708094602	0	0	0	0	0	0	0	0	0	0
1597	mfsd5	0	0	0	0	0	0	0	0	0	0	0	0	0	0	0	0	0	0	0	0	0	0	0	0	0	0	0	0	0	0	0	0	0	0	0	0	0	0	0	0.000509795353579492	0	0.000557212625782556	0	0	0	0	0.000453226976069616
1598	wdhd1	0	0	0	0	0	0	0	0	0	0	0	0	0	0	0	0	0	0	0	0	0	0	0	0	0	0	0	0	0	0	0	0	0	0	0	0.000278379214351995	0	0	0	0	0	0	0	0	0	0	0
1599	nup107	0	0	0	0	0	0	0	0	0	0	0	0	0	0	0	0	0	0	0	0	0	0	0	0	0	0	0	0	0	0	0	0	0	0	0	0.000494896381070213	0	0.000513215293815756	0	0	0	0.00127831131797175	0	0.0016479145357427	0.000820448090880404	0	0
1600	gpcpd1	0	0	0	0	0	0	0	0	0	0	0	0	0	0	0	0	0	0	0	0	0	0	0	0	0	0	0	0.000843060959792477	0	0	0.00161444191678286	0	0	0	0	0	0.000215396545039418	0.000513215293815756	0	0	0	0	0	0	0	0	4.53226976069616e-05
1601	dbnlb	0	0	0	0	0	0	0	0	0	0	0	0	0	0	0	0	0	0	0	0	0	0	0	0	0	0	0	6.48508430609598e-05	0.000199580880151681	0	0	0	0	0	0	3.09310238168883e-05	0	0	0	0.00517078144344913	0	0.000163886066406634	0	0	0	0	0
1602	hacd3	0	0	0	0	0	0	0	0	0	0	0	0	0	0	0	0	0	0	0	0	0	0	0	0	0	0	0.000834456640349188	0.000583657587548638	0	0	0	0	0	0	0.00599041533546326	0	0	0	0	0	0	0	0	0	0	0	0
1603	gins4	0	0	0	0	0	0	0	0	0	0	0	0	0	0	0	0	0	0	0	0	0	0	0	0	0	0	0	0	0	0	0	0	0	0	0	0	0	0.00107775211701309	0.000383246646591842	0	0	0.00114720246484644	0.000299065420560748	0.00483009432890101	0.00227201009782266	0.000787313013159375	0.00240210297316896
1604	agpat9	0	0	0	0	0	0	0	0	0	0	0	0	0	0	0	0	0	0	0	0	0	0	0	0	0	0	0	0	0	0	0	0	0	0	0	0	0	0	0	0	0	0	0	0	0	0	0
1605	rab5b	0	0	0	0	0	0	0	0	0	0	0	0	0	0	0	0	0	0	0	0	0	0	0	0	0	0	0	0	0	0	0	0	0	0	0	0	0	0	0	0	0	0.00072109869218919	0	0	0	0	0
1606	tlr3	0	0	0	0	0	0	0	0	0	0	0	0	0	0	0	0	0	0	0	0	0	0	0	0	0	0	0	0	0	0	0	0	0	0	0	0.000618620476337767	0	0	0.00169723514919244	0	0	0	0	0	0	0	0
1607	nob1	0	0	0	0	0	0	0	0	0	0	0	0	0	0	0	0	0	0	0	0	0	0	0	0	0	0	0	0	0.00119748528091009	0	0	0	0.000263146353230121	0	0	0	0	0	0	0	0	0	0	0	0	0	0
1608	spsb4a	0	0	0	0	0	0	0	0	0	0	0	0	0	0	0	0	0	0	0	0	0	0	0	0	0	0	0	0	0	0	0	0	0	0	0	0	0	0	0	0	0	0	0	0.000340947834981248	0	0.000487384246241518	0
1609	rtn2a	0	0	0	0	0	0	0	0	0	0	0	0	0	0	0	0	0	0	0	0	0	0	0	0	0	0	0	0	0	0	0	0	0.000394719529845182	0.000356845485904603	0	0.000866068666872873	0.00120622065222074	0.00133435976392096	0.00279222556802628	0	0	0	0	0	0	0	0
1610	gltscr1l	0	0	0	0	0	0	0	0	0	0	0	0	0	0	0	0	0	0	0	0	0	0	0	0	0	0	0	0	0	0	0	0	0	0	0	0	0	0	0	0	0	0.000294994919531941	0	0	0	0	0
1611	bbs12	0	0	0	0	0	0	0	0	0	0	0	0	0	0	0	0	0	0	0	0	0	0	0	0	0	0	0	0.00136186770428016	0	0	0	0	0	0	0	0	0	0	0	0	0	0	0	0	0	0	0
1612	ptrhd1	0	0	0	0	0	0	0	0	0	0	0	0	0	0	0	0	0	0	0	0	0	0	0	0	0	0	0	0	0	0	0	0	0	0	0	0	0	0	0	0	0	0.000688321478907863	0	0	0	0	0
1613	ap3m2	0	0	0	0	0	0	0	0	0	0	0	0	0	0	0	0	0	0	0	0	0	0	0	0	0	0	0	0	0	0	0	0	0	0	0	0	0	0	0	0	0	0.000163886066406634	0	0	0	0	0
1614	mkks	0	0	0	0	0	0	0	0	0	0	0	0	0	0	0	0	0	0	0	0	0	0	0	0	0	0	0	0	0	0	0	0	0	0	0	0	0	0	0	0	0	0	0.000336448598130841	0	0	0	0
1615	xiap	0	0	0	0	0	0	0	0	0	0	0	0	0	0	0	0	0	0	0	0	0	0	0	0	0	0	0	0	0	0	0.00132090702282234	0	0	0	0	0	0	0	0	0	0.00104424504950495	0	0	0	0	0	0.000362581580855693
1616	dag1	0	0	0	0	0	0	0	0	0	0	0	0	0	0	0	0	0	0	0	0	0	0	0	0	0	0	0	0	0	0.000729394602479942	0	0	0	0.00267634114428452	0	0	0.00232628268642571	0	0.00240897892143444	0.000655451168887918	0.00116027227722772	0.00167163787734767	0	0.00221616092737811	0.000599558220258757	0	0.000770485859318347
1617	zfp36l1a	0	0	0	0	0	0	0	0	0	0	0	0	0	0	0	0.00888324873096447	0	0	0	0	0	0	0	0	0	0	0	0	0	0	0	0	0.00144730494276567	0	0.00718849840255591	0.00126817197649242	0.000603110326110369	0	0.00870517382972899	0.00291311630616852	0.00348081683168317	0.00160608345078501	0.00160747663551402	0.00914876690533015	0	0.00172459040977768	0.00167693981145758
1618	fam53b	0	0	0	0	0	0	0	0	0	0	0	0	0	0	0	0	0	0	0	0	0	0	0	0	0	0	0	0	0	0	0	0	0	0	0	0	0	0	0	0	0.000270730198019802	0	0	0	0	0	0
1619	gmpr	0	0	0	0	0	0	0	0	0	0	0	0	0	0	0	0	0	0	0	0	0	0	0	0	0	0	0	0	0	0.000850960369559932	0	0	0	0	0	0	0	0	0	0	0	0	0	0	0	0	0
1620	usp33	0	0	0	0	0	0	0	0	0	0	0	0	0	0	0	0	0	0	0	0	0	0	0	0	0	0	0	0	0	0.000911743253099927	0	0	0	0	0	0	0	0	0	0	0	0	0	0	0	0	0
1621	cct3	0	0	0	0	0	0	0	0	0	0	0	0	0	0	0	0	0	0	0	0	0.000440102103688056	0	0	0	0	0.00215176254667426	0	0	0	0.00145878920495988	0	0	0	0	0.0139776357827476	0	0.000473872399086719	0.00892994611239415	0.000875992335067068	0.00305877212147695	0.00541460396039604	0.000294994919531941	0.000299065420560748	0.0201159222638936	0.00691069738087725	0	0.025924583031182
1622	eif4enif1	0	0	0	0	0	0	0	0	0	0	0	0	0	0	0	0	0	0	0	0	0	0	0	0	0	0	0	0	0	0	0	0	0	0	0	0	0	0	0	0	0	0	0	0	0	0	0.000453226976069616
1623	trim33	0	0	0	0	0	0	0	0	0	0	0	0	0	0	0	0	0	0	0	0	0	0	0	0	0	0	0	0	0	0	0	0	0	0	0	0	0	0	0	0	0.00390625	0.000360549346094595	0	0	0	0	0
1624	trib3	0	0	0	0	0	0	0	0	0	0	0	0	0	0	0	0	0	0	0	0	0	0	0	0	0	0	0	0	0	0	0	0	0	0	0	6.18620476337767e-05	0	0	0	0	0	0	0	0	0	0	0.000135968092820885
1625	nup214	0.0111128025574669	0	0.0050873700508737	0.00486742666837454	0.00287021953300752	0	0	0	0.00145272822360393	0.00333400687007476	0.00101223888837766	0.00106934276548491	0.121405750798722	0.00349817141039911	0	0	0.00181875691918393	0.00190033783783784	0.00282002215731695	0.00765084333159451	0.000704163365900889	0	0.000981810665564283	0.00287666307083783	0	0.000949307005885703	0.00243918094871301	0.00817120622568093	9.97904400758407e-05	0.000364697301239971	0.00161444191678286	0.00236350744504845	0.000175430902153414	0.00267634114428452	0.0355431309904153	0.370089699969069	0.000301555163055185	0.00502950987939441	0.00437996167533534	0.0103415628868983	0.00232054455445545	0.00698154642892261	0.000336448598130841	0.0078418002045687	0.0012622278321237	0.000299928766917857	0.000407904278462654
1626	bcap29	0	0	0	0	0	0	0	0	0	0	0	0	0	0	0	0	0	0	0	0	0	0	0	0	0	0	0	0	0	0.000729394602479942	0	0	0	0	0	0	0	0.000307929176289453	0	0	0	0.000131108853125307	0.000448598130841121	0	0	0	0
1627	sdr16c5a	0	0	0	0	0	0	0	0	0	0	0	0	0	0	0	0	0	0	0	0	0	0	0	0	0	0	0	0	0	0	0	0	0	0	0	0	0	0	0	0	0	0.000294994919531941	0	0	0	0	0
1628	arl6ip5b	0	0	0	0	0	0	0	0	0	0	0	0	0	0	0	0	0	0	0	0	0	0	0	0	0	0	0	0	0	0	0	0	0	0	0	0.000340241261985772	0	0.00092378752886836	0	0.00131090233777584	0	0	0	0	0	0	0
1629	psmd13	0	0	0	0	0	0	0	0	0	0	0	0	0	0	0	0	0	0	0	0	0	0	0	0	0	0	0	0	0	0	0	0	0	0	0	0.00201051654809774	0	0.000667179881960482	0.000218998083766767	0	0.00406095297029703	0.000852207545314497	0.000261682242990654	0	0.00306090249289997	0	0.00906453952139231
1630	ralab	0	0	0	0	0	0	0	0	0	0	0	0	0	0	0	0	0	0	0	0	0	0	0	0	0	0	0	0.00920881971465629	0	0.00133722343787989	0	0	0	0	0	0.000309310238168883	0	0	0	0.000655451168887918	0	0	0.00100934579439252	0	0	0	0
1631	chmp4ba	0	0	0	0	0	0	0	0	0	0	0	0	0	0	0	0	0	0	0	0	0	0	0	0	0	0	0	0	0	0	0	0	0	0	0	0	0	0	0	0	0	0.000688321478907863	0	0	0	0	0
1632	nudt3a	0	0	0	0	0	0	0	0	0	0	0	0	0	0	0	0	0.00506088881859877	0	0	0	0	0	0	0	0	0	0	0	0	0	0	0	0	0	0	9.2793071450665e-05	0	0	0	0	0.00247524752475248	0	0	0	0	0	0.000634517766497462
1633	fxr2	0	0	0	0	0	0	0	0	0	0	0	0	0	0	0	0	0	0	0	0	0	0	0	0	0	0	0	0	0	0	0	0	0	0.000892113714761508	0.0139776357827476	0.000340241261985772	0	0	0	0	0	0	0	0	0	0	0
1634	zdhhc5a	0	0	0	0	0	0	0	0	0	0	0	0	0	0	0	0	0	0	0	0	0	0	0	0	0	0	0	0	0	0	0	0	0	0	0	0	0	0	0	0	0	0.000196663279687961	0	0	0	0	0
1635	eif1ad	0	0	0	0	0	0	0	0	0	0	0	0	0	0	0	0	0	0	0	0	0	0	0	0	0	0	0	0	0	0	0	0	0	0	0	0	0	0	0	0	0	0	0	0	3.15556958030925e-05	0	0
1636	upf1	0	0	0	0	0	0	0	0	0	0	0	0	0	0	0	0	0	0	0	0	0	0	0	0	0	0	0	0	0	0	0	0	0	0	0	0	0	0.000205286117526302	0	0	0	0	0	0	0.000410224045440202	0	0.0005891950688905
1637	tfdp1b	0	0	0	0	0	0	0	0	0	0	0	0	0	0	0	0	0	0	0	0	0	0	0	0	0	0	0	0	0	0	0	0	0	0	0	0	0	0	0	0	0	0.00154052902422236	0	0	0.000536446828652572	0	0.00154097171863669
1638	mrpl46	0.00167453189222104	0	0	0	0	0	0	0	0	0	0	0	0	0	0	0	0	0	0	0	0	0	0	0	0	0	0	0	0.000399161760303363	0	0	0	0	0	0	0	0	0	0	0	0	0	0	0	9.46670874092774e-05	0	0.000181290790427846
1639	dock9b	0	0	0	0	0	0	0	0	0	0	0	0	0	0	0	0	0	0	0	0	0	0	0	0	0	0	0	0	0	0	0	0	0	0	0	0	0	0	0	0	0	0	0	0.000795544948289578	0	0	0
1640	med7	0	0	0	0	0	0	0	0	0	0	0	0	0	0	0	0	0	0	0	0	0	0	0	0	0	0	0	0	0	0	0	0	0	0	0	0	0	0	0	0.000509795353579492	7.73514851485149e-05	0	0.000299065420560748	0	0.00012622278321237	0	0.000317258883248731
1641	c9	0	0	0	0	0	0	0	0	0	0	0	0	0	0	0	0	0	0	0	0	0	0	0	0	0	0	0	0	0	0	0	0	0	0	0.00279552715654952	0	0	0	0	0	0	0	0	0	0	0	0
1642	ncoa5	0	0	0	0	0	0	0	0	0	0	0	0	0	0	0	0	0	0	0	0	0	0	0	0	0	0	0	0	0	0	0	0	0	0	0	0.000773275595422209	0	0	0	0	0.00015470297029703	0.000491658199219902	0	0.00113649278327083	0.000378668349637109	0	0.00312726613488035
1643	fmo5	0	0	0	0	0	0	0	0	0	0	0	0	0	0	0	0	0	0	0	0	0	0	0	0	0	0	0	0	0.000548847420417124	0.00170192073911986	0	0	0.00114030086399719	0	0	0	0	0	0	0.00145655815308426	0	0	0	0.000397772474144789	0	0	0
1644	kpna1	0	0	0	0	0	0	0	0	0	0	0	0	0	0	0	0	0	0	0	0	0	0	0	0	0	0	0	0	0	0	0	0	0	0	0	9.2793071450665e-05	0.000430793090078835	0	0	0	0	0	0	0	0	0	0
1645	her8a	0	0	0	0	0	0	0	0	0	0	0	0	0	0	0	0	0	0	0	0	0	0	0	0	0	0	0	0	0	0	0	0	0	0	0	0	0	0	0	0	0	0.000524435412501229	0	0	0	0	0.00086113125453227
1646	gna15.1	0	0	0	0	0	0	0	0	0	0	0	0	0	0	0	0	0	0	0	0	0	0	0	0	0	0	0	0	0	0	0	0	0	0	0	0	0	0	0	0	0	0	0	0	0.00025244556642474	0	0
1647	asns	0	0	0	0	0	0	0	0	0	0	0	0	0	0	0	0	0	0	0	0	0	0	0	0	0	0	0	0.00194552529182879	0	0	0	0	0	0	0	0	0	0	0	0.00123807443012162	0.000773514851485149	0	0	0	0	0.000149964383458928	0.00154097171863669
1648	arf1l	0	0	0	0	0	0	0	0	0	0	0	0	0	0	0	0	0	0	0	0	0	0	0	0	0	0	0	0.000453955901426719	0.00254465622193394	0.00158035497203987	0	0	0.000745581334152011	0	0	0.00142282709557686	0	0.00164228894021042	0.0013139885026006	0.00131090233777584	0.000580136138613861	0.000196663279687961	0.000224299065420561	5.68246391635413e-05	0.000536446828652572	0.0011622239718067	0.00167693981145758
1649	fam219aa	0	0	0	0	0	0	0	0	0	0	0	0	0	0	0	0	0	0	0	0	0	0	0	0	0	0	0	0	0	0.00139800632141989	0	0	0	0	0	0.000278379214351995	0	0.000718501411342058	0	0	0	0	0	0	0	0.000374910958647321	0
1650	riok1	0	0	0	0	0	0	0	0	0	0	0	0	0	0	0	0	0	0	0	0	0	0	0	0	0	0	0	0	0	0	0	0	0	0	0.00119808306709265	0	0	0	0	0.000728279076542131	0	0	0	0	0	0	4.53226976069616e-05
1651	ptch1	0	0	0	0	0	0	0	0	0	0	0	0	0	0	0	0	0	0	0	0	0	0	0	0	0	0	0	0	0	0	0	0	0	0	0	0	0.000516951708094602	0	0	0	0	0.000753875905470517	0	0	0	0	0
1652	dhtkd1	0	0	0	0	0	0	0	0	0	0	0	0	0	0	0	0	0	0	0	0	0	0	0	0	0	0	0	0	0	0	0	0	0	0	0	0	0	0	0	0	0	0	0	0	0	0	0.000498549673676577
1653	fignl1	0	0	0	0	0	0	0	0	0	0	0	0	0	0	0	0	0	0	0	0	0	0	0	0	0	0	0	0	0	0	0	0	0	0	0	0	0	0	0	0	0	0	0	0	0.00157778479015462	0	0
1654	farp2	0	0	0	0	0	0	0	0	0	0	0	0	0	0	0	0.00523477157360406	0	0	0	0	0	0	0.000723439437784208	0	0	0	0	0	0	0	0	0.00362404474907429	0	0.00107053645771381	0	0	0.000473872399086719	0	0	0	0	0	0.00100934579439252	0	0	0	0
1655	eif3c	0	0	0	0	0	0	0	0	0	0	0	0	0	0	0	0	0	0	0	0.00182576943140323	0.00536924566499428	0	0	0	0	0	0	0.000389105058365759	0	0	0	0	0.000833296785228718	0.000951587962412275	0.00599041533546326	0.00281472316733684	0.00129237927023651	5.13215293815756e-05	0.00136873802354229	0	0.00112159653465347	0.00160608345078501	0	0.006193885668826	0.00189334174818555	0.00993514040415401	0.00557469180565627
1656	ythdf1	0	0	0	0	0	0	0	0	0	0	0	0	0	0	0	0	0	0	0	0	0	0	0	0	0	0	0	0	0	0	0	0	0.000701723608613657	0	0	0	0.000387713781070952	0	0	0	0.000541460396039604	0	0	0.000113649278327083	0	0	0.000815808556925308
1657	irf9	0	0	0	0	0	0	0	0	0	0	0	0	0	0	0	0	0	0	0	0	0	0	0	0	0	0	0	0	0	0	0	0	0	0	0	0	0	0	0	0	0	0.000327772132813268	0	0	0	0	0
1658	trappc6b	0	0	0	0	0	0	0	0	0	0	0	0	0	0	0	0	0	0	0	0	0	0	0	0	0	0	0	0	0	0.000303914417699976	0	0	0	0	0	0.000247448190535107	0	0.00333589940980241	0.000383246646591842	0	0	0	0.000934579439252336	0	0	0	0
1659	anxa5b	0	0	0	0	0	0	0	0	0	0	0	0	0	0	0	0	0	0	0	0	0	0	0	0	0	0	0	0	0	0	0	0	0	0	0	0	0	0	0	0	0	0	0	0	0	0.000449893150376785	0.000543872371283539
1660	eif4a2	0	0	0	0	0	0	0	0	0	0	0	0	0	0	0	0	0	0	0	0	0	0	0	0	0	0	0	0	0	6.07828835399951e-05	0	0	0	0	0	0	0	0	0	0	0	0	0	0	0	0	0
1661	dkc1	0	0	0	0	0	0	0	0	0	0	0	0	0	0	0	0	0	0	0	0	0	0	0	0	0	0	0	0	0	0	0	0	0.000438577255383536	0	0.00599041533546326	0.00055675842870399	0	0	0	0	0.000270730198019802	0	0.00130841121495327	0.00653483350380725	0.00170400757336699	0	0.00865663524292966
1662	rab11fip3	0	0	0	0	0	0	0	0	0	0	0	0	0	0	0	0	0	0	0	0	0	0	0	0	0	0	0	0	0.00114759006087217	0	0	0	0	0	0	0	0.000344634472063068	0	0	0	0	0	0	0	0	0	0
1663	cdk8	0	0	0	0	0	0	0	0	0	0	0	0	0	0	0	0	0	0	0	0	0	0	0	0	0	0	0	0	0	0	0	0	0	0	0	0	0	0	0	0	0	0	0	0	0.00104133796150205	0	0.000271936185641769
1664	setd3	0	0	0	0	0	0	0	0	0	0	0	0	0	0	0	0	0	0	0	0	0	0	0	0	0	0	0	0	0	0.000243131534159981	0	0	0	0	0	0.000278379214351995	0.000258475854047301	0.000513215293815756	0	0	0	0	0	0	0.000946670874092774	0	0
1665	gtf2h2	0	0	0	0	0	0	0	0	0	0	0	0	0	0	0	0	0	0	0	0	0	0	0	0	0	0	0	0	0	0	0	0	0	0	0	0	0	0	0	0	0	0	0	0.000340947834981248	0	3.74910958647321e-05	0
1666	rbm8a	0	0	0	0	0	0	0	0	0	0	0	0	0	0	0	0	0	0	0	0	0	0	0	0	0	0	0	0	0	0.0012764405543399	0	0	0.000657865883075304	0.000594742476507672	0	0	0.000689268944126136	0.0025147549396972	0.000547495209416918	0	0	0.00203218722344226	0.0011214953271028	0.00238663484486874	0.00186178605238245	0.000937277396618303	0.00362581580855693
1667	gata3	0	0	0	0	0	0	0	0	0	0	0	0	0	0	0	0	0	0	0	0	0	0	0	0	0	0	0	0	0	0	0	0	0	0	0	0.000154655119084442	0	0	0	0.0016750418760469	0.000734839108910891	0	0	0	0	0	0.00108774474256708
1668	npas2	0	0	0	0	0	0	0	0	0	0	0	0	0	0	0	0	0	0	0	0	0	0	0	0	0	0	0	0	0	0	0	0	0	0	0	0	0	0	0.000492745688475226	0	0	0	0	0	0.000504891132849479	0	0
1669	eif5b	0	0	0	0	0	0	0	0	0	0	0	0	0	0	0	0	0	0	0	0	0	0	0	0	0	0	0	0	0	0	0	0	0	0	0.009185303514377	0	0	0.000564536823197331	0.000383246646591842	0.00254897676789746	3.86757425742574e-05	0	0.000785046728971963	0.000966018865780202	0.00198800883559482	0	0.00439630166787527
1670	iqsec1b	0	0	0	0	0	0	0	0	0	0	0	0	0	0	0	0	0	0	0	0	0	0	0	0	0	0	0	0	0	0	0	0	0	0	0	0	0	0	0	0	0	0	0	0.000284123195817707	0	0	0
1671	rgs7a	0	0	0	0	0	0	0	0	0	0	0	0	0	0	0	0	0	0	0	0	0	0	0	0	0	0	0	0	0	0	0	0	0	0	0	0	0	0	0	0	0	0.000294994919531941	0	0	0	0	0
1672	haus4	0	0	0	0	0	0	0	0	0	0	0	0	0	0	0	0	0	0	0	0	0	0	0	0	0	0	0	0	0.00119748528091009	0	0	0	0	0	0	0	0	0	0	0	0	0	0	0.000511421752471872	0.000347112653834017	0	0
1673	ckmt1	0	0	0	0	0	0	0	0	0	0	0	0	0	0	0	0	0	0	0	0	0	0	0	0	0	0	0	0	0	0	0	0	0	0	0	0	0	0	0	0	0.000193378712871287	0	0	0	0	0	0
1674	si.ch211.215m21.17	0	0	0	0	0	0	0	0	0	0	0	0	0	0	0	0	0	0	0	0	0	0	0	0	0	0	0	0	0	0	0	0	0	0	0	0	0	0	0	0.000801106984196344	0	0	0	0	0	0	0
1675	mcat	0	0	0	0	0	0	0	0	0	0	0	0	0	0	0	0	0	0	0	0	0	0	0	0	0	0	0	0	0	0	0	0	0	0	0	3.09310238168883e-05	0	0	0	0	0	0	0	0	0	0	0
1676	akr7a3	0	0	0	0	0	0	0	0	0	0	0	0	0	0	0	0	0	0	0	0	0	0	0	0	0	0	0	0	0	0	0	0	0	0	0	0	0	0	0	0	0	0	0	0	3.15556958030925e-05	0	0
1677	znf106a	0	0	0	0	0	0	0	0	0	0	0	0	0	0	0	0	0	0	0	0	0	0	0	0	0	0	0	0.00246433203631647	0.000249476100189602	0	0	0	0	0.00148685619126918	0.0339456869009585	0.000896999690689762	0.000990824107181321	0	0.000766493293183685	0	0.000580136138613861	0	0	0	0.000284001262227832	0	4.53226976069616e-05
1678	mgme1	0	0	0	0	0	0	0	0	0	0	0	0	0	0	0	0	0	0	0	0	0	0	0	0	0	0	0	0	0	0	0	0	0	0	0	0	0	0	0	0	0.000464108910891089	0	0	0	0	0	0
1679	rnf20	0	0	0	0	0	0	0	0	0	0	0	0	0	0	0	0	0	0	0	0	0	0	0	0	0	0	0	0	0	0	0	0	0	0	0	0.00463965357253325	0.000516951708094602	0	0	0	0	0	0.000261682242990654	0	0.000694225307668034	0	0
1680	gnao1a	0	0	0	0	0	0	0	0	0	0	0	0	0	0	0	0	0	0	0	0	0	0	0	0	0	0	0	0	0	0.0012764405543399	0	0	0	0	0.00838658146964856	0.00018558614290133	0	0	0	0	0	0	0.000411214953271028	0.000340947834981248	0	0	0
1681	acadvl	0	0	0	0	0	0	0	0	0	0	0	0	0	0	0	0	0	0	0	0	0	0	0	0	0	0	0	0.00175097276264591	0	0	0	0	0	0	0.00319488817891374	0.000402103309619548	0.000301555163055185	0.000667179881960482	0	0	0	0	0	0	0.000410224045440202	0	0
1682	cd9b	0	0	0	0	0	0	0	0	0	0	0	0	0	0	0	0.00158629441624365	0	0	0	0	0	0	0	0	0	0	0	0	0	0	0	0	0	0	0	0	0	0	0	0.0010924186148132	0.0041769801980198	0.00081943033203317	0	0.0016479145357427	0.00277690123067214	0	0.00516678752719362
1683	atic	0	0	0	0	0	0	0	0	0	0	0	0	0	0	0	0	0	0	0	0	0	0	0	0	0	0	0	0	0	0	0	0	0	0.000832639467110741	0	0	0	0	0	0	0.00116027227722772	0	0	0.000511421752471872	0	0.000374910958647321	0.000407904278462654
1684	rchy1	0	0	0	0	0	0	0	0	0	0	0	0	0	0	0	0	0	0	0	0	0	0	0	0	0	0	0	0	0	0	0	0	0	0	0	0.00092793071450665	0	0	0	0	0.000580136138613861	0.000131108853125307	0	0	0.000915115178289681	0	0
1685	mmp11b	0	0	0	0	0	0	0	0	0	0	0	0	0	0	0	0	0	0	0	0	0	0	0	0	0	0	0	0	0	0.000607828835399951	0	0	0	0	0	0	0	0	0.00136873802354229	0	0.00278465346534653	0	0.000186915887850467	0	0.00189334174818555	0	0
1686	sdha	0	0	0	0	0	0	0	0	0	0	0	0	0	0	0	0	0	0	0	0	0.000880204207376111	0	0	0	0	0	0	0.00012970168612192	0	0	0	0	0.000921012236305425	0	0.00279552715654952	0.000340241261985772	0	0.000821144470105209	0	0	0	0.00104887082500246	0	0	0.000220889870621647	0.00052487534210625	0
1687	C15H11orf57	0	0	0	0	0	0	0	0	0	0	0	0	0	0	0	0	0	0	0	0	0	0	0	0	0	0	0	0	0	0	0	0	0	0	0	0	0	0	0.000547495209416918	0	0	0.000327772132813268	0	0	0.00012622278321237	0	0
1688	psat1	0	0	0	0	0	0	0	0	0	0	0	0	0	0	0	0	0	0	0	0	0	0	0	0	0	0	0	0.000648508430609598	0.000598742640455044	0.000547045951859956	0	0	0.000701723608613657	0	0.00279552715654952	0.000804206619239097	0.00185241028733899	0.00220682576340775	0.000164248562825075	0.00211200932197218	0.00216584158415842	0.000229440492969288	0	0.00204568700988749	0.000725781003471126	0	0.00163161711385062
1689	angel2	0	0	0	0	0	0	0	0	0	0	0	0	0	0	0	0	0	0	0	0	0	0	0	0	0	0	0	0	0	0	0	0	0	0	0	0	0	0	0	0	0	0	0.000224299065420561	0	0	0	0
1690	slc35f6	0	0	0	0	0	0	0	0	0	0	0	0	0	0	0	0	0	0	0	0	0	0	0	0	0	0	0	0.000648508430609598	0	0	0	0	0	0.00559057927917212	0	0.000989792762140427	0.00400637573773317	0	0	0	0.00100556930693069	0	0	0.000795544948289578	0	0	0
1691	ipo9	0	0	0	0	0	0	0	0	0	0	0	0	0	0	0	0	0	0	0	0	0	0	0	0	0	0	0	0.000583657587548638	0	0	0	0	0	0	0	0.00018558614290133	0	0	0	0	0	0	0	0	0	0	0
1692	tbca	0	0	0	0	0	0	0	0	0	0	0	0	0	0	0	0	0	0	0	0	0	0	0	0	0	0.000126574267451427	0	0.00233463035019455	0.000449056980341283	0.00230974957451982	0	0	0.00140344721722731	0.000654216724158439	0	0.00621713578719456	0.00547107224400121	0.00313061329227611	0.00240897892143444	0.000436967445925279	0	0.000426103772657249	0.00123364485981308	0.000966018865780202	0.000504891132849479	0.0010497506842125	0.0138234227701233
1693	znf292a	0	0	0	0	0	0	0	0	0	0	0	0	0	0	0	0	0	0	0	0	0.00211249009770267	0	0	0	0	0	0	0	0	0	0	0	0.000438577255383536	0	0	0	0	0	0	0.000873934891850557	0	0	0	0	0.000662669611864942	0	0.00126903553299492
1694	tfa	0	0	0	0	0	0	0	0	0	0	0	0	0	0	0	0	0	0	0	0	0	0	0	0	0	0.00189861401177141	6.41889723345529e-05	0	0	0.000668611718939946	0.000660453511411169	0	0.00271917898337792	0	0.00878594249201278	0	0	0	0	0	0.000657487623762376	0	0.000897196261682243	0	0	0	0.000135968092820885
1695	cishb	0	0	0	0	0	0	0	0	0	0	0	0	0	0	0	0	0	0	0	0	0	0	0	0	0	0	0	0	0	0	0	0	0	0	0	0	0	0	0	0.00706430704245867	0	0	0	0	0	0	0
1696	aqr	0	0	0	0	0	0	0	0	0	0	0	0	0	0	0	0	0	0	0	0	0	0	0	0	0	0	0	0	0	0	0	0	0	0	0	0	0	0	0	0	0	0.000458880985938576	0	0	0.000473335437046387	0	0
1697	huwe1	0	0	0	0	0	0	0	0	0	0	0	0	0	0	0	0	0	0	0	0	0	0	0	0	0	0	0	0	0	0	0	0	0	0	0.0295527156549521	0.000680482523971544	0	5.13215293815756e-05	0	0	0.000812190594059406	0.000327772132813268	0.000485981308411215	0.00187521309239686	0	0	0.000770485859318347
1698	srsf6b	0	0	0	0	0	0	0	0	0	0	0	0	0	0	0	0	0	0	0	0	0	0	0	0	0	0	0	0	0	0	0	0	0.000482434980921889	0	0	0	0	0.000718501411342058	0	0	0.00247524752475248	0	0	0	0	0.00101225958834777	0.000453226976069616
1699	mtmr6	0	0	0	0	0	0	0	0	0	0	0	0	0	0	0	0	0	0	0	0	0	0	0	0	0	0	0	0	0	0	0	0	0	0	0	0	0	0	0	0	0	0	0.000411214953271028	0	0	0	0
1700	prkacab	0	0	0	0	0	0	0	0	0	0	0	0	0	0	0	0	0	0	0	0	0	0	0	0	0	0	0	0	0	0	0	0	0	0	0	0	0	0	0	0	0	0	0	0.000397772474144789	0.000315556958030925	0	0
1701	ints3	0	0	0	0	0	0	0	0	0	0	0	0	0	0	0	0	0	0	0	0	0	0	0	0	0	0	0.00115540150202195	0	0	0	0	0	0	0	0	0	0	0	0	0	0	0	0	0	0	0	0.000815808556925308
1702	rimkla	0	0	0	0	0	0	0	0	0	0	0	0	0	0	0	0	0	0	0	0	0	0	0	0	0	0	0	0	0	0	0	0	0	0	0	0	0	0	0	0	0	0	0	0	0.000504891132849479	0	0.00181290790427846
1703	glipr2l	0	0	0	0	0	0	0	0	0	0	0	0	0	0	0	0	0	0	0	0	0	0	0	0	0	0	0	0	0	0	0	0	0	0	0	0	0	0	0	0	0.000580136138613861	0.00180274673047298	0	0	0	0	0
1704	sf3b5	0	0	0	0	0	0	0	0	0	0	0	0	0	0	0	0	0	0	0	0	0	0	0	0	0	0	0	0	0	0	0	0	0.000526292706460243	0	0	0	0	0	0.00498220640569395	0.00327725584443959	0	0	0.00183177570093458	0.00215933628821457	0.000820448090880404	0	0.00131435823060189
1705	pon2	0	0	0	0	0	0	0	0	0	0	0	0	0	0	0	0	0	0	0	0	0	0	0	0	0	0	0	0	0	0	0	0	0	0	0	0.000896999690689762	0	0	0	0	0	0	0	0	0	0	0.000453226976069616
1706	smad7	0	0	0	0	0	0	0	0	0	0	0	0	0	0	0	0	0	0	0	0	0	0	0	0	0	0	0	0	0	6.07828835399951e-05	0	0	0	0	0	0.000463965357253325	0.000990824107181321	0.000256607646907878	0	0	0	0	0.000261682242990654	0	0	0	0
1707	farsb	0	0	0	0	0	0	0	0	0	0	0	0	0	0	0	0	0	0	0	0	0	0	0	0	0	0	0	0	0	0	0	0	0	0	0	0	0	0	0	0	0	0.000163886066406634	0	0	0	0	0.000498549673676577
1708	fam102ab	0	0	0	0	0	0	0	0	0	0	0	0	0	0	0	0	0	0	0	0	0	0	0	0	0	0	0	0	0	0	0	0	0	0	0	0	0	0	0.000437996167533534	0	0	0	0.000373831775700935	0	0.000599558220258757	0.000562366437970982	0
1709	rnf128a	0	0	0	0	0	0	0	0	0	0	0	0	0	0	0	0	0	0	0	0	0	0	0	0	0	0	0	0	0	0	0	0	0	0	0	0	0	0	0	0.00116524652246741	0.00266862623762376	0	0	0	0	0	0
1710	smarce1	0	0.00112545018007203	0	0	0	0	0	0	0	0	0	0	0	0	0	0	0	0	0	0	0	0	0	0	0	0	0	0	0	0.000850960369559932	0	0	0	0.00184370167717378	0	0.00241261985771729	0.00404945504674105	0	0.00175198467013414	0	0	0.00131108853125307	0.00306542056074766	0.00517104216388226	0.00422846323761439	0	0.00494017403915881
1711	gys1	0	0	0	0	0	0	0	0	0	0	0	0	0	0	0	0	0	0	0	0	0	0	0	0	0	0	0	0	0	0	0.000660453511411169	0	0	0	0	0	0	0	0	0	0	0	0.000224299065420561	0	0	0	0
1712	eif3g	0	0	0	0	0	0	0	0	0	0	0	0	0	0	0	0	0	0	0	0	0	0	0	0	0	0	0	0.00603112840466926	0.000948009180720487	0.00139800632141989	0.00176120936376312	0.000866619396517766	0	0.000416319733555371	0	0.00572223940612434	0.000430793090078835	0.00333589940980241	0.00158773610730906	0.000728279076542131	0.00452506188118812	0.00262217706250615	0	0.00272758267984998	0.00943515304512465	0.00348667191542009	0.0208484408992023
1713	wdr5	0	0	0	0	0	0	0	0	0	0	0	0	0	0	0	0	0	0	0	0	0	0	0	0	0	0	0	0	0	0	0.00102737212886182	0	0.000833296785228718	0.000297371238253836	0	0.00278379214351995	0.00112006203420497	0.00128303823453939	0.000711743772241993	0.00589906051999126	0.00108292079207921	0	0	0	0.0033449037551278	0	0.0056653372008702
1714	bckdk	0	0	0	0	0	0	0	0	0.000116218257888314	0	0	0	0	0	0	0	0	0	0	0	0	0	0	0	0	0	0	0	0	0	0	0	0.000657865883075304	0	0	0.000340241261985772	0.00689268944126136	0.00241211188093405	0.00235422940049275	0	0	0	0	0	0	0	0.000634517766497462
1715	si.dkey.94f20.4	0	0	0	0	0	0	0	0	0	0	0	0	0	0	0	0	0	0	0	0	0	0	0	0	0	0	0	0	0	0	0	0	0.000131573176615061	0	0	0	0.000129237927023651	0	0	0	0	0	0	0	0	0	0
1716	ttyh2	0	0	0	0	0	0	0	0	0	0	0	0	0	0	0	0	0	0	0	0	0	0	0	0	0	0	0	0	0.000498952200379204	0	0	0	0	0	0	0	0	0	0	0.00327725584443959	0.000734839108910891	0.00062276705234521	0	0	0	0	0
1717	hmcn1	0	0	0	0	0	0	0	0	0	0	0	0	0	0	0	0	0	0	0	0	0	0	0	0	0	0	0	0	0	0	0	0	0	0	0	0	0	0	0	0	0	0	0	0.000909194226616661	0	0	0
1718	tmem214	0	0	0	0	0	0	0	0	0	0	0	0	0	0	0	0	0	0	0	0	0	0	0	0	0	0	0	0	0	0	0	0	0	0	0	0	0	0	0	0	0.000116027227722772	0.00081943033203317	0	0	0	0	0
1719	snx27b	0	0	0	0	0	0	0	0	0	0	0	0	0	0	0	0	0	0	0	0	0	0	0	0	0	0	0	0	0	0.000607828835399951	0	0	0	0	0.00519169329073482	0	0	0	0	0	0	0	0	0	0	0.000374910958647321	0
1720	bcar3	0	0	0	0	0	0	0	0	0	0	0	0	0	0	0	0	0	0	0	0	0	0	0	0	0	0	0	0	0	0	0	0	0	0	0	0	0	0	0	0	0	0	0	0	0.000441779741243294	0	0.000634517766497462
1721	myo10	0	0	0	0	0	0	0	0	0	0	0	0	0	0	0	0	0	0	0	0	0	0	0	0	0	0	0	0	0	0	0	0	0	0	0	0	0	0.000359250705671029	0	0	0	0	0	0	0.00025244556642474	0	0.00194887599709935
1722	dennd5a	0	0	0	0	0	0	0	0	0	0	0	0	0	0	0	0	0	0	0	0	0	0	0	0	0	0	0	0	0	6.07828835399951e-05	0	0	0	0	0	0	0	0	0	0	0	0.000426103772657249	0.000598130841121495	0	0	0	0
1723	scamp2l	0	0	0	0	0	0	0	0	0	0	0	0	0	0	0	0	0	0	0	0	0	0	0	0	0	0	0	0	0	0	0	0	0	0	0	0	0	0	0	0	0.0023592202970297	0	0	0	0	0	0.00104242204496012
1724	ywhae2	0	0	0	0	0	0	0	0	0	0	0	0	0	0	0	0	0	0	0	0	0	0	0	0	0	0	0	0	0	0	0	0	0	0	0	0	0	0	0.00093074185600876	0	0	0	0	0.000397772474144789	0	0	0.00167693981145758
1725	sqrdl	0	0	0	0	0	0	0	0	0	0	0	0	0	0	0	0	0	0	0	0	0	0	0	0	0	0	0	0	0	0	0	0	0	0	0	0	0	0	0	0	0	0.000262217706250615	0	0	0	0	0
1726	ikbkg	0	0	0	0	0	0	0	0	0	0	0	0	0	0	0	0	0	0	0	0	0	0	0	0	0	0	0	0	0	0	0	0	0	0.000594742476507672	0	0.000309310238168883	0	0	0	0	0	0	0	0	0	0	0
1727	zgc.152670	0	0	0	0	0	0	0	0	0	0	0	0	0	0	0	0	0	0	0	0	0	0	0	0	0	0	0	0	0	0	0	0	0	0	0	0	0	0	0	0	0	0	0	0.0016479145357427	0	0	0
1728	adsl	0	0	0	0	0	0	0	0	0	0	0	0	0	0	0	0	0	0	0	0	0	0	0	0	0	0	0	0	0	0	0	0	0	0	0	0	0	0	0	0	0	0	0	0.000568246391635413	0.000378668349637109	0	0.000453226976069616
1729	gyltl1b	0	0	0	0	0	0	0	0	0	0	0	0	0	0	0	0	0	0	0	0	0	0	0	0	0	0	0	0	0	0	0	0	0	0	0	0	0	0	0	0	0	0	0	0	0.000599558220258757	0	0.00249274836838289
1730	chordc1b	0	0	0	0	0	0	0	0	0	0	0	0	0	0	0	0	0	0	0	0	0	0	0	0	0	0	0	0	0	0	0	0	0	0.000535268228856905	0	0	8.6158618015767e-05	0	0	0	0	0.000163886066406634	0	0.00130696670076145	0.00012622278321237	0	0
1731	bud31	0	0	0	0	0	0.00533874727423115	0	0	0	0	0	0	0	0	0	0	0	0	0	0	0	0	0	0	0	0	0	0	0	0.000972526136639922	0	0.00181202237453715	0.00249989035568615	0	0.00838658146964856	0.00120630992885865	0.00452332744582777	0.00215550423402617	0.000273747604708459	0	0.000773514851485149	0.000983316398439805	0.000448598130841121	0.00130696670076145	0.00306090249289997	0.00179957260150714	0.001178390137781
1732	asb12a	0	0	0	0	0	0	0	0	0	0	0	0	0	0	0	0	0	0	0	0	0	0	0	0	0	0	0	0	0	0	0	0.000866619396517766	0	0	0	0	0	0	0	0.000218483722962639	0.000309405940594059	0	0	0	0	0	0.00086113125453227
1733	emc8	0	0	0	0	0	0	0	0	0	0	0	0	0	0	0	0	0	0	0	0	0	0	0	0	0	0	0	0	0	0	0	0	0	0	0	0	0.000301555163055185	0	0	0.00094676279950477	0	0	0	0	0	0	0
1734	vaspb	0	0	0	0	0	0	0	0	0	0	0	0	0	0	0	0	0	0	0	0	0	0	0	0	0	0	0.000898645612683741	0	0.000498952200379204	0	0	0	0	0	0	0	0	0.00107775211701309	0.000602244730358609	0.000873934891850557	0.000464108910891089	0.000196663279687961	0	0	0.000694225307668034	0	0.000453226976069616
1735	KCNA1..1.of.2.	0	0	0	0	0	0	0	0	0	0	0	0	0	0	0	0	0	0	0	0	0	0	0	0	0	0	0	0	0	0	0	0	0	0	0	0	0	0	0	0	0	0.000131108853125307	0	0	0	0	0.000543872371283539
1736	kctd10	0	0	0	0	0	0	0	0	0	0	0	0	0	0	0	0	0	0	0	0	0	0	0	0	0	0	0	0.00012970168612192	0	0	0	0	0.00140344721722731	0	0	0	0.000560031017102486	0.00118039517577624	0	0.00196635350666375	0	0	0	0	0.000410224045440202	0	0.000679840464104424
1737	vps37a	0	0	0	0	0	0	0	0	0	0	0	0	0	0	0	0	0	0	0	0	0	0	0	0	0	0	0	0	0	0	0	0	0	0	0	0	0	0	0	0	0	0	0	0	0	0	0.000362581580855693
1738	mafba	0	0	0	0	0	0	0	0	0	0	0	0	0	0	0	0	0	0	0	0	0	0	0	0	0	0	0	0	0	0	0	0	0	0	0	0	0	0	0	0	0	0	0	0	0	0	0.00484952864394489
1739	ilvbl	0	0	0	0	0	0	0	0	0	0	0	0	0	0	0	0	0	0	0	0	0	0	0	0	0	0	0	0	0	0	0	0	0	0	0	0	0	0	0	0	0	0	0	0	0.00012622278321237	0	0
1740	pdzk1ip1	0	0	0	0	0	0	0	0	0	0	0	0	0	0	0	0	0	0	0	0	0	0	0	0	0	0	0	0	0	0	0	0	0	0	0	0	0	0	0	0	0	0	0	0	0	0	0
1741	zgc.63587	0	0	0	0	0	0	0	0	0	0	0	0	0	0	0	0	0	0	0	0	0	0	0	0	0	0	0	0	0.000498952200379204	0	0.000587069787921039	0.00031513432600646	0.000921012236305425	0	0	0.000402103309619548	0.00124929996122862	0.000102643058763151	0.000547495209416918	0	0.000502784653465347	0.000950539185158478	0.00011214953271028	0	0	0	0.000453226976069616
1742	brd9	0	0	0	0	0	0	0	0	0	0	0	0	0	0	0	0	0	0	0	0	0	0	0	0	0	0	0	0.00123216601815824	0	0	0	0	0	0	0	0	0	0	0	0.00262180467555167	0	0.000491658199219902	0	0	0	0	0
1743	nr2f1b	0	0	0	0	0	0	0	0	0	0	0	0	0	0	0	0	0	0	0	0	0	0	0	0	0	0	0	0	0	0	0	0	0	0	0	0	0	0	0	0.00101959070715898	0	0	0	0	0	0	0
1744	npc1	0	0	0	0	0	0	0	0	0	0	0	0	0	0	0	0	0	0	0	0	0	0	0	0	0	0	0	0	0	0.00224896669097982	0	0.000945402978019381	0	0	0	0.000463965357253325	0	0	0	0	0	0	0	0	0.000284001262227832	0	0.00258339376359681
1745	cnn1a	0	0	0	0	0	0	0	0	0	0	0	0	0	0	0	0	0	0	0	0	0	0	0	0	0	0	0	0	0	0	0	0	0	0	0	0	0	0	0	0	0	0	0	0	0	0	0.000543872371283539
1746	foxf2a	0	0	0	0	0	0	0	0	0	0	0	0	0	0	0	0	0	0	0	0	0	0	0	0	0	0	0	0	0	0	0	0	0	0	0	0	0	0	0	0.00152938606073847	0.000425433168316832	0	0	0.000340947834981248	0.000694225307668034	0	0
1747	elp2	0	0	0	0	0	0	0	0	0	0	0	0	0	0	0	0	0	0	0	0	0	0	0	0	0	0	0	0	0	0	0	0	0	0	0	0.000463965357253325	0	0	0	0	0	0	0	0	0	0	0
1748	plxnb1b	0	0	0	0	0	0	0	0	0	0	0	0	0	0	0	0	0	0	0	0	0	0	0	0	0	0	0	0	0	0	0	0	0	0	0	0	0	0	0	0	0	0	0	0.000397772474144789	0	0	0.00086113125453227
1749	pabpc1a	0	0	0	0	0	0	0	0	0	0.000808244089715094	0	0	0	0	0	0	0	0	0	0.00182576943140323	0	0	0	0	5.52944429084877e-05	0	0.0021824250593748	0.00732814526588846	0.00214549446163058	0.000729394602479942	0.00278858149262494	0.00252107460805168	0	0.00261686689663376	0.0575079872204473	0.00179399938137952	0.00473872399086719	0.0109828072876572	0.000821242814125376	0.00415119073629015	0.00413830445544554	0.00567045789766954	0.00504672897196262	0.00858052051369474	0.010571158094036	0.00281183218985491	0.0151831036983321
1750	otud7b	0	0	0	0	0	0	0	0	0	0	0	0	0	0	0	0	0	0	0	0	0	0	0	0	0	0	0	0	0	0	0	0	0	0	0	0.00037117228580266	0	0	0.000821242814125376	0	0	0	0	0	0	0	0.000543872371283539
1751	megf10	0	0	0	0	0	0	0	0	0	0	0	0	0	0	0	0	0	0	0	0	0	0	0	0	0	0	0	0	0	0	0	0	0	0	0	0	0	0.00046189376443418	0	0	0	0	0	0	0	0	0
1752	fbxw11b	0	0	0	0	0	0	0	0	0	0	0	0	0	0	0	0	0	0	0	0	0	0	0	0	0	0	0	0	0	0	0	0	0	0	0	0	0	0.00338722093918399	0	0	0	0	0.000560747663551402	0	0	0	0
1753	eif5a	0	0	0	0	0	0	0	0	0.000697309547329886	0	0	0	0	0	0.00262798276043309	0	7.90763877906057e-05	0	0	0	0	0	0	0	0	0	0.00121959047435651	0.00557717250324254	0.000698533080530885	0.00364697301239971	0	0.00015756716300323	0.00307004078768475	0.000594742476507672	0.00798722044728434	0.0142592019795855	0.00641881704217464	0.021041827046446	0.0026827265261429	0.00240332095258903	0.0059947400990099	0.0115048018617457	0.000635514018691589	0.0168200931924082	0.014673398548438	0	0.0366660623640319
1754	garem	0	0	0	0	0	0	0	0	0	0	0	0	0	0	0	0	0	0	0	0	0	0	0	0	0	0	0	0	0	0	0	0	0	0	0	0	0	0	0	0.000801106984196344	0	0	0	0	0	0	0
1755	chd6	0	0	0	0	0	0	0	0	0	0	0	0	0	0	0	0	0	0	0	0	0	0	0	0	0	0	0	0	0	0	0	0	0	0	0	0	0	0	0	0	0	0	0	0.000113649278327083	0.000788892395077311	0	0
1756	tmed1b	0	0	0	0	0	0	0	0	0	0	0	0	0	0	0	0	0	0	0	0	0	0	0	0	0	0	0.00160472430836382	0	0	0	0	0	0	0.000832639467110741	0	0	0	0.000359250705671029	0	0.00356856747505644	0.000425433168316832	0.00062276705234521	0.000373831775700935	0	0.000504891132849479	0	0.00339920232052212
1757	scml4	0	0	0	0	0	0	0	0	0	0	0	0	0	0	0	0	0	0	0	0	0	0	0	0	0	0	0	0	0	0	0	0	0	0	0	3.09310238168883e-05	0	0	0	0	0.000696163366336634	0	0	0	0	0	0
1758	eapp	0	0	0	0	0	0	0	0	0	0	0	0	0	0	0	0	0	0	0	0	0	0	0	0	0	0	0	0	0	0	0	0	0.00210517082584097	0	0	0	0	0	0	0	0.000309405940594059	0	0	0	0	0	0
1759	opn1sw2	0	0	0	0	0	0	0	0	0	0	0	0	0	0	0	0	0	0	0	0	0	0	0	0	0	0	0	0	0	0	0	0	0	0	0	0	0	0.000615858352578907	0	0	0	0	0	0	0	0	0
1760	gnai2b	0	0	0	0	0	0	0	0	0	0	0	0	0	0	0	0	0	0	0	0	0	0	0	0	0	0	0	0	0	0	0	0	0	0	0	0	0.00086158618015767	0	0	0	0	0	0	0	0	0	0.0005891950688905
1761	larp7	0	0	0	0	0	0	0	0	0	0	0	0	0	0	0	0	0	0	0	0	0	0	0	0	0	0	0	0	0	0	0	0	0	0	0	0	0	0	0	0	0	0	0	0.00102284350494374	0	0	0
1762	bag5	0	0	0	0	0	0	0	0	0	0	0	0	0	0	0	0	0	0	0	0	0	0	0	0	0	0	0	0	0	0	0	0	0	0	0	0.000247448190535107	0	0	0	0	0	0	0	0	0	0	0
1763	f11r.1	0	0	0	0	0	0	0	0	0	0	0	0	0	0	0	0	0	0	0	0	0	0	0	0	0	0	0	0	0	0	0	0	0	0	0	0	0	0.000667179881960482	0.00136873802354229	0	0.000425433168316832	0.00121275689140909	0	0.00119331742243437	6.31113916061849e-05	0	0.00181290790427846
1764	C11H6orf120	0	0	0	0	0	0	0	0	0	0	0	0	0	0	0	0	0	0	0	0	0	0	0	0	0	0	0	0	0	0	0	0.00173323879303553	0	0	0	0.000216517166718218	0	0	0	0	0	0	0	0	0	0.000412402054512053	0
1765	kidins220b	0	0	0	0	0	0	0	0	0	0	0	0	0	0	0	0	0	0	0	0	0	0	0	0	0	0	0	0	0	0	0	0	0	0	0.00399361022364217	0	0	0	0	7.28279076542131e-05	0	0	0	0	0	0	0.000679840464104424
1766	epha2a	0	0	0	0	0	0	0	0	0	0	0	0	0	0	0	0	0	0	0	0	0	0	0	0	0	0	0	0	0	0	0	0	0	0	0	0	0	0	0	7.28279076542131e-05	0	0	0	0	0	0	0
1767	gstt1b	0	0	0	0	0	0	0	0	0	0	0	0	0	0	0	0	0	0	0	0	0	0	0	0	0	0	0	0	0	0.00170192073911986	0	0	0.000350861804306829	0	0	0.00182493040519641	0.00185241028733899	0.0025147549396972	0.00175198467013414	0	0.000464108910891089	0.000688321478907863	0.00246728971962617	0	0	0	0
1768	smarcc1a	0	0	0	0	0	0	0	0	0	0	0	0	0	0	0	0	0	0	0	0	0	0	0	0	0	0	0	0	0	0	0	0	0	0	0	0	0	0	0.000492745688475226	0	0	0	0	0	0	0	0.000181290790427846
1769	apmap	0	0	0	0	0	0	0	0	0	0	0	0	0	0	0	0	0	0	0	0	0	0	0	0	0	0	0	0	0	0	0	0	0	0	0	0	0	0	0	0	0	0	0	0	0.00110444935310824	0	0.00693437273386512
1770	patl1	0	0	0	0	0	0	0	0	0	0	0	0	0	0	0	0	0	0	0	0	0	0	0	0	0	0	0	0	0	0	0	0	0	0	0	0	0	0.000307929176289453	0	0	0	0	0	0	0.000315556958030925	0	0
1771	phf20l1	0	0	0	0	0	0	0	0	0	0	0	0	0	0	0	0	0	0	0	0	0	0	0	0	0	0	0	0	0	0	0	0	0	0	0	0	0	0	0	0	0	0	0	0	0.00025244556642474	0	0
1772	eif4ba	0	0	0	0	0	0	0	0	0	0	0	0	0	0	0	0	0	0	0	0	0	0	0	0	0	0	0	0	0	0	0	0	0	0	0	0	0	0	0	0	0	0	0	0.000340947834981248	0.000347112653834017	0	0.000543872371283539
1773	mylz3	0	0	0	0	0	0	0	0	0	0	0	0	0	0	0	0	0	0	0	0	0	0	0	0	0	0	0	0	0	0	0	0	0	0	0.00678913738019169	0.00163934426229508	0.00086158618015767	0	0	0	0	0	0	0	0	0	0
1774	eif3i	0	0	0	0	0.000853308509813048	0	0	0	0	0	0	0	0	0	0	0	0	0	0	0	0	0	0	0	0	0	0	0.000324254215304799	0	0.000364697301239971	0	0.00110297014102261	0.000789439059690364	0	0.00319488817891374	0	0	0.00241211188093405	0	0.00393270701332751	0.0012762995049505	0	0.000373831775700935	0.00250028412319582	0.00350268223414326	0	0.00163161711385062
1775	nup50	0	0	0	0	0	0	0	0	0	0	0	0	0	0	0	0	0	0	0	0	0	0	0	0	0	0	0	0	0	0	0	0	0	0	0	0	0	0.000718501411342058	0	0	0	0	0	0	0.000189334174818555	0	0.0005891950688905
1776	ncam2	0	0	0	0	0	0	0	0	0	0	0	0	0	0	0	0	0	0	0	0	0	0	0	0	0	0	0	0	0	0	0	0	0	0	0	0	0.00112006203420497	0	0	0	0	0	0	0	0	0	0
1777	X.2	0	0	0	0	0	0	0	0	0	0	0	0	0	0	0	0	0	0	0	0	0	0	0	0	0	0	0	0	0	0	0	0	0	0	0	0.000278379214351995	0.000560031017102486	0	0	0	0	0	0	0	0	0	0
1778	tgfbr1a	0	0	0	0	0	0	0	0	0	0	0	0	0	0	0	0	0	0	0	0	0	0	0	0	0	0	0	0	0	0	0	0	0	0	0	0	0	0	0	0	0.00131497524752475	0	0	0.00130696670076145	0.00100978226569896	0	0.000997099347353154
1779	rock2a	0	0	0	0	0	0	0	0	0	0	0	0.000822571358065312	0	0	0	0	0	0	0	0	0	0	0	0	0	0	0	0	0	0	0	0	0	0	0	0	4.30793090078835e-05	0.000769822940723634	0	0	0	0	0	0	0	0	0
1780	ctdp1	0	0	0	0	0	0	0	0	0	0	0	0	0	0	0	0	0	0	0	0	0	0	0	0	0	0	0	0	0	0	0.000807220958391429	0	0	0	0	0	0	0.000307929176289453	0	0.000436967445925279	0	0	0	0	0	0	0.00135968092820885
1781	ccnt1	0	0	0	0	0	0	0	0	0	0	0	0	0	0	0	0	0	0	0	0	0	0	0	0	0	0	0	0	0	0	0	0	0	0	0	0	0.000560031017102486	0	0	0	0.000502784653465347	0	0.000186915887850467	0	0	0.0022119746560192	0
1782	prkag3a	0	0	0	0	0	0	0	0	0	0	0	0	0	0	0	0	0	0	0	0	0	0	0	0	0	0	0	0	0	0	0	0	0	0	0	0	0.000646189635118253	0	0	0	0	0	0	0	0	0	0
1783	si.dkey.178m19.1	0	0	0	0	0	0	0	0	0	0	0	0	0	0	0	0	0	0	0	0	0	0	0	0	0	0	0	0	0	0	0	0	0	0	0	0	0	0	0	0.000218483722962639	0	0	0.000598130841121495	0	0	0	0
1784	banp	0	0	0	0	0	0	0	0	0	0	0	0	0	0	0	0	0	0	0	0	0	0	0	0	0	0	0	0	0	0	0	0	0	0	0.0103833865814696	0	0	0.000205286117526302	0	0	0	0	0	0	0	0	0
1785	mccc2	0	0	0	0	0	0	0	0	0	0	0	0	0	0	0	0	0	0	0	0	0	0	0	0	0	0	0	0	0	0.00109409190371991	0	0	0	0	0	0.000216517166718218	0.000344634472063068	0.0025147549396972	0	0	0	0	0.000560747663551402	0.00045459711330833	0.00255601136005049	0	0.000317258883248731
1786	fat1a	0	0	0	0	0	0	0	0	0	0	0	0	0	0	0	0	0	0	0	0	0	0	0	0	0	0	0	0	0	0	0	0	0.000350861804306829	0	0.00559105431309904	0.000216517166718218	0.000387713781070952	0.00046189376443418	0	0	0	0	0	0	0.00110444935310824	0	0.00190355329949239
1787	ccdc6b	0	0	0	0	0	0	0	0	0	0	0	0	0	0	0	0	0	0	0	0	0	0	0	0	0	0	0	0	0	0	0	0	0	0	0	0	0	0	0	0	0	0.00206496443672359	0	0	0	0	0
1788	ccng2	0	0	0	0	0	0	0	0	0	0	0	0	0	0	0	0	0	0	0	0	0	0	0	0	0	0	0	0.00136186770428016	0.000798323520606726	0	0	0	0	0.00350898061139527	0	0.000525827404887102	0	0.000872465999486785	0	0	0	0.000786653118751844	0	0	0	0	0
1789	sys1	0	0	0	0	0	0	0	0	0	0	0	0	0	0	0	0	0	0	0	0	0	0	0	0	0	0	0	0	0	0	0	0	0	0	0	0	0	0	0	0.000364139538271065	0	0	0.000373831775700935	0.00102284350494374	0.000441779741243294	0	0
1790	pnpo	0	0	0	0	0	0	0	0	0	0	0	0	0	0	0	0	0	0	0	0	0	0	0	0	0	0	0	0	0	0	0	0	0	0	0	0	0	0	0	0	0	0	0	0	0.000284001262227832	0	0
1791	alg6	0	0	0	0	0	0	0	0	0	0	0	0	0	0	0	0	0	0	0	0	0	0	0	0	0	0	0	0	0	0	0	0	0	0	0	0	0	0	0	0	0	0	0	0.000681895669962496	0	0	0
1792	krt4	0	0	0	0	0	0	0	0	0	0	0	0	0	0	0	0	0	0	0	0	0.00149634715253939	0	0	0	0	0	0	0	0.000349266540265443	0.000364697301239971	0	0	0.00824525240121047	0.00231949565837992	0	0.000866068666872873	0.00155085512428381	0.00354118552732871	0.00470845880098549	0.00859369310319714	0.00580136138613861	0.00570323511095087	0.00242990654205607	0.00573928855551767	0.00230356579362575	0	0.00639050036258158
1793	C6H1orf74	0	0	0	0	0	0	0	0	0	0	0	0	0	0	0	0	0	0	0	0	0	0	0	0	0	0	0	0	0	0	0	0	0	0	0	0	0	0	0	0.00233049304493482	0	0	0	0	0	0	0
1794	gmppb	0	0	0	0	0	0	0	0	0	0	0	0	0	0	0	0	0	0	0	0	0	0	0	0	0	0	0	0	0	0	0.000366918617450649	0	0	0	0	0	0	0	0	0.000582623261233705	0	0	0	0.000227298556654165	0	0	0.000951776649746193
1795	sps2	0	0	0	0	0	0	0	0	0	0	0	0	0	0	0	0	0	0	0	0	0	0	0	0	0	0	0	0	0	0	0.000733837234901299	0	0	0	0	0.000525827404887102	0	0	0	0.000873934891850557	0.00100556930693069	0.0018355239437543	0	0	0	0	0.000498549673676577
1796	snrkb	0	0	0	0	0	0	0	0	0	0	0	0	0	0	0	0	0	0	0	0	0	0	0	0	0	0	0	0	0.000299371320227522	0	0	0	0	0	0	0	0	0	0	0	0	0	0	0	0	0	0
1797	nova2	0	0	0	0	0	0	0	0	0	0	0	0	0	0	0	0	0	0	0	0	0	0	0	0	0	0	0	0	0	0	0	0	0.00061400815753695	0	0	0.000402103309619548	0.000430793090078835	0.0021041827046446	0	0	0	0	0	0	0	0	0
1798	cirh1a	0	0	0	0	0	0	0	0	0	0	0	0	0	0	0	0	0	0	0	0	0	0	0	0	0	0	0	0	0	0	0	0	0	0	0	0.000804206619239097	0	0	0	0.0010924186148132	0	0	0.000411214953271028	0	0.000504891132849479	0	0.000453226976069616
1799	mmp2	0	0	0	0	0	0	0	0	0	0	0	0	0	0	0	0	0	0	0	0	0	0	0	0	0	0	0	0	0	0	0	0	0	0	0	0	0.000387713781070952	0	0	0.00094676279950477	0	0	0.000598130841121495	5.68246391635413e-05	0.000504891132849479	0	0.000634517766497462
1800	diexf	0	0	0	0	0	0	0	0	0	0	0	0	0	0	0	0	0	0	0	0	0	0	0	0	0	0	0	0	0	0	0	0	0	0	0	0	0	0	0	0.000655451168887918	0	0	0	0	0	0	0
1801	paqr3a	0	0	0	0	0	0	0	0	0	0	0	0	0	0	0	0	0	0	0	0	0	0	0	0	0	0	0	0	0	0	0	0	0	0	0	0	0	0	0	0.000509795353579492	0	0	0	0.000568246391635413	0.000568002524455664	0	0.000634517766497462
1802	lrrc40	0	0	0	0	0	0	0	0	0	0	0	0	0	0	0	0	0	0	0	0	0	0	0	0	0	0	0	0	0	0	0.00873266309532546	0	0	0	0	0	0	0.000410572235052605	0	0	0	0	0.00097196261682243	0.000227298556654165	0.000662669611864942	0	0
1803	ppp1r14ab	0	0	0	0	0	0	0	0	0	0	0	0	0	0	0	0	0	0	0	0	0	0	0	0	0	0	0	0	0	0	0	0	0	0	0	0	0	0	0	0	0	0	0	0	0.000220889870621647	0	0
1804	phb2b	0	0	0	0	0	0	0	0	0	0	0	0	0	0	0	0	0	0	0	0	0	0	0	0	0	0	0	0	0	0	0	0	0	0	0	0.000402103309619548	0	0	0	0.000218483722962639	0	0	0	0.00085236958745312	0	0	0.000725163161711385
1805	sec63	0	0	0	0	0	0	0	0	0	0	0	0	0	0	0	0	0	0	0	0	0	0	0	0	0	0	0	0	0	0.000790177486019937	0.000366918617450649	0	0	0	0.036741214057508	9.2793071450665e-05	0.000258475854047301	0.0021041827046446	0	0	0.000502784653465347	0	0	0.00125014206159791	0.000378668349637109	0	0.00108774474256708
1806	g3bp1	0	0	0	0.000576405789675932	0	0	0	0	0	0	0	0	0	0	0	0	0	0	0	0	0	0	0	0	0	0	0	0	0	0.000303914417699976	0	0	0	0	0	0	0	0.000513215293815756	0	0.0010924186148132	0.000348081683168317	0.000426103772657249	0	0.00204568700988749	0.000473335437046387	0	0.00271936185641769
1807	smc2	0	0	0	0	0	0	0	0	0	0	0	0	0	0	0	0	0	0	0	0	0	0	0	0	0	0	0	0	0	0	0	0	0	0	0	0	0	0	0	0	0	0.000196663279687961	0.00011214953271028	0.000625071030798954	0	0	0.00122371283538796
1808	arhgap29b	0	0	0	0	0	0	0	0	0	0	0	0	0	0	0	0	0	0	0	0	0	0	0	0	0	0	0	0	0	0	0.000660453511411169	0	0.000482434980921889	0	0	0	0	0	0	0	0.000464108910891089	0	0	0	0.00116756074471442	0	0
1809	pik3cg	0	0	0	0	0	0	0	0	0	0	0	0	0	0	0	0	0	0	0	0	0	0	0	0	0	0	0	0	0	0	0	0	0	0	0	0	0	0	0	0	0	0.000393326559375922	0	0	0	0	0
1810	srrt	0	0	0	0	0	0	0	0	0	0	0	0	0	0	0	0	0	0	0	0	0	0	0	0	0	0	0	0	0.00189601836144097	0	0	0	0	0	0	0	0	0	0	0	0	0	0.00138317757009346	0	0.00233512148942884	0	0.00108774474256708
1811	mdh1aa	0	0	0	0	0	0	0	0	0	0	0	0	0	0	0	0	0	0	0	0	0	0	0	0	0	0	0	0	0.000848218740644646	0	0.000733837234901299	0	0	0.00113001070536458	0.00638977635782748	0.000587689452520878	0.00193856890535476	0.00138568129330254	0.000547495209416918	0	0.000348081683168317	3.27772132813268e-05	0	0.00107966814410728	0.000915115178289681	0	0.00190355329949239
1812	atp5g3a	0	0	0	0	0	0	0	0	0	0	0	0	0	0	0	0	0	0	0	0	0	0	0	0	0	0	0	0	0	0	0	0.001024186559521	0	0	0.0111821086261981	0.000525827404887102	0.00172317236031534	0.00123171670515781	0	0.00203918141431797	0.00119894801980198	0.000655544265626536	0.000523364485981308	0.00244345948403228	0.00214578731461029	0	0.005891950688905
1813	hsd17b10	0	0	0	0	0	0	0	0	0	0	0	0	0	0	0	0	0	0	0	0	0	0	0	0	0	0	0	0	0	0	0	0	0	0	0	0	0	0.000564536823197331	0	0	0	0.000688321478907863	0	0	0	0	0
1814	sdr16c5b	0	0	0	0	0	0	0	0	0	0	0	0	0	0	0	0	0	0	0	0	0	0	0	0	0	0	0	0	0	0	0	0	0	0	0	0	0	0	0	0	0.000386757425742574	0	0	0	0	0	0
1815	bcor	0	0	0	0	0	0	0	0	0	0	0	0	0	0	0	0	0	0	0	0	0	0	0	0	0	0	0	0	0	0	0	0	0	0	0	0	0	0.000615858352578907	0	0.000218483722962639	0	0	0	0	0	0	0
1816	gsk3b	0	0	0	0	0	0	0	0	0	0	0	0	0	0	0	0	0	0	0	0	0	0	0	0	0	0	0	0	0	0.000486263068319961	0	0	0	0	0	0.00037117228580266	0.000129237927023651	0	0	0	0	0	0	0	0	0	0.00113306744017404
1817	stard3	0	0	0	0	0	0	0	0	0	0	0	0	0	0	0	0	0	0	0	0	0	0	0	0	0	0	0	0	0	0	0	0	0	0	0	0.000804206619239097	0	0	0	0	0	0	0	0	0	0	0
1818	si.ch211.210c8.6	0	0	0	0	0	0	0	0	0	0	0	0	0	0	0	0	0	0	0	0	0	0	0	0	0	0	0	0	0	0.000972526136639922	0	0	0	0	0	0	0	0	0	0	0	0	0	0	0	0.000749821917294642	0
1819	pigs	0	0	0	0	0	0	0	0	0	0	0	0	0	0	0	0	0	0	0	0	0	0	0	0	0	0	0	0	0	0.000547045951859956	0	0	0	0	0	0	0.00107698272519709	0	0	0	0	0	0	0	0	0	0.0017675852066715
1820	gata5	0	0	0	0	0	0	0	0	0	0	0	0	0	0	0	0	0	0	0	0	0	0	0	0	0	0	0	0	0.000698533080530885	0.000790177486019937	0	0	0.000789439059690364	0	0.0163738019169329	0.00074234457160532	0.00486796191789084	0	0.00093074185600876	0.000801106984196344	0.000966893564356436	0	0	0	0.000599558220258757	0	0
1821	micall2b	0	0	0	0	0	0	0	0	0	0	0	0	0	0	0	0	0	0	0	0	0	0	0	0	0	0	0	0	0	0	0	0	0	0	0	0	0.00267091715848878	0	0	0	0	0	0	0	0	0	0
1822	cand1	0	0	0	0	0	0	0	0	0	0	0	0	0	0	0	0	0	0	0	0	0	0	0	0	0	0	0	0	0.000249476100189602	0	0	0.000945402978019381	0	0	0.00519169329073482	0.000247448190535107	0	0	0	0	0	0.000262217706250615	0.000859813084112149	0.000738720309126037	0.00318712527611234	0	0.00145032632342277
1823	syvn1	0	0	0	0	0	0	0	0	0	0	0	0	0	0	0	0	0	0	0	0	0	0	0	0	0	0	0	0	0	0	0	0	0	0	0.00199680511182109	0	0.00112006203420497	0	0	0	0	0	0	0	0	0	0
1824	srsf1b	0	0	0	0	0	0	0	0	0	0	0	0	0	0	0	0	0	0	0	0	0	0	0	0	0	0	0	0	0.000598742640455044	0	0	0	0	0	0	0.00145375811939375	0.000689268944126136	0	0	0	0	0	0	0	0.000157778479015462	0	0.000453226976069616
1825	copz1	0	0	0	0	0	0	0	0	0	0	0	0	0	0	0	0	0	0	0	0	0	0	0	0	0	0.000949307005885703	0	0.00155642023346304	0.000648637860492965	0	0	0.00204837311904199	0	0	0	0.00340241261985772	0.00525567569896179	0.0119579163459071	0	0.00094676279950477	0.0138072400990099	0.00249106820938084	0.000635514018691589	0.00931924082282077	0.0071315872514989	0.00393656506579687	0.00362581580855693
1826	dnajc3b	0	0	0	0	0	0	0	0	0	0	0	0	0	0	0	0	0	0	0	0	0	0	0	0	0	0	0	0	0	0	0	0	0	0	0.0119808306709265	0.000309310238168883	0	0	0	0	0	0	0	0.000227298556654165	0	0	0
1827	zbtb11	0	0	0	0	0	0	0	0	0	0	0	0	0	0	0	0	0	0	0	0	0	0	0	0	0	0	0	0	0	0	0	0	0	0	0	0	0	0	5.47495209416918e-05	0	0.000580136138613861	0	0	0.00113649278327083	0.00220889870621647	0	0
1828	tcp1	0	0	0	0	0	0	0	0	0	0	0	0	0	0	0	0	0	0	0	0	0	0	0	0	0	0	0	0	0	0	0	0	0	0	0	0	0.000646189635118253	0.00184757505773672	0.000218998083766767	0.00145655815308426	0.000270730198019802	0	0	0	0.00119911644051751	0.000337419862782589	0.00158629441624365
1829	tln2a	0	0	0	0	0	0	0	0	0	0	0	0	0	0	0	0	0	0	0	0	0	0	0	0	0	0	0	0	0	0	0	0	0	0	0	0	0	0	0	0	0	0	0	0	0.000599558220258757	0	0
1830	casp3a	0	0	0	0	0	0	0	0	0	0	0	0	0	0	0	0	0	0	0	0	0	0	0	0	0	0	0	0	0	0.000790177486019937	0	0	0	0	0	0.000773275595422209	0	0	0	0.00145655815308426	0.000541460396039604	0	0	0	0.000347112653834017	0	0.000951776649746193
1831	pdss1	0	0	0	0	0	0	0	0	0	0	0	0	0	0	0	0	0	0	0	0	0	0	0	0	0	0	0	0	0	0	0	0	0	0	0	0.000680482523971544	0.00275707577650455	0	0	0	0	0	0	0	0	0	0.00281000725163162
1832	cx36.7	0	0	0	0	0	0	0	0	0	0	0	0	0	0	0	0	0	0	0	0	0	0	0	0	0	0	0	0	0.000249476100189602	0	0	0	0	0	0	0	0.000430793090078835	0	0	0	0	0	0	0	0	0	0
1833	ncoa2	0	0	0	0	0	0	0	0	0	0	0	0.000575799950645718	0	0	0	0	0	0	0	0	0	0	0	0	0	0	0	0	0	0	0	0	0	0	0	0	0	0	0.000218998083766767	0	0	0	0	0.00136379133992499	0.00012622278321237	0	0.000453226976069616
1834	sfxn2	0	0	0	0	0	0	0	0	0	0	0	0	0	0	0	0	0	0	0	0	0	0	0	0	0	0	0	0	0	0	0	0	0	0	0	0	0	0	0	0.00138373024543005	0	0	0.000411214953271028	0	0	0	0
1835	SIGLEC1..1.of.51.	0	0	0	0	0	0	0	0	0	0	0	0	0	0	0	0	0	0	0	0	0	0	0	0	0	0	0	0	0	0	0.00102737212886182	0	0	0	0	0	0	0	0	0	0	0	0	0	0	0	0
1836	C1H4orf33	0	0	0	0	0	0	0	0	0	0	0	0	0	0	0	0	0	0	0	0	0	0	0	0	0	0	0	0	0	0	0	0	0	0	0	0	0	0	0	0	0.000425433168316832	0	0	0.000625071030798954	0.00110444935310824	0.000974768492483035	0
1837	ubp1	0	0	0	0	0	0	0	0	0	0	0	0	0	0	0	0	0	0	0	0	0	0	0	0	0	0	0.000962834585018294	0	0	0	0	0	0	0	0	0	0	0	0	0	0	0	0	0	0	0	0
1838	eci1	0	0	0	0	0	0	0	0	0	0	0	0	0	0	0	0	0	0	0	0	0	0	0	0	0	0	0	0	0	0	0	0	0	0.00118948495301534	0	0	0.000430793090078835	0	0	0	0	0	0	0	0.000568002524455664	0	0
1839	nkx2.5	0	0	0	0	0	0	0	0	0	0	0	0	0	0	0	0	0	0	0	0	0	0	0	0	0	0	0	0	0.00104779962079633	0.000364697301239971	0	0	0	0.000594742476507672	0.009185303514377	0.00346427466749149	0.000646189635118253	0.0046189376443418	0	0	0	0	0	0	0	0.000187455479323661	0
1840	vrk1	0	0	0	0	0	0	0	0	0	0	0	0	0	0	0	0	0	0	0	0	0	0	0	0	0	0	0	0	0	0	0	0	0	0	0	0	0	0	0	0	0	0	0	0	0.000473335437046387	0	0.00172226250906454
1841	crtap	0	0	0	0	0	0	0	0	0	0	0	0	0	0	0	0	0	0	0	0	0	0	0	0	0	0	0	0	0	0	0	0.00133932088552746	0	0	0	0.00074234457160532	0	0.000615858352578907	0	0	0.000889542079207921	0	0.000373831775700935	0	0	0	0
1842	msh2	0	0	0	0	0	0	0	0	0	0	0	0	0	0	0	0	0	0	0	0	0	0	0	0	0	0	0	0	0	0	0	0	0	0	0	0	0	0	0	0	0	0	0	0.00119331742243437	0	0	0.000498549673676577
1843	tbx2a	0	0	0	0	0	0	0	0	0	0	0	0	0	0	0	0	0	0	0	0	0	0	0	0	0	0	0	0	0	0	0	0	0	0	0	0	0	0	0.00114973993977553	0	0	0	0	0.00181838845323332	0	0	0.0715645395213923
1844	scn8ab	0	0	0	0	0	0	0	0	0	0	0	0	0	0	0	0	0	0	0	0	0	0	0	0	0	0	0	0	0	0	0	0	0	0	0	0	0	0	0	0.00262180467555167	0	0	0	0	0	0	0
1845	brms1lb	0	0	0	0	0	0	0	0	0	0	0	0	0	0	0	0	0	0	0	0	0	0	0	0	0	0	0	0	0	0	0	0	0	0	0	0	0	0	0	0	0	0	0.000672897196261682	0	0	0	0
1846	sf3b2	0	0	0	0	0	0	0	0	0	0	0	0	0	0	0	0	0	0	0	0	0	0	0	0	0	0	0	0	0	0.00176270362265986	0	0	0	0	0.00479233226837061	0	0	0.000667179881960482	0	0	0.000657487623762376	0	0	0.00204568700988749	0.00119911644051751	0.000749821917294642	0.00666243654822335
1847	pik3r2	0	0	0	0.000640450877417702	0	0	0	0	0	0	0	0	0	0	0	0	0	0	0	0	0	0	0	0	0	0	0	0	0	0	0	0	0.00162273584491908	0	0	0	0.000473872399086719	0.00118039517577624	0.0020257322748426	0	0.00355816831683168	0.000557212625782556	0.00321495327102804	0.000738720309126037	9.46670874092774e-05	0	0.00135968092820885
1848	neil1	0	0	0	0	0	0	0	0	0	0	0	0	0	0	0	0	0	0	0	0	0	0	0	0	0	0	0	0	0	0	0	0	0	0	0	0	0.00073234825313402	0.00112907364639466	0	0	0	0	0	0	0	0	0
1849	rdh12	0	0	0	0	0	0	0	0	0	0	0	0	0	0	0	0	0	0	0	0	0	0	0	0	0	0	0	0	0	0	0	0	0	0	0	0.000309310238168883	0	0	0	0	0	0	0	0	0	0	0
1850	scap	0	0	0	0	0	0	0	0	0	0	0	0	0	0	0	0	0	0	0	0	0	0	0	0	0	0	0	0	0	0	0	0	0	0	0	0	0	0	0	0	0	0	0	0	0	0	0.000543872371283539
1851	eif2b3	0	0	0	0	0	0	0	0	0	0	0	0	0	0	0	0	0	0	0	0	0	0	0	0	0	0	0	0	0	0	0	0	0	0	0	0	0	0	0	0	0	0	0	0.000340947834981248	0	0	0
1852	pak4	0	0	0	0	0	0	0	0	0	0	0	0	0	0	0	0	0	0	0	0	0	0	0	0	0	0	0	0	0	0	0	0	0	0	0	0	0	0	0	0	0.00123762376237624	0.000163886066406634	0	0	0.000788892395077311	0	0.00344452501812908
1853	cenpj	0	0	0	0	0	0	0	0	0	0	0	0	0	0	0	0	0	0	0	0	0	0	0	0	0	0	0	0	0	0.000850960369559932	0	0	0	0	0	0	0	0	0	0	0.00228186881188119	0	0	0	0	0	0
1854	psmd3	0	0	0	0	0	0	0	0	0	0	0	0	0	0	0	0	0	0	0	0	0	0	0	0	0	0	0	0.00012970168612192	0	0	0	0	0	0	0	0.00018558614290133	0	0.000667179881960482	0	0	0	0	0	5.68246391635413e-05	0.000157778479015462	0	0.00135968092820885
1855	mid1ip1l	0	0	0	0	0	0	0	0	0	0	0	0	0	0	0	0	0	0	0	0	0	0	0	0	0	0	0	0	0	0	0	0	4.38577255383536e-05	0	0	0	0	0	0	0	0	0	0	0	0.000441779741243294	0	0.00158629441624365
1856	gpx1a	0	0	0	0	0	0	0	0	0	0	0	0	0	0	0	0	0	0	0	0	0	0	0	0	0	0	0	0	0	0	0	0	0	0	0	0.000433034333436437	0	5.13215293815756e-05	0	0	0	0	0	0.00045459711330833	0	0	0.000317258883248731
1857	slc38a4	0	0	0	0	0	0	0	0	0	0	0	0	0	0	0	0	0	0	0	0	0	0	0	0	0	0	0	0	0	0	0	0.0025998581895533	0	0	0	0	0	0	0.000109499041883384	0.00145655815308426	0.000657487623762376	0	0	0	9.46670874092774e-05	0	0.000181290790427846
1858	ctnnal1	0	0	0	0	0	0	0	0	0	0	0	0	0	0	0	0	0	0	0	0	0	0	0	0	0	0	0	0.00155642023346304	0	0	0	0	0	0	0	0	0.000603110326110369	0	0	0	0	0	0	0	0	0.000487384246241518	0.000226613488034808
1859	gnai2a	0	0	0	0	0	0	0	0	0	0	0	0	0	0	0	0	0	0	0	0	0	0	0	0	0	0	0	0.00136186770428016	0	0.000303914417699976	0.00183459308725325	0.001024186559521	0.000877154510767072	0	0	3.09310238168883e-05	0.00262783784948089	0.00107775211701309	0.000711743772241993	0	0.00116027227722772	0.00252384542266217	0.000560747663551402	0.00198886237072395	0	0	0.00172226250906454
1860	pgm2	0	0	0	0	0	0	0	0	0	0	0	0	0	0	0	0	0	0	0	0	0	0	0	0	0	0	0	0	0	0.00267444687575979	0	0	0	0	0	0	0	0	0	0	0	0	0	0	0	0	0
1861	acvrl1	0	0	0	0	0	0	0	0	0	0	0	0	0	0	0	0	0	0	0	0	0	0	0	0	0	0	0	0	0	0	0	0	0	0	0	0	0	0.000410572235052605	0	0	0	0	0	0	0	0	0
1862	dnajc28	0	0	0	0	0	0	0	0	0	0	0	0	0	0	0	0	0	0	0	0	0	0	0	0	0	0	0	0	0	0	0	0	0	0	0	0	0	0	0	0	0	0	0	5.68246391635413e-05	0	0	0
1863	asna1	0	0	0	0	0	0	0	0	0	0	0	0	0	0	0	0	0	0	0	0	0	0	0	0	0	0	0	0	0	0.000303914417699976	0	0	0	0	0.0235623003194888	0.00092793071450665	0	0.00112907364639466	0.00114973993977553	0	0.000734839108910891	0	0	0.000681895669962496	0	0	0
1864	ubr5	0	0	0	0	0	0	0	0	0	0	0	0	0	0	0	0	0	0	0	0	0	0	0	0	0	0	0	0	0	0	0	0	0	0	0	0	0	0	0	0	0	0	0.000448598130841121	0	0	0.000337419862782589	0
1865	nck2a	0	0	0	0	0	0	0	0	0	0	0	0	0	0	0	0	0	0	0	0	0	0	0	0	0	0	0	0	0	0	0	0.000236350744504845	0	0	0	0	0	0	0	0	0	0	0	0	0	0	0
1866	mfap1	0	0	0	0	0	0	0	0	0	0	0	0	0	0	0	0	0	0	0	0	0	0	0	0	0	0	0	0	0	0	0	0	0	0	0	0	0	0	0	0.000509795353579492	0.000386757425742574	0	0	0	0	0	0.00217548948513416
1867	trim101	0	0	0	0	0	0	0	0	0	0	0	0	0	0	0	0	0	0	0	0	0	0	0	0	0	0	0	0	0	0	0	0	0	0	0	0	0	0.000359250705671029	0	0	0	0	0	0	0	0	0
1868	mthfd1a	0	0	0	0	0	0	0	0	0	0	0	0	0	0	0	0	0	0	0	0	0	0	0	0	0	0	0	0	0	0	0	0	0	0	0	0	0	0	0	0	0	0	0	0	0	0	0.002356780275562
1869	wdr33	0	0	0	0	0	0	0	0	0	0	0	0	0	0	0	0	0	0	0	0	0	0	0	0	0	0	0	0	0	0	0	0	0	0	0	0.000958861738323538	0	0	0.00164248562825075	0	0	0	0	0	0.0016724518775639	0	0.00439630166787527
1870	cyba	0	0	0	0	0	0	0	0	0	0	0	0	0	0	0	0	0	0	0	0	0	0	0	0	0	0	0	0.000194552529182879	0	0	0	0	0	0	0	0	0	0.000718501411342058	0	0	0	0	0	0	0	0	0
1871	pdpk1b	0	0	0	0	0	0	0	0	0	0	0	0	0	0	0	0	0	0	0	0	0	0	0	0	0	0	0	0	0	0	0	0	0	0	0	0	0	0.00046189376443418	0	0	0	0	0	0	0	0	0
1872	rev1	0	0	0	0	0	0	0	0	0	0	0	0	0	0	0	0	0	0	0	0	0	0	0	0	0	0	0	0.00479896238651102	0	0.000850960369559932	0	0	0	0	0	0	0	0.000307929176289453	0.000547495209416918	0.00284028839851431	0	0	0	0.00045459711330833	0.00025244556642474	0	0
1873	etv4	0	0	0	0	0	0	0	0	0	0	0	0	0	0	0	0	0	0	0	0	0	0	0	0	0	0	0	0	0	0	0	0	0	0	0.0107827476038339	0	0	0.000667179881960482	0	0	0	0	0	0	0.000946670874092774	0	0.00185823060188542
1874	rell1	0	0	0	0	0	0	0	0	0	0	0	0	0	0	0	0	0	0	0	0	0	0	0	0	0	0	0	0	0	0	0	0	0	0	0	0	0	0	0	0	0	0	0.000897196261682243	0	0	0	0
1875	taf5	0	0	0	0	0	0	0	0	0	0	0	0	0	0	0	0	0	0	0	0	0	0	0	0	0	0	0	0	0	0	0	0	0	0	0	0	0	0	0	0	0	0	0	0	0	0	0.000679840464104424
1876	rhoad	0	0	0	0	0	0	0	0	0	0	0	0	0	0	0	0	0	0	0	0	0	0	0	0	0	0	0	0.000583657587548638	0	0.00176270362265986	0	0	0	0	0.0223642172523962	0	0.000344634472063068	0.00123171670515781	0	0	0.00270730198019802	0.000196663279687961	0	0	0	0.00112473287594196	0
1877	rpl35	0	0.000825330132052821	0	0	0	0	0	0	0	0	0	0	0	0	0	0	0	0	0	0	0	0	0	0	0	0	0	0.000648508430609598	0.000848218740644646	0.00340384147823973	0	0.00141810446702907	0.00114030086399719	0.0034495063637445	0.0107827476038339	0.00340241261985772	0.00521259638995391	0.00764690787785476	0.00323022173555981	0.00735561867307552	0.0041769801980198	0.00288439476875676	0.000672897196261682	0.00380725082395727	0.00798359103818239	0.000374910958647321	0.00593727338651197
1878	hpda	0	0	0	0	0	0	0	0	0	0	0	0	0	0	0	0	0	0	0	0	0	0	0	0	0	0	0	0	0	0	0	0	0	0	0	0	0	0	0	0	0	0	0	0.000227298556654165	0	0	0.000226613488034808
1879	kank2	0	0	0	0	0	0	0	0	0	0	0	0	0	0	0	0	0	0	0	0	0	0	0	0	0	0	0	0	0	0	0	0	0	0	0.00439297124600639	0	0.000646189635118253	0	0	0	0	0.00081943033203317	0	0.000738720309126037	0.00145156200694225	0	0
1880	hpca	0	0	0	0	0	0	0	0	0	0	0	0	0	0	0	0	0	0	0	0	0	0	0	0	0	0	0	0	0	0	0	0	0	0	0	0	0	0.00153964588144727	0	0	0.000386757425742574	0.000426103772657249	0	0	0	0	0
1881	krt18	0	0	0	0	0.000930882010705143	0	0	0	0.00418385728397931	0.00272782380278844	0	0	0	0	0	0	0	0	0	0	0	0	0	0	0	0	0.00462160600808781	0.00408560311284047	0.00658616904500549	0.00936056406515925	0.00271519776913481	0.00543606712361144	0.00263146353230121	0.00898061139526585	0.0167731629392971	0.0117847200742345	0.00796967216645845	0.0241724403387221	0.037120175198467	0.0452261306532663	0.0443610767326733	0.0453636631813563	0.0280747663551402	0.0259120354585748	0.0487851057115809	0.00266186780639598	0.0562001450326323
1882	si.ch211.175g6.7	0	0	0	0	0	0	0	0	0	0	0	0	0	0	0	0	0	0	0	0	0	0	0	0	0	0	0	0	0	0	0	0	0	0	0.00599041533546326	0.000618620476337767	0	0	0	0.000509795353579492	0.00015470297029703	0.000196663279687961	0.000373831775700935	0.000966018865780202	0.00255601136005049	0	0.00203952139231327
1883	aldh7a1	0	0	0	0	0	0	0	0	0	0	0	0	0	0	0	0	0	0.000633445945945946	0	0	0	0	0	0	0	0	0	0	0	0	0	0	0	0	0	0.000278379214351995	0	0	0	0	0	0	0	0	0.000568002524455664	0	0.000543872371283539
1884	m6pr	0	0	0	0	0	0	0	0	0	0	0	0	0	0	0	0	0	0	0	0	0	0	0	0	0	0	0	0	0	0	0	0	0	0	0	0	0	0	0	0	0	0	0	0	0	0	0
1885	heg	0	0	0	0	0	0	0	0	0	0	0	0	0	0	0	0	0	0	0	0	0	0	0	0	0	0	0	0	0	0	0	0	0	0	0	0	0	5.13215293815756e-05	0	0	0	0	0	0	0	0	0.00104242204496012
1886	mbnl2	0	0	0	0	0	0.000977517106549365	0	0	0	0	0	0	0	0	0	0	0	0	0	0	0	0	0	0	0	0	0	0	0	0	0	0	0	0	0	0	0	0	0	0	0.000464108910891089	0	0	0	0	0	0
1887	FTL..1.of.2.	0	0	0	0	0	0	0	0	0	0	0	0	0	0	0	0	0	0	0	0	0	0	0	0	0	0	0	0.00330739299610895	0.00174633270132721	0.000425480184779966	0	0.000787835815016151	0	0.000416319733555371	0	0.00126817197649242	0.00180933097833111	0.00153964588144727	0.000602244730358609	0.000509795353579492	0.0015470297029703	0.00101609361172113	0.00127102803738318	0.00295488123650415	0.00321868097191543	0.000299928766917857	0.00249274836838289
1888	pak2b	0	0	0	0	0	0	0	0	0	0	0	0	0	0	0	0	0	0	0	0	0	0	0	0	0	0	0	0	0.000498952200379204	0	0	0	0	0	0.00638977635782748	0.000896999690689762	0	0	0	0	0	0.000426103772657249	0.00168224299065421	0.000681895669962496	0.000473335437046387	0.00052487534210625	0.00145032632342277
1889	cyp2v1	0	0	0	0	0	0	0	0	0	0	0	0	0	0	0	0	0	0	0	0	0	0	0	0	0	0	0	0	0	0	0	0	0	0	0	0	0	0	0	0	0	0	0	0	3.15556958030925e-05	0	0
1890	pdia4	0	0	0	0	0	0	0	0	0	0	0	0	0	0	0	0	0	0	0	0	0	0	0	0	0	0	0	0	0	0.000486263068319961	0	0	0	0	0	0	0	0	0.000656994251300301	0	0	0	0.00134579439252336	0	0	0	0.00199419869470631
1891	znf503	0	0	0	0	0	0	0	0	0	0	0	0	0	0	0	0	0	0	0	0	0	0	0	0	0	0	0	0	0	0	0	0	0	0	0	0.000278379214351995	0	0	0	0	0	0	0	0	0.000599558220258757	0	0.000453226976069616
1892	smn1	0	0	0	0	0	0	0	0	0	0	0	0	0	0	0	0	0	0	0	0	0	0	0	0	0	0	0	0	0	0	0	0	0	0	0	0	0	0	0	0	0	0	0	0	0	0	0.00108774474256708
1893	zdhhc8b	0	0	0	0	0	0	0	0	0	0	0	0	0	0	0	0	0	0	0	0	0	0	0	0	0	0	0	0	0	0	0	0	0	0	0	0	0.00379097919269375	0	0	0	0	0	0	0	0.000504891132849479	0	0
1894	midn	0	0	0	0	0	0	0	0	0	0	0	0	0	0	0.00157678965625985	0	0	0	0	0	0	0	0	0	0	0	0.00102702355735285	0.00363164721141375	0.000498952200379204	0	0.00719160490203273	0	0	0.000356845485904603	0	0.00142282709557686	0	0	0	0.00196635350666375	0.00100556930693069	0.00235995935625553	0.000523364485981308	0.00107966814410728	0	0	0.00199419869470631
1895	lipf	0	0	0	0	0	0	0	0	0	0	0	0	0.0351437699680511	0	0	0	0	0	0	0	0	0	0	0	0	0	0	0	0	0	0	0	0	0	0	0	0	0	0	0	0	0	0	0	0	0	0
1896	kdm7ab	0	0	0	0	0	0	0	0	0	0	0	0	0	0	0	0	0	0	0	0	0	0	0	0	0	0	0	0	9.97904400758407e-05	0	0	0	0	0	0	0	0	0	0	0	0	0	0	0	0	0	0
1897	cope	0	0	0	0	0	0	0	0	0	0	0	0	0	0	0	0	0	0	0	0	0	0	0	0	0	0	0	0.000453955901426719	0	0	0	0	0	0	0	0.00197958552428085	0.00224012406840994	0.000718501411342058	0.00377771694497673	0.000436967445925279	0.000464108910891089	0.000426103772657249	0.000859813084112149	0.00181838845323332	0.0020826759230041	0	0.00122371283538796
1898	flnca	0	0	0	0	0	0	0	0	0	0	0	0	0	0	0	0	0	0	0	0	0	0	0	0	0	0	0	0.000843060959792477	0	0	0	0	0	0	0	0	0.000215396545039418	0	0	0	0	0	0	0	0	0	0
1899	tnfrsf1a	0	0	0	0	0	0	0	0	0	0	0	0	0	0	0	0	0	0	0	0	0	0	0	0	0	0	0	0	0	0	0	0	0	0	0	0.000247448190535107	0	0	0	0	0.000348081683168317	0.000131108853125307	0	0	0	0.00161211712218348	0
1900	sf3b4	0	0	0	0	0	0	0	0	0	0	0	0	0	0	0	0	0	0	0	0	0	0	0	0	0	0	0	0	0	0	0	0	0	0	0	0	0	0	0.000492745688475226	0	0	0	0	0.00107966814410728	0.000504891132849479	0	0.00167693981145758
1901	parp16	0	0	0	0	0	0	0	0	0	0	0	0	0	0	0	0	0	0	0	0	0	0	0	0	0	0	0	0	0	0	0	0	0	0	0.00998402555910543	0	0	0	0	0	0	0	0	0.000568246391635413	0	0	0
1902	retsat	0	0	0	0	0	0	0	0	0	0	0	0	0	0	0	0	0	0	0	0	0	0	0	0	0	0	0	0	0	0.000972526136639922	0	0	0	0	0	0	0	0	0	0.0010924186148132	0	0	0	0	0	0	0.000906453952139231
1903	rab5aa	0	0	0	0	0	0	0	0	0	0	0	0	0	0	0	0	0	0	0	0	0	0	0	0	0	0	0	0	0	0.00267444687575979	0.00176120936376312	0	0	0.00243844415368146	0.0111821086261981	0.000154655119084442	0	0	0.00109499041883384	0.00298594421382274	0.00197246287128713	0.000688321478907863	0.000485981308411215	0	0	0	0.001178390137781
1904	cpsf6	0	0	0	0	0	0	0	0	0	0	0	0	0	0	0	0	0	0	0	0	0	0	0.000671765192228193	0	0	0	0	0	0	0	0	0	0	0	0	0.000247448190535107	0	0	0	0	0.000270730198019802	0.000524435412501229	0	0.00176156381406978	0.00104133796150205	0	0.00670775924583031
1905	cers4b	0	0	0	0	0	0	0	0	0	0	0	0	0	0	0	0	0	0	0	0	0	0	0	0	0	0	0	0	0	0	0	0	0	0	0.0023961661341853	0	0	0	0	0	0	0	0	0	0	0	0
1906	rad54l	0	0	0	0	0	0	0	0	0	0	0	0	0	0	0	0	0	0	0	0	0	0	0	0	0	0	0	0	0	0	0	0	0	0	0	0	0	0	0	0	0	0	0	0	0.000157778479015462	0	0
1907	arl5a	0	0	0	0	0	0	0	0	0	0	0	0	0	0	0	0	0	0	0	0	0	0	0	0	0	0	0	0.000518806744487678	0	0	0	0	0	0	0	0	0	0	0.000383246646591842	0	0	0	0	0	0	0	0
1908	sec61g	0	0	0	0	0	0	0	0	0	0	0	0	0	0	0	0	0	0	0	0	0	0	0	0	0	0	0	0	0	0.000243131534159981	0	0	0	0.000178422742952302	0	0	0.000129237927023651	0	0	0.000436967445925279	0.000270730198019802	0.000426103772657249	0	0.000170473917490624	0.000189334174818555	0.00052487534210625	0
1909	igf2a	0	0	0	0	0	0	0	0	0	0	0	0	0	0	0	0	0	0	0	0	0	0	0	0	0	0	0	0	0	0	0	0	0	0	0	0.000680482523971544	0	0	0	0	0	0	0	0	0	0	0
1910	gtpbp3	0	0	0	0	0	0	0	0	0	0	0	0	0	0	0	0	0	0	0	0	0	0	0	0	0	0	0	0	0	0	0	0	0	0	0	0	0	0	0	0.00123807443012162	0	0	0	0	0	0	0
1911	aar2	0	0	0	0	0	0	0	0	0	0	0	0	0	0	0	0	0	0	0	0	0	0	0	0	0	0	0	0	0	0	0	0	0	0	0	0	0	0	0	0	0	0	0	0	0	0	0.00122371283538796
1912	saal1	0	0	0	0	0	0	0	0	0	0	0	0	0	0	0	0	0	0	0	0	0	0	0	0	0	0	0	0	0	0	0	0	0	0	0	0	0	0.00118039517577624	0	0	0	0	0.000411214953271028	0	0	0	0.000770485859318347
1913	elk3	0	0	0	0	0	0	0	0	0	0	0	0	0	0	0	0	0	0	0	0	0	0	0	0	0	0	0	0	0	0.000668611718939946	0	0	0.00127187404061225	0	0.00279552715654952	0.00163934426229508	0	0.00487554529124968	0	0	0.00324876237623762	0.00062276705234521	0.00127102803738318	0.000966018865780202	0	0	0.000815808556925308
1914	phf2	0	0	0	0	0	0	0	0	0	0	0	0	0	0	0	0	0	0	0	0	0	0	0	0	0	0	0	0	0	0	0	0	0	0	0	0	0.000603110326110369	0	0	0	0.000928217821782178	0	0	0	0	0	0.000271936185641769
1915	cdh2	0	0	0	0	0	0	0	0	0	0	0	0	0	0	0	0	0	0	0	0	0	0	0	0	0	0	0	0	0	0	0	0	0.000438577255383536	0	0.00119808306709265	0	0.000689268944126136	0	0	0	0	0	0	0	0	0	0.000770485859318347
1916	carm1	0	0	0	0	0	0	0	0	0	0	0	0	0	0	0	0	0	0	0	0	0	0	0	0	0	0	0	0	0	0	0	0	0	0	0	0	0	0.00148832435206569	0	0	0	0	0	0	0.000694225307668034	0	0.000725163161711385
1917	slco3a1	0	0	0	0	0	0	0	0	0	0	0	0	0	0	0	0	0	0	0	0	0	0	0	0	0	0	0	0	0	0	0	0	0	0	0.00399361022364217	0.000309310238168883	0	0	0	0	0	0	0	0	0	0	0
1918	zw10	0	0	0	0	0	0	0	0	0	0	0	0	0	0	0	0	0	0	0	0	0	0	0	0	0	0	0	0	0	0	0	0	0	0	0	0	0	0	0	0	0	0	0	0	0	0.000637348629700446	0
1919	psme4b	0	0	0	0	0	0	0	0	0	0	0	0	0	0	0	0	0	0	0	0	0	0	0	0	0	0	0	0	0	0	0	0	0	0	0.0355431309904153	0	0.000344634472063068	0.00282268411598666	0	0	0	0	0	0	0.000410224045440202	0	0.00380710659898477
1920	scamp5a	0	0	0	0	0	0	0	0	0	0	0	0	0	0	0	0	0	0	0	0	0	0	0	0	0	0	0	0	0	0	0	0	0	0	0	0	0	0	0	0	0	3.27772132813268e-05	0	0.000966018865780202	0.000504891132849479	0	0
1921	klf18	0	0	0	0	0	0	0	0	0	0	0	0	0	0	0	0	0	0	0	0	0	0	0	0	0	0	0	0	0	0	0	0	0	0	0	0	0	0	0	0	0	0	0	0.000795544948289578	0.000536446828652572	0	0
1922	pknox1.1	0	0	0	0	0	0	0	0	0	0	0	0	0	0	0	0	0	0	0	0	0	0	0	0	0	0	0	0	0.000698533080530885	0	0	0	0	0.000535268228856905	0	0	0	0	0	0	0	0	0	0	0	0	0
1923	HIVEP2..1.of.2.	0	0	0	0	0	0	0	0	0	0	0	0	0	0	0	0	0	0	0	0	0	0	0	0	0	0	0	0	0	0.00109409190371991	0	0	0	0	0	0.00037117228580266	0	0	0	0	0	0	0	0	0	0	0
1924	kdm4aa	0	0	0	0	0	0	0	0	0	0	0	0	0	0	0	0	0	0	0	0	0	0	0	0	0	0	0	0	0	0	0	0	0	0	0	0.000463965357253325	0	0	0	0	0	0.000327772132813268	0	0	0	0	0
1925	efna1b	0	0	0	0	0	0	0	0	0	0	0	0	0	0	0	0	0	0	0	0	0	0	0	0	0	0	0	0	0	0	0	0	0	0	0	0	0	0.000872465999486785	5.47495209416918e-05	0.000364139538271065	0	0	0	0.00159108989657916	0	0	0
1926	st8sia2	0	0	0	0	0	0	0	0	0	0	0	0	0	0	0	0	0	0	0	0	0	0	0	0	0	0	0	0	0	0	0	0	0	0	0	0	0	0	0.000656994251300301	0	0	0	0	0	0.000410224045440202	0	0.00126903553299492
1927	bdnf	0	0	0	0	0	0	0	0	0	0	0	0	0	0	0	0	0	0	0	0	0	0	0	0	0	0	0	0	0	0	0	0	0	0	0	0	0.000818506871149787	0	0	0	0	0	0	0	0	0	0
1928	flncb	0	0	0	0	0	0	0	0	0	0	0	0	0	0	0	0	0	0	0	0	0	0	0	0	0	0	0	0	0.000249476100189602	0.00212740092389983	0	0	0.000263146353230121	0	0.0163738019169329	0.00433034333436437	0.000990824107181321	0.000615858352578907	0	0.000655451168887918	0.000270730198019802	0	0	0	0	0	0
1929	tmem248	0	0	0	0	0	0	0	0	0	0	0	0	0	0	0	0	0	0	0	0	0	0	0	0	0	0	0	0	0	0.000486263068319961	0	0	0	0	0	0	0	0	0	0	0	0	0	0	0	0	0.00172226250906454
1930	trpc4apa	0	0	0	0	0	0	0	0	0	0	0	0	0	0	0	0	0	0	0	0	0	0	0	0	0	0	0	0	0	0	0	0.000709052233514536	0	0	0	0	0	0	0	0.000582623261233705	0	0	0.000523364485981308	0	0	0	0
1931	si.dkey.199f5.8	0	0	0	0	0	0	0	0	0	0	0	0	0	0	0	0	0	0	0	0	0	0	0	0	0	0	0	0.00278858625162127	0	0	0	0	0.00657865883075304	0.00600689901272749	0.000798722044728434	0.00145375811939375	0.00254167923146513	0.00256607646907878	0.00306597317273474	0.00895783264146821	0	0.00386771116719656	0	0.00278440731901352	0.0058693594193752	0	0.00163161711385062
1932	scaf4b	0	0	0	0	0	0	0	0	0	0	0	0	0	0	0	0	0	0	0	0	0	0	0	0	0	0	0	0	0	0	0	0	0	0	0	0	0	0	0	0.00225766513728061	0	0	0	0	0	0	0
1933	dclk1a	0	0	0	0	0	0	0	0	0	0	0	0	0	0	0	0	0	0	0	0	0	0	0	0	0	0	0	0	0	0	0	0	0	0	0.00479233226837061	0	0	0	0	0	0	0	0	0	0	0	0
1934	henmt1	0	0	0	0	0	0	0	0	0	0	0	0	0	0	0	0	0	0	0	0	0	0	0	0	0	0	0	0	0	0	0	0	0	0	0	0	0	0	0	0	0.000193378712871287	0	0	0	0	0	0
1935	apobec2a	0	0	0	0	0	0	0	0	0	0	0	0	0	0	0	0	0	0	0	0	0	0	0	0	0	0	0	0.00285343709468223	0	0	0	0	0	0.00172475318187225	0.0171725239616613	0.000896999690689762	0.00073234825313402	0.00133435976392096	0.000602244730358609	0	0	0	0	0	0	0	0
1936	jak2b	0	0	0	0	0	0	0	0	0	0	0	0	0	0	0	0	0	0	0	0	0	0	0	0	0	0	0	0	0	0	0	0	0	0	0	0	0	0	0	0	0	0	0	0	0.000599558220258757	0	0
1937	snrpa	0	0	0	0	0	0	0	0	0	0	0	0	0	0	0	0	0	0	0	0	0	0	0	0	0	0	0	0	0	0.000911743253099927	0.00190797681074338	0.000787835815016151	0	0	0.018370607028754	0.000433034333436437	0.000646189635118253	0.00646651270207852	0	0	0.00201113861386139	0.00321216690157003	0	0.000113649278327083	0.00407068475859893	0	0.00140500362581581
1938	rnaseh2a	0	0	0	0	0	0	0	0	0	0	0	0	0	0	0	0	0	0	0	0	0	0	0	0	0	0	0	0	0	0	0	0	0	0	0	0	0.00297247232154396	0	0	0	0.010210396039604	0	0.000411214953271028	0.00335265371064894	0.0144209529820133	0.000862295204888839	0.0469089920232052
1939	mmp24	0	0	0	0	0	0	0	0	0	0	0	0	0	0	0	0	0	0	0	0	0	0	0	0	0	0	0	0	0	0	0	0	0	0	0	0	0	0	0	0	0	0	0.00011214953271028	0	0	0	0
1940	zfand5a	0	0	0	0	0	0	0	0	0	0	0	0	0	0	0	0	0	0	0	0	0	0	0	0	0	0	0	0	0	0	0	0	0	0	0.00439297124600639	0.000773275595422209	0	0.000975109058249936	0	0	0	0	0	0	0.000915115178289681	0	0
1941	pes	0	0	0	0	0	0	0	0	0	0	0	0	0	0	0	0	0	0	0	0	0	0	0	0	0	0	0	0	0	0.000790177486019937	0	0	0	0.000356845485904603	0	0	0	0	0.00109499041883384	0.000655451168887918	0.00131497524752475	0	0	0.00153426525741562	0	0.000749821917294642	0.000634517766497462
1942	aimp2	0	0	0	0	0	0	0	0	0	0	0	0	0	0	0	0	0	0	0	0	0	0	0	0	0	0	0	0	0	0	0	0.00236350744504845	0	0	0	0	0	0.00138568129330254	0	0	0	0.000589989839063883	0	0	0.000852003786683496	0	0.00181290790427846
1943	cstf3	0	0	0	0	0	0	0	0	0	0	0	0	0	0	0	0	0	0	0	0	0	0	0	0	0	0	0.00134796841902561	0	0	0.000303914417699976	0	0	0	0	0	0	0	0	0	0	0	0.00249106820938084	0	0.00244345948403228	0.000662669611864942	0	0.0053027556200145
1944	hmbox1b	0	0	0	0	0	0	0	0	0	0	0	0	0	0	0	0	0	0	0	0	0	0	0	0	0	0	0.00134796841902561	0	0	0	0	0	0	0	0	0	0.000387713781070952	0	0	0	0	0	0	0	0	0	0
1945	hnrnpk	0	0	0	0	0	0	0	0	0	0	0	0	0	0	0	0	0	0	0	0	0	0	0	0	0	0	0	0	0	0	0	0	0.000482434980921889	0	0	0	0	0.000769822940723634	0	0	0.000966893564356436	0.000589989839063883	0	0.00255710876235936	0.000410224045440202	0	0.00185823060188542
1946	fam84a	0	0	0	0	0	0	0	0	0	0	0	0	0	0	0	0	0	0	0	0	0	0	0	0	0	0	0	0	0	0	0	0	0	0	0	0	0.0010339034161892	0	0	0	0	0	0	0	0	0	0
1947	fat2	0	0	0	0	0	0	0	0	0	0	0	0	0	0	0	0	0	0	0	0	0	0	0	0	0.00127177218689522	0	0	0	0	0	0	0	0	0	0	0.000587689452520878	0	0	0	0.00145655815308426	0	0	0	0	0.000157778479015462	0	9.06453952139231e-05
1948	zcchc17	0	0	0	0	0	0	0	0	0	0	0	0	0	0	0	0	0	0	0	0	0	0	0	0	0	0	0	0	0	0	0	0	0	0	0	0	0	0	0	0	0	0	0	0	0.000347112653834017	0	0
1949	hoga1	0	0	0	0	0	0	0	0	0	0	0	0	0	0	0	0	0	0	0	0	0	0	0	0	0	0	0	0	0	0	0	0	0	0	0	0	0	0	0	0	0	0	0	0	0.000946670874092774	0	0
1950	gclm	0	0	0	0	0	0	0	0	0	0	0	0	0	0	0	0	0	0	0	0	0	0	0	0	0	0	0	0	0	0	0	0	0	0	0	0	0	0	0.000547495209416918	0	0	0	0.000299065420560748	0.00176156381406978	0.000599558220258757	0	0
1951	nrarpb	0	0	0	0	0	0	0	0	0	0	0	0	0	0	0	0	0	0	0	0.00173882802990784	0	0	0	0	0	0	0	0	0	0	0	0	0	0	0	0.000309310238168883	0.000473872399086719	0	0	0	0	0	0	0.000568246391635413	0	0	0
1952	gtpbp4	0	0	0	0	0.000775735008920953	0	0	0	0	0	0	0	0	0	0	0	0	0	0	0	0	0	0	0	0	0	0	0	0	0	0	0	0.00144730494276567	0	0	0.000216517166718218	0	0	0	0	0.000464108910891089	0.000393326559375922	0	0.000795544948289578	0.000189334174818555	0	0.00426033357505439
1953	cyb5r1	0	0	0	0	0	0	0	0	0	0	0	0	0	0	0	0	0	0	0	0	0	0	0	0	0	0	0	0	0	0.000303914417699976	0	0	0	0	0	0.00018558614290133	0	0.000359250705671029	0	0	0	0	0	0	0	0	0
1954	acvr1ba	0	0	0	0	0	0	0	0	0	0	0	0	0	0	0	0	0	0	0	0	0	0	0	0	0	0	0	0	0	0	0	0	0	0	0.0139776357827476	0	0	0	0	0	0.00170173267326733	0.000426103772657249	0	5.68246391635413e-05	0	0	0.000770485859318347
1955	clptm1	0	0	0	0	0	0	0	0	0	0	0	0	0	0	0	0	0	0	0	0	0	0	0	0	0	0	0	0	0	0	0	0	0	0	0	0.000896999690689762	0	0.000718501411342058	0	0	0.0020884900990099	0	0.000485981308411215	0.00142061597908853	0	0	0.0005891950688905
1956	sptlc2a	0	0	0	0	0	0	0	0	0	0	0	0	0	0	0	0	0	0	0	0	0	0	0	0	0	0	0	0	0	0	0	0	0	0	0	0.000123724095267553	0.000129237927023651	0	0	0	0	0	0	0	0	0	0
1957	zgc.91890	0	0	0	0	0	0	0	0	0	0	0	0	0	0	0	0	0	0	0	0	0	0	0	0	0	0	0	0	0	0	0	0	0	0	0	0	0.00124929996122862	0	0	0	0	0	0	0	0	0	0
1958	eya2	0	0	0	0	0	0	0	0	0	0	0	0	0	0	0	0	0	0	0	0	0	0	0	0	0	0	0	0	0	0	0	0	0	0	0	0	0	0	0	0	0	0.00062276705234521	0	0	0	0	0
1959	gatsl2	0	0	0	0	0	0	0	0	0	0	0	0	0	0	0	0	0	0	0	0	0	0	0	0	0	0	0	0	0	0.00176270362265986	0	0	0	0	0.0111821086261981	0	0.00120622065222074	0	0	0	0	0	0	0	0	0	0
1960	hspa4b	0	0	0	0	0	0	0	0	0	0	0	0	0	0	0	0	0	0	0	0	0	0	0	0	0	0	0	0	0	0	0	0	0	0	0	0	0	0	0	0.000291311630616852	0	0	0	0	0	0	0.000317258883248731
1961	cplx2l	0	0	0	0	0	0	0	0	0	0	0	0	0	0	0	0	0	0	0	0	0	0	0	0	0	0	0	0	0	0	0	0	0	0	0	0	0	0	0.00104024089789214	0	0	0	0	0	0	0	0
1962	smc3	0	0	0	0	0	0.00105271073013008	0	0	0	0	0	0	0	0	0	0	0	0	0	0	0	0	0	0	0	0	0	0.00181582360570687	0	0.00340384147823973	0	0.000236350744504845	0	0	0.00878594249201278	0.000958861738323538	0.000560031017102486	0.00153964588144727	0	0	0.000502784653465347	0.0013438657445344	0	0.00170473917490624	0.000946670874092774	0	0.00208484408992023
1963	smarcd1	0	0	0	0	0	0	0	0	0	0	0	0	0	0	0	0	0	0	0	0	0	0	0	0	0	0	0	0	0	0	0	0	0.00061400815753695	0	0	6.18620476337767e-05	0	0	0.000766493293183685	0	0	0.000983316398439805	0.000897196261682243	0.00130696670076145	0.000788892395077311	0	0.000906453952139231
1964	erp44	0	0	0	0	0	0	0	0	0	0	0	0	0	0	0	0	0	0	0	0	0	0	0	0	0	0	0	0	0	0	0	0	0	0	0	0	0	0	0	0	0	0.000524435412501229	0	0	3.15556958030925e-05	0	0
1965	podn	0	0	0	0	0	0	0	0	0	0	0	0	0	0	0	0	0	0	0	0	0	0	0	0	0	0	0	0	0	0	0	0	0	0	0	0	0	0	0	0.000873934891850557	0	0	0	0	0	0	0
1966	tmem59	0	0	0	0	0	0	0	0	0	0	0	0	0	0	0	0	0	0	0	0	0	0	0	0	0	0	0	0	0	0	0	0	0	0.00113001070536458	0	0	0	0	0	0	0	0	0	0.00215933628821457	0.00012622278321237	0	0
1967	sgsm3	0	0	0	0	0	0	0	0	0	0	0	0	0	0	0	0	0	0	0	0	0	0	0	0	0	0	0	0	0	0	0	0	0	0	0	0.000123724095267553	0	0	0	0	0	0	0	0	0	0	0
1968	snx12	0	0	0	0	0	0	0	0	0	0	0	0	0	0	0	0	0	0	0	0	0.00721767450048411	0	0	0	0	0.000569584203531422	0	0.00732814526588846	0	0.00401167031363968	0.00506347692081896	0.00181202237453715	0.000789439059690364	0	0	0.0042375502629137	0	0.00348986399794714	0	0	0.000734839108910891	0.000426103772657249	0.000710280373831776	0.00920559154449369	0.00170400757336699	0.000637348629700446	0.00457759245830312
1969	arpc5b	0	0	0	0	0	0	0	0	0	0	0	0	0	0	0	0	0	0	0	0	0	0	0	0	0	0	0	0	0	0	0	0	0	0	0	0.000340241261985772	0	0.00225814729278933	0	0.00189352559900954	0	0.00288439476875676	0	0	0.00148311770274535	0	0
1970	DHDH..1.of.2.	0	0	0	0	0	0	0	0	0	0	0	0	0	0	0	0	0	0	0	0	0	0	0	0	0	0	0	0	0	0	0	0	0	0	0	0	0	0	0	0	0	9.83316398439805e-05	0	0	0	0	0.000226613488034808
1971	myl7	0	0	0	0.000256180350967081	0.000310294003568381	0	0.000603760565809902	0	0	0	0	0	0	0.00222610907934489	0	0.00126903553299492	0.000237229163371817	0	0	0.00260824204486176	0.00255259220139072	0	0	0.000479443845139638	0	0	0	0.011284046692607	0.0108771579682666	0.0343423292000973	0.0112277096939899	0.0134719924367762	0.0107012850313583	0.0469846556441061	0.173722044728434	0.0521806371790906	0.0405807090854263	0.0425455478573262	0.00416096359156857	0.000582623261233705	0	0.00062276705234521	0.000485981308411215	0.00238663484486874	0.000852003786683496	0.000637348629700446	0
1972	cd82a	0	0	0	0	0	0	0	0	0	0	0	0	0	0	0	0	0	0	0	0	0	0	0	0	0	0	0	0.000907911802853437	0	0	0	0	0.00192973992368756	0.000535268228856905	0	0	0	0.00118039517577624	0	0	0.00162438118811881	0	0	0	0	0	0.000770485859318347
1973	mob3a	0	0	0	0	0	0	0	0	0	0	0	0	0	0	0	0	0	0	0	0	0	0	0	0	0	0	0	0	0	0.000668611718939946	0	0	0	0	0	0	0	0	0.00344921981932658	0	0	0.00062276705234521	0	0	0	0.00142466164285982	0.00312726613488035
1974	ing1	0	0	0	0	0	0	0	0	0	0	0	0	0	0	0	0	0	0	0	0	0	0	0	0	0	0	0	0	0	0	0.00183459308725325	0	0	0	0	0	0	0	0	0	0	0	0	0	0	0	0
1975	parvb	0	0	0	0	0	0	0	0	0	0	0	0	0	0	0	0	0	0	0	0	0	0	0	0	0	0	0	0	0	0	0	0	0	0	0.00399361022364217	0	8.6158618015767e-05	0	0	0	0	0	0	0	0	0	0
1976	he1b	0	0	0	0	0	0	0	0	0	0	0	0	0	0	0	0	0	0	0	0	0	0	0	0	0	0	0	0.000648508430609598	0	0	0	0	0	0	0	0	0	0	0	0	0.000541460396039604	0	0	0.00352312762813956	0	0	0
1977	klhl40b	0	0	0	0	0	0	0	0	0	0	0	0	0	0	0	0	0	0	0	0	0	0	0	0	0	0	0	0	0	0	0	0	0	0	0	0	0	0	0.00114973993977553	0	0	0	0	0.0016479145357427	0	0	0
1978	tpm4b	0	0	0	0	0	0	0	0	0	0	0	0	0	0	0	0	0	0	0	0	0	0	0	0	0	0	0	0	0	0	0	0	0	0	0	0	0	0	0	0	0	0	0.000261682242990654	0	0	0.000374910958647321	0
1979	plk2b	0	0	0	0	0	0	0	0	0	0	0	0	0	0	0	0	0	0	0	0	0	0	0	0	0	0	0	0	0	0	0	0	0	0	0	0	0	0.000513215293815756	0	0	0.000928217821782178	0.000163886066406634	0	0	0.000284001262227832	0	0
1980	tram1	0	0	0	0	0	0	0	0	0	0	0	0	0	0	0	0	0	0	0	0	0	0	0	0	0	0	0	0.000907911802853437	0	0.000425480184779966	0	0	0	0	0.0119808306709265	0.00055675842870399	0.000387713781070952	0	0.000602244730358609	0	0.000541460396039604	0.000950539185158478	0.000822429906542056	0.00238663484486874	0.000788892395077311	0	0.00122371283538796
1981	rab4a	0	0	0	0	0	0	0	0	0	0	0	0	0	0	0	0	0	0	0	0	0	0	0	0	0	0	0	0	0	0	0	0	0	0	0	0	0	0.000256607646907878	0	0	0	0	0	0	0	0	0.00113306744017404
1982	haus5	0	0	0	0	0	0	0	0	0	0	0	0	0	0	0	0	0	0	0	0	0	0	0	0	0	0	0	0	0	0	0	0	0	0	0	0	0	0	0	0	0	0	0	0.000568246391635413	0.000536446828652572	0	0
1983	rpsa	0	0	0	0	0	0.00225580870742161	0.00215628773503536	0	0.00110407344993899	0	0	0	0.012779552715655	0	0	0	0	0	0	0	0.004753102719831	0	0	0	5.52944429084877e-05	0	0.00121959047435651	0.00343709468223087	0.00234507534178226	0.0189642596644785	0.000513686064430909	0.00330891042306783	0.00166659357045744	0.0101700963482812	0	0.0133622022888958	0.0152500753887908	0.0242237618681037	0.00328497125650151	0.0139829582696089	0.0268022896039604	0.0334655347602347	0.00777570093457944	0.0343789066939425	0.0467024297885768	0.0030367787650433	0.0879260333575054
1984	slain1a	0	0	0	0	0	0	0	0	0	0	0	0	0	0	0	0	0	0	0	0	0	0	0	0	0	0	0	0	0	0	0	0	0	0	0	0	0	0	0	0	0.00220451732673267	0	0	0	0	0	0
1985	ube2l3a	0	0	0	0	0	0	0	0	0	0	0	0	0	0	0	0	0	0	0	0	0	0	0	0	0	0	0	0	0	0.000364697301239971	0	0	0	0	0.0119808306709265	0	0.000344634472063068	0.000307929176289453	0.000109499041883384	0.00116524652246741	0	0.000917761971877151	0	0.000340947834981248	0.000220889870621647	0	0.000271936185641769
1986	sept12	0	0	0	0	0	0	0	0	0	0	0	0	0	0	0	0	0	0	0	0	0	0	0	0	0	0	0	0	0	0	0	0.000393917907508075	0	0	0	0.000278379214351995	0	0.00123171670515781	0	0	0.000270730198019802	0	0	0.000738720309126037	0.000694225307668034	0.000299928766917857	0
1987	fam120c	0	0	0	0	0	0	0	0	0	0	0	0	0	0	0	0	0	0	0	0	0	0	0	0	0	0	0	0	0	0	0	0	0	0	0	0	0	0	0	0	0	0	0	0	0	0	9.06453952139231e-05
1988	CTBP1	0	0	0	0	0	0	0	0	0	0	0	0	0	0	0	0	0	0	0	0	0	0	0	0	0	0	0	0	0	0	0	0	0	0	0.0155750798722045	0	0	0	0	0	0	0	0	0	0.000410224045440202	0.00052487534210625	0
1989	mrpl24	0	0	0	0	0	0	0	0	0	0	0	0	0	0	0	0	0	0	0	0	0	0	0	0	0	0	0	0	0	0	0	0	0	0	0	0.000989792762140427	0	0.000256607646907878	0	0	0.000309405940594059	0.000229440492969288	0.000186915887850467	0.000340947834981248	0.000568002524455664	0	0
1990	arglu1a	0	0	0	0	0	0	0	0	0	0	0	0	0	0	0	0	0	0	0	0	0	0	0	0	0	0	0	0.000843060959792477	0.000349266540265443	0	0	0	0	0	0.0179712460063898	0	0	0	0	0.00218483722962639	0.000232054455445545	0	0	0.000227298556654165	0.000852003786683496	0	0.000725163161711385
1991	rpl7a	0	0	0	0	0	0	0	0	0	0	0	0	0	0	0	0	0	0	0	0	0	0	0	0	0	0	0	6.48508430609598e-05	0	0	0	0	0	0	0	0.000216517166718218	4.30793090078835e-05	0.000102643058763151	0	0.000291311630616852	7.73514851485149e-05	9.83316398439805e-05	0	0.000170473917490624	0.000441779741243294	0	0.000407904278462654
1992	spna2	0	0	0	0	0	0	0	0	0	0	0	0	0	0	0	0	0	0	0	0	0	0	0	0	0	0	0	0	0	0.00328227571115974	0	0.001024186559521	0	0	0	0.000433034333436437	0.000258475854047301	0.00128303823453939	0	0.00094676279950477	0.000116027227722772	0	0	0	0.000378668349637109	0	0
1993	sema3aa	0	0	0	0	0	0	0	0	0	0	0	0	0	0	0	0	0	0	0	0	0	0	0	0	0	0	0	0	0	0	0	0	0	0	0	0	0	0.000513215293815756	0	0	0.000348081683168317	0	0	0	0	0	0.00303662073966642
1994	gsr	0	0	0	0	0	0	0	0	0	0	0	0	0	0	0	0	0	0	0	0	0	0	0	0	0	0	0	0	0	0	0.00102737212886182	0	0.000394719529845182	0.000475793981206138	0.00439297124600639	0.000402103309619548	0.000516951708094602	0	0	0	0	0.00147497459765971	0	0	0	0	0
1995	cul1a	0	0	0	0	0	0	0.00172503018802829	0	0	0	0	0	0	0	0	0	0	0	0	0	0	0	0	0	0	0	0	0	0	0	0	0	0	0	0	0	0.000560031017102486	0.000667179881960482	0	0.000655451168887918	0.000348081683168317	0	0	0.000795544948289578	0	0	0
1996	dhrs9	0	0	0	0	0	0	0	0	0	0	0	0	0	0	0	0	0	0	0	0	0	0	0	0	0	0	0	0.00123216601815824	0	0	0	0	0	0	0	0	0	0	0	0	0	0	0	0	0	0	0
1997	ZBTB39	0	0	0	0	0	0	0	0	0	0	0	0	0	0	0	0	0	0	0	0	0	0	0	0	0	0	0	0	0	0	0	0	0	0	0	0	0	0	0	0	0	0	0.000261682242990654	0	0	0	0
1998	larsb	0	0	0	0	0	0	0	0	0	0	0	0	0	0	0	0	0	0	0	0	0	0	0	0	0	0	0	0.00012970168612192	0	0	0	0	0	0	0	0	0	0	0	0.00116524652246741	0.000270730198019802	0	0	0	0.00119911644051751	0	0
1999	tfdp1a	0	0	0	0	0	0	0	0	0	0	0	0	0	0	0	0	0	0	0	0	0	0	0	0	0	0	0	0	0	0	0	0	0	0	0	9.2793071450665e-05	0	0	0	0	0	0	0	0	0.000820448090880404	0	0
[truncated: 6,919 more rows]
